# Supplementary material for: Diversity and population structure of Nordic potato cultivars and breeding clones
Source: BMC Plant Biol. 2022 Jul 18;22:350. doi: 10.1186/s12870-022-03726-2 (PMC9290215; doi:10.1186/s12870-022-03726-2)
Supplement: Supplementary file 1 — Additional file 1. [file 12870_2022_3726_MOESM1_ESM.csv]

marker	chromosome	position	Solist	Kuras	King_Edward	Connect	Carolus	Bintje	Sarpo_Mira	Desiree	Bionica	BlÃ¥_Kongo	BlÃ¥_Kongo3	BlÃ¥_Kongo2	BlÃ¥_Kongo4	Appell	Columbo	Congo	Danva	Early_Rose	Elin	Elsa	Eva	Fjellfinn	Gular_Islenskar	Gullauge	Annika	Hankkijan_Tuomas	HÃ¥rek	Jaakko	JÃ¤mtlands_Vit	Jossing	Kaptah	Karjalan_Musta	Karna	Kiva	Koto	Aegeblomme	Koijari	Kulta	KÃ¶ttpotatis	Lange_Rode	Lang_Svenske	Leksands_Vit	Lemin_Punanen	Maria	Marius	Minea	Backpotatis
D_locus_(DFR)_A_LG02	2	0	TTTT	TTTC	TCCC	TTTT	TTTC	TTTC	TTCC	NA	TTTT	TTTT	TTTT	TTTT	TTTT	TTTT	TTTC	TTTT	TTTC	TTTC	TTTC	TTTC	TTTC	TTCC	TTTT	TTTC	TTCC	TTCC	TCCC	TTTT	TTCC	TTTT	TTCC	TTCC	TTTT	TTTC	TTTT	TTTT	TTTC	TTCC	TTTC	TTTC	TTTT	TTTT	TTCC	TTTT	TTCC	TTTC	TTTT
D_locus_(DFR)_C_LG02	2	0	AAAA	AAAG	AGGG	AAAA	AAAG	AAAG	AAGG	AAGG	AAAA	AAAA	AAAA	AAAA	AAAA	AAAA	AAAG	AAAA	AAAG	AAAG	AAAG	AAAG	AAAG	AAGG	AAAA	AAAG	AAGG	AAGG	AGGG	AAAA	AAGG	AAAA	AAGG	AAGG	AAAA	AAAG	AAAA	AAAA	AAAG	AAGG	AAAG	AAAG	AAAA	AAAA	AAGG	AAAA	AAGG	AAAG	AAAA
D_locus_(DFR)_D_LG02	2	0	AAAA	AAAG	AGGG	AAAA	AAAG	AAAG	AAGG	AAGG	AAAA	AAAA	AAAA	AAAA	AAAA	AAAA	AAAG	AAAA	AAAG	AAAG	AAAA	AAAG	AAAG	AAGG	AAAA	AAAG	AAGG	AAGG	AGGG	AAAA	AAGG	AAAA	AAGG	AAGG	AAAA	AAAG	AAAA	AAAA	AAAG	AAGG	AAAG	AAAG	AAAA	AAAA	AAGG	AAAA	AAGG	AAAG	AAAA
D_locus_(DFR)_G_LG02	2	0	AAAA	TAAA	TTTA	AAAA	TAAA	TAAA	TTAA	TTAA	AAAA	AAAA	AAAA	AAAA	AAAA	AAAA	TAAA	AAAA	TAAA	TAAA	AAAA	TAAA	TAAA	TTAA	AAAA	TAAA	TTAA	TTAA	TTTA	AAAA	TTAA	AAAA	TTAA	TTAA	AAAA	TAAA	AAAA	AAAA	TAAA	TTAA	TAAA	TAAA	AAAA	AAAA	TTAA	AAAA	TTAA	TAAA	AAAA
D_locus_(DFR)_H_LG02	2	0	CCCC	TCCC	TTTC	CCCC	TCCC	TCCC	TTCC	TTCC	CCCC	CCCC	CCCC	CCCC	CCCC	CCCC	TCCC	CCCC	TCCC	TCCC	TCCC	TCCC	TCCC	TTCC	CCCC	TCCC	TTCC	TTCC	TTTC	CCCC	TTCC	CCCC	TTCC	TTCC	CCCC	TCCC	CCCC	CCCC	TCCC	TTCC	TCCC	TCCC	CCCC	CCCC	TTCC	CCCC	TTCC	TCCC	CCCC
D_locus_(DFR)_I_LG02	2	0	CCCC	ACCC	AAAC	CCCC	ACCC	ACCC	AACC	AACC	CCCC	CCCC	CCCC	CCCC	CCCC	CCCC	ACCC	CCCC	ACCC	ACCC	CCCC	ACCC	ACCC	AACC	CCCC	ACCC	AACC	AACC	AAAC	CCCC	AACC	CCCC	AACC	AACC	CCCC	ACCC	CCCC	CCCC	ACCC	AACC	ACCC	ACCC	CCCC	CCCC	AACC	CCCC	AACC	ACCC	CCCC
I_locus_(Stan2)_bb_LG10	10	0	CCCC	CCCC	CCCC	CCCC	CCCC	CCCC	CCCC	CCCC	CCCC	CCCC	CCCC	CCCC	CCCC	CCCC	CCCC	CCCC	CCCC	CCCC	CCCC	CCCC	CCCC	CCCC	CCCC	CCCC	CCCC	CCCC	CCCC	CCCC	CCCC	CCCC	CCCC	CCCC	CCCC	CCCC	CCCC	CCCC	CCCC	CCCC	CCCC	CCCC	CCCC	CCCC	CCCC	CCCC	CCCC	CCCC	CCCC
Plocus_F35H_a1_LG11	11	0	AGGG	GGGG	AAGG	GGGG	GGGG	GGGG	GGGG	AGGG	GGGG	AAGG	AAGG	AAGG	AAGG	NA	GGGG	AAGG	GGGG	GGGG	AGGG	AGGG	GGGG	AGGG	AGGG	AGGG	AGGG	AGGG	GGGG	GGGG	AAGG	GGGG	GGGG	AAGG	AGGG	AGGG	AGGG	AAGG	AGGG	GGGG	GGGG	AGGG	AGGG	GGGG	AAGG	AAGG	AGGG	GGGG	AAAG
Plocus_F35H_a2_LG11	11	0	AGGG	GGGG	AAGG	GGGG	GGGG	GGGG	GGGG	AGGG	GGGG	AAGG	AAGG	AAGG	AAGG	AAGG	GGGG	AAGG	GGGG	GGGG	AGGG	AGGG	GGGG	AGGG	AGGG	AGGG	AGGG	AGGG	GGGG	GGGG	AAGG	GGGG	GGGG	AAGG	AGGG	AGGG	AGGG	AAGG	AGGG	GGGG	GGGG	AGGG	AGGG	GGGG	AAGG	AAGG	AGGG	GGGG	AAAG
Plocus_F35H_b1_LG11	11	0	AGGG	GGGG	NA	GGGG	GGGG	GGGG	GGGG	GGGG	GGGG	GGGG	GGGG	GGGG	GGGG	AGGG	GGGG	GGGG	GGGG	GGGG	GGGG	GGGG	GGGG	GGGG	AGGG	GGGG	GGGG	GGGG	GGGG	GGGG	AGGG	GGGG	GGGG	AGGG	GGGG	AGGG	GGGG	AGGG	GGGG	AAGG	GGGG	GGGG	GGGG	GGGG	AGGG	NA	AGGG	GGGG	AGGG
Plocus_F35H_b2_LG11	11	0	AGGG	GGGG	AGGG	GGGG	GGGG	GGGG	GGGG	GGGG	GGGG	GGGG	GGGG	GGGG	GGGG	AGGG	GGGG	GGGG	GGGG	GGGG	GGGG	GGGG	GGGG	GGGG	AGGG	GGGG	GGGG	GGGG	GGGG	GGGG	AGGG	GGGG	GGGG	AGGG	GGGG	AGGG	GGGG	AGGG	GGGG	AGGG	GGGG	GGGG	GGGG	GGGG	AGGG	NA	AGGG	GGGG	AGGG
PotVar0000007	1	32843979	GGGG	GGGG	GGGG	GGGG	GGGG	NA	GGGG	GGGG	GGGG	AAAA	AAAA	AAAA	AAAA	AAGG	GGGG	AAAA	GGGG	AAGG	GGGG	GGGG	GGGG	AGGG	GGGG	AAGG	GGGG	GGGG	GGGG	GGGG	AAGG	GGGG	GGGG	GGGG	GGGG	GGGG	AGGG	AAGG	GGGG	GGGG	AAGG	AAGG	AAGG	AAGG	AAGG	GGGG	GGGG	GGGG	AGGG
PotVar0000025	1	32952995	AAAG	AAGG	AAAG	AAAG	AAAG	AGGG	AAAG	AAAG	AAAG	AAAG	AAAG	AAAG	AAAG	AAGG	NA	AAAG	AAAG	AAGG	AAAG	NA	AAGG	AGGG	AAAG	AGGG	AAAA	AAGG	AAGG	AAAG	AAGG	AAAG	NA	AAGG	AGGG	AAAG	AGGG	AAGG	AAAG	AAGG	GGGG	AAAG	AAGG	AAAG	AAGG	AAAG	AAAA	AAAG	AAGG
PotVar0000040	1	32953545	TCCC	TTCC	TTCC	TTCC	CCCC	TCCC	TCCC	TTCC	CCCC	TTCC	TTCC	TTCC	TTCC	TTCC	TCCC	TTCC	TCCC	TCCC	CCCC	TTCC	TTCC	TCCC	TTCC	TCCC	TCCC	TTCC	TCCC	TCCC	TCCC	TCCC	TTCC	TCCC	CCCC	CCCC	CCCC	TTCC	TTCC	TCCC	CCCC	TTCC	TCCC	TCCC	TCCC	TCCC	NA	TCCC	CCCC
PotVar0000042	1	32953663	AAGG	AAAA	AAAG	AAAG	AGGG	AAAA	AAGG	AAAG	AGGG	AAAG	AAAG	AAAG	AAAG	AAAA	AAGG	AAAG	AAGG	AAAG	AGGG	AAAA	AAAA	AAAA	AAAG	AAAA	AGGG	AAAA	AAAG	AAGG	AAAG	AAGG	AAAG	AAAG	AAAG	AGGG	AAAG	AAAA	AAAG	AAAG	AAAA	AAAG	AAAG	AAGG	AAAG	AAGG	AAGG	AAGG	AAGG
PotVar0000060	1	32953922	TCCC	TTCC	TTCC	TTCC	CCCC	TCCC	TCCC	TTCC	CCCC	TTTC	TTTC	TTTC	TTTC	TTCC	TCCC	TTTC	TCCC	TCCC	CCCC	TTCC	TTCC	TCCC	TTTC	TCCC	TCCC	TTCC	TCCC	TCCC	TCCC	TCCC	TTCC	TCCC	CCCC	CCCC	CCCC	TTCC	TTCC	TCCC	CCCC	TTCC	TCCC	TCCC	TCCC	TCCC	TTCC	TCCC	CCCC
PotVar0000061	1	32953951	AAAA	AAAA	AAAA	AAAA	AAAA	AAAA	AAAA	AAAA	AAAA	AAAG	AAAG	AAAG	NA	AAAA	AAAA	AAAG	AAAA	AAAA	AAAA	AAAA	AAAA	AAAA	AAAG	AAAA	AAAA	AAAA	AAAA	AAAA	AAAA	AAAA	AAAA	AAAA	AAAA	AAAA	AAAA	AAAA	AAAA	AAAA	AAAA	AAAA	AAAA	AAAA	AAAA	AAAA	AAAA	AAAA	AAAA
PotVar0000062	1	32953962	GGGG	NA	AGGG	GGGG	GGGG	AGGG	AGGG	AGGG	GGGG	AAGG	AAGG	AAGG	AAGG	AGGG	GGGG	AAGG	GGGG	GGGG	GGGG	GGGG	AAGG	GGGG	AGGG	AGGG	AGGG	AGGG	GGGG	AGGG	AGGG	AGGG	GGGG	GGGG	GGGG	GGGG	GGGG	AGGG	AGGG	GGGG	GGGG	AGGG	AGGG	AGGG	AGGG	GGGG	AAGG	AGGG	GGGG
PotVar0000066	1	32954018	TCCC	TTCC	TCCC	TCCC	TCCC	TTCC	TCCC	TCCC	TCCC	CCCC	CCCC	CCCC	CCCC	TCCC	TCCC	CCCC	TCCC	TCCC	TCCC	TTCC	TTCC	TTCC	TCCC	TTCC	CCCC	TTCC	TTCC	TCCC	TCCC	TCCC	TCCC	TTCC	TTTC	TCCC	TTCC	TCCC	TCCC	TTCC	TTCC	CCCC	TCCC	CCCC	TCCC	TCCC	CCCC	TCCC	TCCC
PotVar0000446	4	65304835	GGGG	GGGG	GGGG	GGGG	GGGG	GGGG	GGGG	GGGG	GGGG	AGGG	AGGG	AGGG	AGGG	GGGG	AGGG	AGGG	GGGG	GGGG	GGGG	GGGG	GGGG	GGGG	GGGG	GGGG	AGGG	GGGG	GGGG	GGGG	GGGG	GGGG	GGGG	GGGG	GGGG	GGGG	GGGG	GGGG	GGGG	AGGG	GGGG	GGGG	AGGG	GGGG	GGGG	GGGG	AGGG	GGGG	GGGG
PotVar0000457	4	65304652	CCCC	CCCC	CCCC	CCCC	CCCC	CCCC	CCCC	CCCC	CCCC	CCCC	CCCC	CCCC	CCCC	CCCC	CCCC	CCCC	CCCC	CCCC	CCCC	CCCC	CCCC	CCCC	CCCC	CCCC	CCCC	CCCC	CCCC	CCCC	CCCC	CCCC	CCCC	CCCC	CCCC	CCCC	CCCC	CCCC	CCCC	CCCC	CCCC	CCCC	CCCC	CCCC	CCCC	CCCC	CCCC	CCCC	CCCC
PotVar0000459	4	65304544	AGGG	AGGG	GGGG	AGGG	AAGG	GGGG	GGGG	AGGG	GGGG	GGGG	GGGG	GGGG	GGGG	GGGG	AGGG	GGGG	AGGG	GGGG	AAGG	AAGG	AGGG	AGGG	AGGG	GGGG	NA	GGGG	AGGG	GGGG	GGGG	AGGG	AGGG	AGGG	AGGG	AGGG	AGGG	GGGG	GGGG	AGGG	AGGG	GGGG	GGGG	GGGG	AGGG	AAGG	GGGG	AGGG	GGGG
PotVar0000460	4	65304259	TTCC	TCCC	CCCC	CCCC	CCCC	TCCC	TTCC	TTCC	TTCC	CCCC	CCCC	CCCC	CCCC	CCCC	CCCC	CCCC	TTCC	CCCC	TCCC	TTCC	CCCC	CCCC	CCCC	TCCC	TCCC	TTCC	TCCC	TCCC	TCCC	TCCC	TCCC	TCCC	TTCC	CCCC	TCCC	CCCC	TCCC	TCCC	CCCC	CCCC	TCCC	CCCC	CCCC	CCCC	TCCC	TCCC	CCCC
PotVar0000472	4	65303384	GGGG	GGGG	GGGG	GGGG	GGGG	GGGG	GGGG	GGGG	GGGG	GGGG	GGGG	GGGG	GGGG	GGGG	GGGG	GGGG	GGGG	GGGG	GGGG	GGGG	GGGG	GGGG	GGGG	GGGG	GGGG	GGGG	GGGG	GGGG	GGGG	GGGG	GGGG	GGGG	GGGG	GGGG	GGGG	GGGG	GGGG	GGGG	GGGG	GGGG	GGGG	GGGG	GGGG	GGGG	GGGG	GGGG	GGGG
PotVar0000474	4	65303307	GGGG	GGGG	GGGG	GGGG	AGGG	AGGG	AGGG	AGGG	AAGG	AAAG	AAAG	AAAG	AAAG	AGGG	AAGG	AAAG	AGGG	AGGG	AGGG	GGGG	AAGG	AGGG	AGGG	GGGG	NA	GGGG	AGGG	AGGG	AGGG	AGGG	GGGG	GGGG	GGGG	AGGG	AGGG	AGGG	GGGG	AAGG	GGGG	AGGG	AGGG	GGGG	GGGG	AAGG	AGGG	AGGG	GGGG
PotVar0000481	4	65237540	AAAA	AAAG	AAAG	AAAA	AAAA	AAAA	AAAA	AAAG	AAAA	AAAA	AAAA	AAAA	AAAA	AAAA	AAAG	AAAA	AAAA	AAAA	AAGG	AAGG	AAAG	AAAG	AAAA	AAAA	AAAG	AAAA	AAAG	AAAG	AAAA	AAAG	AAAG	AAAA	AAAG	AAAG	AAAA	AAAA	AAAA	AAAG	AAAA	AAAG	AAAA	AAAA	AAAG	AAGG	AAAA	AAAA	AAAA
PotVar0000484	4	65237478	AGGG	AGGG	AGGG	GGGG	GGGG	AGGG	GGGG	GGGG	GGGG	GGGG	GGGG	GGGG	GGGG	GGGG	AGGG	GGGG	GGGG	AAGG	GGGG	GGGG	GGGG	GGGG	GGGG	AGGG	GGGG	AGGG	AGGG	GGGG	GGGG	GGGG	GGGG	AGGG	AGGG	GGGG	AGGG	GGGG	AAGG	GGGG	AAGG	AGGG	AGGG	AGGG	GGGG	GGGG	AGGG	GGGG	AGGG
PotVar0000495	4	65237296	AGGG	AAGG	GGGG	GGGG	AGGG	AGGG	AAGG	AAGG	AAGG	GGGG	GGGG	GGGG	GGGG	AGGG	GGGG	GGGG	AAGG	GGGG	AGGG	AAGG	AGGG	GGGG	AGGG	AGGG	AAGG	AAGG	AGGG	AAGG	AAGG	AGGG	AGGG	AAGG	AAGG	GGGG	AGGG	AGGG	AGGG	NA	GGGG	AGGG	AAGG	AGGG	GGGG	GGGG	AAGG	NA	AGGG
PotVar0000512	4	65000808	TCCC	TCCC	CCCC	CCCC	CCCC	TCCC	CCCC	CCCC	CCCC	CCCC	CCCC	CCCC	CCCC	CCCC	TCCC	CCCC	CCCC	TCCC	CCCC	CCCC	CCCC	CCCC	CCCC	TCCC	CCCC	TCCC	TCCC	CCCC	CCCC	CCCC	CCCC	TCCC	CCCC	CCCC	TCCC	CCCC	TCCC	CCCC	TCCC	TCCC	TCCC	TCCC	CCCC	CCCC	TCCC	CCCC	CCCC
PotVar0000514	4	65000751	AACC	AAAA	AACC	CCCC	AACC	AACC	AAAC	AAAC	AAAC	AACC	AACC	AACC	AACC	AACC	AAAC	AACC	AACC	NA	AAAA	AAAA	AACC	ACCC	AACC	AAAC	AAAC	AAAC	AAAC	AAAC	AAAC	AACC	AACC	AAAC	AAAA	AACC	AACC	AACC	AAAC	AACC	AACC	AAAA	AAAC	AAAC	AACC	AAAC	AAAC	AACC	AAAC
PotVar0000542	4	65000457	TTCC	TTCC	CCCC	CCCC	CCCC	TTCC	TTTC	TTCC	TTCC	TCCC	TCCC	TCCC	TCCC	CCCC	TCCC	TCCC	TTCC	TCCC	TCCC	TTCC	CCCC	CCCC	CCCC	TTCC	TCCC	TTTC	TTCC	TCCC	TTCC	TCCC	TCCC	TTCC	TTCC	TCCC	TTCC	CCCC	TTCC	TCCC	TCCC	TCCC	TTCC	TCCC	CCCC	CCCC	TTCC	TCCC	CCCC
PotVar0000568	4	65000113	GGGG	GGGG	GGGG	GGGG	GGGG	GGGG	GGGG	GGGG	GGGG	AGGG	AGGG	AGGG	AGGG	GGGG	GGGG	AGGG	GGGG	GGGG	GGGG	GGGG	GGGG	GGGG	GGGG	GGGG	GGGG	GGGG	GGGG	GGGG	AGGG	GGGG	GGGG	GGGG	GGGG	AGGG	GGGG	GGGG	GGGG	GGGG	GGGG	GGGG	GGGG	GGGG	GGGG	GGGG	GGGG	GGGG	GGGG
PotVar0000579	4	64999875	GGGG	AAGG	AGGG	GGGG	GGGG	GGGG	GGGG	NA	GGGG	GGGG	GGGG	GGGG	GGGG	GGGG	AGGG	GGGG	GGGG	GGGG	AAGG	AAGG	AGGG	AGGG	GGGG	GGGG	AGGG	GGGG	AGGG	AGGG	GGGG	AGGG	AGGG	GGGG	AGGG	AGGG	GGGG	GGGG	GGGG	AGGG	GGGG	AGGG	GGGG	GGGG	AGGG	AAGG	GGGG	GGGG	GGGG
PotVar0000583	4	64999812	CCCC	CCCC	ACCC	CCCC	ACCC	CCCC	CCCC	CCCC	CCCC	CCCC	CCCC	CCCC	CCCC	ACCC	CCCC	CCCC	CCCC	ACCC	CCCC	CCCC	ACCC	CCCC	ACCC	CCCC	ACCC	CCCC	CCCC	ACCC	ACCC	CCCC	CCCC	ACCC	ACCC	CCCC	CCCC	ACCC	ACCC	CCCC	ACCC	ACCC	ACCC	ACCC	CCCC	CCCC	ACCC	CCCC	AACC
PotVar0000586	4	64997519	AAAA	AAAA	AAAA	AAAA	AAAC	AAAA	AAAA	AAAA	AAAC	AAAC	AAAC	AAAC	AAAC	AAAC	AAAC	AAAC	AAAA	AAAA	AAAC	AAAA	AAAA	AAAA	AAAC	AAAC	AAAA	AAAA	AAAA	AAAA	AAAA	AAAA	AAAA	AAAA	AAAA	AAAA	AAAA	AAAC	AAAA	AAAA	AAAA	AAAC	AAAA	AAAC	AAAC	AAAC	AAAA	AAAC	AAAC
PotVar0000614	4	64997011	CCCC	CCCC	CCCC	CCCC	CCCC	CCCC	CCCC	CCCC	CCCC	CCCC	CCCC	CCCC	CCCC	CCCC	CCCC	CCCC	CCCC	CCCC	CCCC	CCCC	CCCC	CCCC	CCCC	CCCC	CCCC	CCCC	CCCC	CCCC	CCCC	CCCC	CCCC	CCCC	CCCC	CCCC	CCCC	CCCC	CCCC	CCCC	CCCC	CCCC	CCCC	CCCC	CCCC	CCCC	CCCC	CCCC	CCCC
PotVar0000619	4	64996828	TTGG	TTTT	TTTG	TTTG	TTGG	TTTG	TTTG	TTTG	TTTG	TTTG	TTTG	TTTG	TTTG	TTTG	TTTG	TTTG	TTGG	TTTG	TTTT	TTTT	TTGG	TTGG	TTGG	TTTT	TTTG	TTTT	TTTG	TTTG	TTTT	TTTG	TTTT	TTTG	TTTT	TTTT	TTGG	TTTG	TTTT	TTGG	TTTG	TTTT	TTTG	TTTT	TTTG	TTTG	TTTG	TTTG	TTTT
PotVar0000717	4	64804855	AAAA	AAAA	AAAA	AAAA	AAAA	AAAA	AAAA	AAAA	AAAA	AAAA	AAAA	AAAA	AAAA	AAAA	AAAA	AAAA	AAAA	AAAA	AAAA	AAAA	AAAA	AAAA	AAAA	AAAA	AAAA	AAAA	AAAA	AAAA	AAAA	AAAA	AAAA	AAAA	AAAA	AAAA	AAAA	AAAA	AAAA	AAAA	AAAA	AAAA	AAAA	AAAA	AAAA	AAAA	AAAA	AAAA	AAAA
PotVar0000732	4	64804683	TTGG	GGGG	TGGG	TGGG	TTGG	TGGG	TGGG	TGGG	TGGG	TTGG	TTGG	TTGG	TTGG	TGGG	TGGG	NA	TTGG	TGGG	GGGG	GGGG	TTGG	TTGG	TTGG	GGGG	TGGG	GGGG	TGGG	TGGG	TGGG	TGGG	GGGG	TGGG	GGGG	TGGG	NA	TGGG	GGGG	TGGG	TGGG	GGGG	TGGG	GGGG	TGGG	TGGG	TGGG	TGGG	GGGG
PotVar0000753	4	64804380	TTTT	TTTT	TTTT	TTTT	TTTT	TTTT	TTTT	TTTT	TTTT	TTTT	TTTT	TTTT	TTTT	TTTT	TTTT	TTTT	TTTT	TTTT	TTTT	TTTT	TTTT	TTTT	TTTT	TTTT	TTTT	TTTT	TTTT	TTTT	TTTT	TTTT	TTTT	TTTT	TTTT	TTTT	TTTT	TTTT	TTTT	TTTT	TTTT	TTTT	TTTT	TTTT	TTTT	TTTT	TTTT	TTTT	TTTT
PotVar0000759	4	64804309	AAAG	AAAG	AAAA	AAAA	AAAA	AAAG	AAAA	AAAA	AAAA	AAAA	AAAA	AAAA	AAAA	AAAA	AAAG	AAAA	AAAA	AAAG	AAAG	AAAA	AAAA	AAAA	AAAA	AAAG	AAAA	AAAG	AAAG	AAAG	AAAA	AAAA	AAAA	AAAG	AAAA	AAAA	AAAG	AAAA	AAAG	AAAG	AAAG	AAAG	AAAG	AAAG	AAAA	AAAA	AAAG	AAAA	AAAA
PotVar0000760	4	64804249	AAAA	AAGG	AAGG	AAGG	AAAA	AAAG	AAAA	AAAG	AAAA	AAAG	AAAG	AAAG	AAAG	AAAG	AAAG	AAAG	AAAA	AAAG	AAGG	AAGG	AAAA	AAGG	AAAA	AAAG	AAAG	AAAG	AAAG	AAAG	AAAG	AAGG	AGGG	AAAA	AAAG	AAGG	AAAA	AAAG	AAAG	AAGG	AAAG	AAAG	AAAA	AAAG	AAGG	AAAG	AAAA	AAAG	AAAG
PotVar0000767	4	64803299	GGGG	TTTG	TTGG	TTGG	GGGG	TGGG	GGGG	TGGG	GGGG	TGGG	TGGG	TGGG	TGGG	TGGG	TGGG	TGGG	GGGG	TGGG	TTTG	TTGG	GGGG	TTGG	GGGG	TGGG	TGGG	TGGG	TGGG	TGGG	TGGG	TTGG	TTTG	GGGG	TGGG	TTGG	GGGG	TGGG	TGGG	TTTG	TGGG	TGGG	GGGG	TGGG	TTGG	TGGG	GGGG	TGGG	TGGG
PotVar0000774	4	64803129	TTTC	TTTC	TTTT	TTTT	TTTT	TTTC	TTTT	TTTT	TTTT	TTTT	TTTT	TTTT	TTTT	TTTT	TTTC	TTTT	TTTT	TTTC	TTTC	TTTT	TTTT	TTTT	TTTT	TTTC	TTTT	TTTC	TTTC	TTTC	TTTT	TTTT	TTTT	TTTC	TTTT	TTTT	TTTC	TTTT	TTTC	TTTC	TTTC	TTTC	TTTC	TTTC	TTTT	TTTT	TTTC	TTTT	TTTT
PotVar0000800	4	64802757	TTTG	TTTG	TTTT	TTTG	TTTT	TTTG	TGGG	TTGG	TTGG	TTTT	TTTT	TTTT	TTTT	TTTT	TTTT	TTTT	TTGG	TTTT	TTTT	TTGG	TTTG	TTTT	TTTT	TTTG	TTTG	TTGG	TTTG	TTTT	TTTG	TTTG	TTTG	TTTG	TTGG	TTTG	TTTG	TTTT	TTTG	TTTT	TTTT	TTTT	TTTG	TTTT	TTTT	TTTG	TTTG	TTTG	TTTT
PotVar0000805	4	64801981	GGGG	GGGG	GGGG	GGGG	AGGG	GGGG	GGGG	GGGG	AGGG	AGGG	AGGG	AGGG	AGGG	AGGG	GGGG	AGGG	GGGG	GGGG	AGGG	GGGG	GGGG	GGGG	AGGG	AGGG	GGGG	GGGG	GGGG	GGGG	GGGG	GGGG	GGGG	GGGG	GGGG	GGGG	GGGG	AGGG	GGGG	GGGG	GGGG	AGGG	GGGG	AGGG	AGGG	AGGG	GGGG	AGGG	AGGG
PotVar0000812	4	64801926	AAAG	AAAG	AAAG	AAAA	AAGG	AAAG	AAAA	AAAA	AAAG	AAAG	AAAG	AAAG	AAAG	AAGG	AAGG	AAAG	AAAA	AAGG	AAGG	AAAA	AAAG	AAAA	AAGG	AAGG	AAAG	AAAG	AAAG	AAGG	AAAG	AAAA	AAAA	AAGG	AAAG	AAAA	AAAG	AAGG	AAGG	AAAG	AAGG	AGGG	AAGG	AGGG	AAAG	AAAG	AAGG	AAAG	AGGG
PotVar0000886	5	26397339	CCCC	CCCC	TCCC	CCCC	CCCC	CCCC	CCCC	CCCC	TCCC	CCCC	CCCC	CCCC	CCCC	CCCC	TCCC	CCCC	CCCC	CCCC	CCCC	CCCC	CCCC	TCCC	CCCC	CCCC	CCCC	CCCC	CCCC	CCCC	TCCC	CCCC	CCCC	CCCC	CCCC	CCCC	CCCC	CCCC	CCCC	CCCC	CCCC	CCCC	CCCC	CCCC	CCCC	CCCC	TCCC	TCCC	TCCC
PotVar0000996	5	28304402	AAAA	AAAA	AAAG	AAAA	AAAA	AAAA	AAAA	AAAA	AAAG	AAAA	AAAA	AAAA	AAAA	AAAA	AAAG	AAAA	AAAA	AAAA	AAAA	AAAA	AAAA	AAAG	AAAA	AAAA	AAAA	AAAA	AAAA	AAAA	AAAG	AAAA	AAAA	AAAA	AAAA	AAAA	AAAA	AAAA	AAAA	AAAA	AAAA	AAAA	AAAA	AAAA	AAAA	AAAA	AAAG	AAAG	AAAG
PotVar0001003	5	28304518	TTTT	TTTT	TTTG	TTTT	TTTT	TTTG	TTTG	TTTG	TTTT	TTTT	TTTT	TTTT	TTTT	TTTG	TTTT	TTTT	TTGG	TTTG	TTTG	TTTG	TTTT	TTTG	TTTG	TTTT	TTTT	TTTT	TTTG	TTTG	TTTT	TTGG	TTTG	TTTG	TTTT	TTTG	TTTT	TTTG	TTTG	TTTG	TTTG	TTTG	TTTG	TTTG	TTGG	TTTT	TTTG	TTTT	TTTG
PotVar0001004	5	28304580	AAAG	AAAA	AAAA	AAAG	AAAG	AAAA	AAGG	AAAA	AAAG	AAAG	AAAG	AAAG	AAAG	AAAG	AAGG	AAAG	AAGG	AAAA	AAAG	AAGG	AAGG	AAAA	AAAA	AAAG	AAAG	AAGG	AAAG	AAAG	AAAG	AAAG	AAAG	AAAA	AAAA	AAAA	AAAA	AAAG	AAGG	AAAA	AAAA	AAAA	AAAA	AAAG	AAAA	AAAA	AAAA	AAAG	AAAA
PotVar0001006	5	28304621	AAAG	AGGG	AGGG	AGGG	AAAA	AGGG	AAGG	GGGG	AAGG	AAGG	AAGG	AAGG	AAGG	AGGG	AAGG	AAGG	AGGG	AGGG	AAGG	AAGG	AAGG	AGGG	AGGG	AAGG	AAGG	AAGG	AGGG	AGGG	AGGG	AGGG	AGGG	GGGG	AGGG	AGGG	GGGG	AGGG	AAGG	AAGG	AGGG	AAGG	GGGG	AAGG	GGGG	AAGG	AAGG	AAGG	AGGG
PotVar0001033	5	28305170	CCCC	TCCC	CCCC	CCCC	CCCC	CCCC	CCCC	CCCC	CCCC	CCCC	CCCC	CCCC	CCCC	CCCC	CCCC	CCCC	CCCC	CCCC	CCCC	CCCC	CCCC	CCCC	CCCC	CCCC	CCCC	CCCC	CCCC	CCCC	CCCC	CCCC	CCCC	CCCC	CCCC	CCCC	CCCC	CCCC	CCCC	CCCC	CCCC	CCCC	CCCC	CCCC	CCCC	CCCC	CCCC	CCCC	CCCC
PotVar0001067	5	28305831	TTTC	TTTT	TTTC	TTCC	TTTT	TTCC	TTTC	TCCC	TTTC	TTCC	TTCC	TTCC	TTCC	TTTC	TTTC	TTCC	TTTT	TTTC	TTTC	TTTC	TTTC	TTTC	TTTC	TTTC	TTCC	TTCC	TTCC	TTTC	TTTC	TTTC	TTTC	TTCC	TTCC	TTCC	TCCC	TTTC	TTTT	TTTC	TTCC	TTTC	TTCC	TTTT	TTTC	TTCC	TTTT	TTTT	TTTC
PotVar0001074	5	28305981	TTTC	TCCC	TTTC	NA	TTCC	TTTC	TCCC	TTTC	TTTC	TTTC	TTTC	TTTC	TTTC	TCCC	TTCC	TTTC	CCCC	TTCC	TTCC	TCCC	TCCC	TTTC	TTCC	TTCC	TTTC	TTCC	TTCC	TCCC	TTCC	TCCC	TCCC	TTCC	TTTC	TTTC	TTTC	TCCC	CCCC	TTTC	TTTC	TTTC	TTCC	TCCC	TCCC	TTTT	TTTC	TTCC	TTTC
PotVar0001186	5	30598795	GGGG	GGGG	GGGG	GGGG	GGGG	GGGG	GGGG	GGGG	GGGG	GGGG	GGGG	GGGG	GGGG	GGGG	GGGG	GGGG	GGGG	GGGG	GGGG	GGGG	GGGG	GGGG	GGGG	GGGG	GGGG	GGGG	GGGG	GGGG	GGGG	GGGG	GGGG	GGGG	GGGG	GGGG	GGGG	GGGG	GGGG	AGGG	GGGG	GGGG	GGGG	GGGG	GGGG	GGGG	GGGG	GGGG	GGGG
PotVar0001207	5	18944432	TTTT	TTTT	TTTT	TTTT	TTTT	TTTT	TTTT	TTTT	TTTT	TTTT	TTTT	TTTT	TTTT	TTTT	TTTT	TTTT	TTTT	TTTT	TTTT	TTTT	TTTT	TTTT	TTTT	TTTT	TTTT	TTTT	TTTT	TTTT	TTTT	TTTT	TTTT	TTTT	TTTT	TTTT	TTTT	TTTT	TTTT	TTTT	TTTT	TTTT	TTTT	TTTT	TTTT	TTTT	TTTT	TTTT	TTTT
PotVar0001214	5	18944710	TGGG	TGGG	GGGG	GGGG	TTTG	TGGG	GGGG	GGGG	TGGG	GGGG	GGGG	GGGG	GGGG	GGGG	GGGG	GGGG	GGGG	TTGG	TGGG	GGGG	GGGG	TGGG	TGGG	GGGG	TGGG	GGGG	GGGG	GGGG	GGGG	GGGG	GGGG	GGGG	TGGG	TGGG	GGGG	GGGG	GGGG	GGGG	GGGG	TGGG	GGGG	TGGG	GGGG	TTGG	TTGG	TGGG	GGGG
PotVar0001216	5	18944791	GGGG	GGGG	GGGG	GGGG	GGGG	GGGG	GGGG	GGGG	GGGG	GGGG	GGGG	GGGG	GGGG	GGGG	GGGG	GGGG	GGGG	GGGG	GGGG	GGGG	GGGG	GGGG	GGGG	GGGG	GGGG	GGGG	GGGG	GGGG	GGGG	GGGG	GGGG	GGGG	GGGG	GGGG	GGGG	GGGG	GGGG	GGGG	GGGG	GGGG	GGGG	GGGG	GGGG	GGGG	GGGG	GGGG	GGGG
PotVar0001227	5	18945066	AGGG	AAAG	AAGG	AAGG	AGGG	AGGG	AAAG	AGGG	AAGG	AGGG	AGGG	AGGG	AGGG	AAAG	AAAG	NA	AAAA	NA	NA	AAAG	AAAG	AAGG	AAGG	AAGG	AGGG	AAGG	AAGG	AAAG	AAAG	AAAG	AAAG	AAGG	AGGG	AGGG	AGGG	AAAG	AAAA	AGGG	AGGG	AGGG	AAGG	AAAG	AAAG	GGGG	NA	AAAG	AAGG
PotVar0001239	5	18945256	AAAA	AAAG	AAAA	AAAA	AAAA	AAAA	AAAA	AAAA	AAAA	AAAA	AAAA	AAAA	AAAA	AAAA	AAAA	AAAA	AAAA	AAAA	AAAA	AAAA	AAAA	AAAA	AAAA	AAAA	AAAA	AAAA	AAAA	AAAA	AAAA	AAAA	AAAA	AAAA	AAAA	AAAA	AAAA	AAAA	AAAA	AAAA	AAAA	AAAA	AAAA	AAAA	AAAA	AAAA	AAAA	AAAA	AAAA
PotVar0001240	5	18945341	CCCC	CCCC	TCCC	CCCC	CCCC	TCCC	TCCC	TCCC	CCCC	CCCC	CCCC	CCCC	CCCC	TCCC	CCCC	CCCC	TTCC	TCCC	TCCC	TCCC	CCCC	TCCC	TCCC	CCCC	CCCC	CCCC	TCCC	TCCC	CCCC	TTCC	TCCC	TCCC	CCCC	CCCC	CCCC	TCCC	TCCC	TCCC	TCCC	TCCC	TCCC	TCCC	TTTC	CCCC	TCCC	CCCC	TCCC
PotVar0001247	5	18945486	AAGG	AGGG	AAGG	AAGG	AAAG	AAAG	AGGG	AAAG	AAGG	AAGG	AAGG	AAGG	AAGG	AGGG	AGGG	AAGG	GGGG	AAGG	AAGG	AGGG	AGGG	AAGG	AAGG	AGGG	AAAG	AAGG	AAGG	AGGG	AGGG	AGGG	AGGG	AAGG	AAAG	AAAG	AAAG	AGGG	GGGG	AGGG	AAGG	AAGG	AAGG	AGGG	AGGG	AAAA	AAGG	AGGG	AGGG
PotVar0001264	5	18945854	GGGG	GGGG	GGGG	GGGG	GGGG	GGGG	GGGG	GGGG	GGGG	GGGG	GGGG	GGGG	GGGG	GGGG	GGGG	GGGG	GGGG	GGGG	GGGG	GGGG	GGGG	GGGG	GGGG	GGGG	GGGG	GGGG	GGGG	GGGG	GGGG	GGGG	GGGG	GGGG	GGGG	GGGG	GGGG	GGGG	GGGG	GGGG	GGGG	GGGG	GGGG	GGGG	GGGG	GGGG	GGGG	GGGG	GGGG
PotVar0001266	5	18945878	CCCC	TCCC	CCCC	CCCC	CCCC	CCCC	CCCC	CCCC	CCCC	CCCC	CCCC	CCCC	CCCC	TCCC	CCCC	CCCC	CCCC	TCCC	CCCC	CCCC	TCCC	CCCC	TCCC	TCCC	CCCC	CCCC	CCCC	TCCC	TCCC	CCCC	TCCC	TCCC	TCCC	CCCC	TCCC	TCCC	TCCC	CCCC	CCCC	CCCC	TCCC	TCCC	CCCC	CCCC	CCCC	TCCC	CCCC
PotVar0001270	5	18946031	CCCC	CCCC	CCCC	CCCC	CCCC	CCCC	CCCC	CCCC	CCCC	CCCC	CCCC	CCCC	CCCC	CCCC	CCCC	CCCC	CCCC	CCCC	CCCC	CCCC	CCCC	CCCC	CCCC	CCCC	CCCC	CCCC	CCCC	CCCC	CCCC	CCCC	CCCC	CCCC	CCCC	CCCC	CCCC	CCCC	CCCC	CCCC	CCCC	CCCC	CCCC	CCCC	CCCC	CCCC	CCCC	CCCC	CCCC
PotVar0001272	5	18946167	TTTC	TCCC	TTCC	TTCC	TTTC	TTTC	TCCC	TTTC	TTCC	TTTC	TTTC	TTTC	TTTC	TCCC	TCCC	TTTC	CCCC	TTCC	TTCC	TCCC	TCCC	TTCC	TTCC	TTCC	TTTC	NA	TTCC	TCCC	TCCC	TCCC	TCCC	TTCC	TTTC	TTTC	TTTC	TCCC	CCCC	TTTC	TTTC	TTTC	TTCC	TCCC	TCCC	TTTT	TTCC	TCCC	TTCC
PotVar0001276	5	19621324	GGGG	AAGG	GGGG	GGGG	GGGG	GGGG	GGGG	GGGG	GGGG	GGGG	GGGG	GGGG	GGGG	AGGG	GGGG	GGGG	GGGG	AGGG	GGGG	GGGG	AGGG	GGGG	AGGG	AGGG	GGGG	GGGG	GGGG	AGGG	AGGG	GGGG	AGGG	AGGG	AGGG	GGGG	AGGG	AGGG	AGGG	GGGG	GGGG	GGGG	AGGG	AGGG	GGGG	GGGG	GGGG	AGGG	GGGG
PotVar0001283	5	19621509	GGGG	AGGG	GGGG	GGGG	GGGG	GGGG	GGGG	GGGG	GGGG	GGGG	GGGG	GGGG	GGGG	GGGG	GGGG	GGGG	GGGG	GGGG	GGGG	GGGG	GGGG	GGGG	GGGG	GGGG	GGGG	GGGG	GGGG	GGGG	GGGG	GGGG	GGGG	GGGG	GGGG	GGGG	GGGG	GGGG	GGGG	GGGG	GGGG	GGGG	GGGG	GGGG	GGGG	GGGG	GGGG	GGGG	GGGG
PotVar0001284	5	19621591	GGGG	GGGG	GGGG	GGGG	GGGG	GGGG	GGGG	GGGG	GGGG	GGGG	GGGG	GGGG	GGGG	GGGG	GGGG	GGGG	GGGG	GGGG	GGGG	GGGG	GGGG	GGGG	GGGG	GGGG	GGGG	GGGG	GGGG	GGGG	GGGG	GGGG	GGGG	GGGG	GGGG	GGGG	GGGG	GGGG	GGGG	GGGG	GGGG	GGGG	GGGG	GGGG	GGGG	GGGG	GGGG	GGGG	GGGG
PotVar0001285	5	19621630	TTTT	TTTT	TTTC	TTTT	TTTT	TTTT	TTTT	TTTT	TTTC	TTTT	TTTT	TTTT	TTTT	TTTT	TTTC	TTTT	TTTT	TTTT	TTTT	TTTT	TTTT	TTTC	TTTT	TTTT	TTTT	TTTT	TTTT	TTTT	TTTC	TTTT	TTTT	TTTT	TTTT	TTTT	TTTT	TTTT	TTTT	TTTT	TTTT	TTTT	TTTT	TTTT	TTTT	TTTT	TTTC	TTTC	TTTC
PotVar0001290	5	19621751	TTTG	TTTT	TTTT	TTTG	TTGG	TTTT	TTGG	TTTT	TTTG	TTTG	TTTG	TTTG	TTTG	TTTG	TTGG	TTTG	TTGG	TTTT	TTTG	TTGG	TTGG	TTTT	TTTT	TTTG	TTTG	TTGG	TTTG	TTTG	TTTG	TTTG	TTTG	TTTT	TTTT	TTTT	TTTT	TTTG	TTGG	TTTT	TTTT	TTTT	TTTT	TTTG	TTTT	TTTT	TTTT	TTTG	TTTT
PotVar0001295	5	19621901	TTTC	TCCC	TTTC	TTCC	NA	TTTC	TCCC	TTTC	TTTC	TTTC	TTTC	TTTC	TTTC	TCCC	TTCC	TTTC	CCCC	TTCC	TTCC	TCCC	TCCC	TTTC	TTCC	TTCC	TTTC	TTCC	TTCC	TCCC	TTCC	TCCC	TCCC	TTCC	TTTC	TTTC	TTTC	TCCC	CCCC	TTTC	TTTC	TTTC	TTCC	TCCC	NA	TTTT	TTTC	TTCC	TTTC
PotVar0001297	5	19622008	CCCC	CCCC	TCCC	CCCC	CCCC	TCCC	TCCC	TCCC	CCCC	CCCC	CCCC	CCCC	CCCC	TCCC	CCCC	CCCC	TTCC	TCCC	TCCC	TCCC	CCCC	TCCC	TCCC	CCCC	CCCC	CCCC	TCCC	TCCC	CCCC	TTCC	TCCC	TCCC	CCCC	TCCC	CCCC	TCCC	TCCC	TCCC	TCCC	TCCC	TCCC	TCCC	NA	CCCC	TCCC	CCCC	TCCC
PotVar0001308	5	19622476	TTTG	TTTT	TTTG	TTTT	TTTT	TTTT	TTTT	TTTT	TTTT	TTTG	TTTG	TTTG	TTTG	TTTT	TTTT	TTTG	TTTT	TTTT	TTTT	TTTT	TTTT	TTTT	TTTT	TTTG	TTTT	TTTT	TTTT	TTTT	TTTT	TTTT	TTTT	TTTT	TTTT	TTTT	TTTT	TTTT	TTTT	TTTG	TTTG	TTTG	TTTT	TTTT	TTTT	TTTT	TTTT	TTTT	TTTG
PotVar0001310	5	19622489	GGGG	AGGG	AGGG	GGGG	GGGG	AGGG	AGGG	AGGG	GGGG	GGGG	GGGG	GGGG	GGGG	AGGG	GGGG	GGGG	AAGG	AGGG	AGGG	AGGG	GGGG	AGGG	AGGG	GGGG	GGGG	GGGG	AGGG	AGGG	GGGG	AAGG	AGGG	AGGG	GGGG	AGGG	GGGG	AGGG	AGGG	AGGG	AGGG	AGGG	AGGG	AGGG	NA	GGGG	AGGG	GGGG	AGGG
PotVar0001316	5	19622606	GGGG	GGGG	GGGG	GGGG	GGGG	GGGG	GGGG	GGGG	GGGG	GGGG	GGGG	GGGG	GGGG	GGGG	GGGG	GGGG	GGGG	GGGG	GGGG	GGGG	GGGG	GGGG	GGGG	GGGG	GGGG	GGGG	GGGG	GGGG	GGGG	GGGG	GGGG	GGGG	GGGG	GGGG	GGGG	GGGG	GGGG	GGGG	GGGG	GGGG	GGGG	GGGG	GGGG	GGGG	GGGG	GGGG	GGGG
PotVar0001317	5	19622665	AAAG	AGGG	AAGG	AAGG	AAAG	AAAG	AGGG	AAAG	AAGG	AAAG	AAAG	AAAG	AAAG	AGGG	AGGG	AAAG	GGGG	AAGG	AAGG	AGGG	AGGG	AAGG	AAGG	AAGG	AAAG	AAGG	AAGG	AGGG	AGGG	AGGG	AGGG	AAGG	AAAG	AAAG	AAAG	AGGG	GGGG	AAAG	AAAG	AAAG	AAGG	AGGG	NA	AAAA	AAGG	AGGG	AAGG
PotVar0001318	5	19622669	ACCC	CCCC	ACCC	AACC	CCCC	AACC	ACCC	AAAC	ACCC	AACC	AACC	AACC	AACC	ACCC	ACCC	AACC	CCCC	ACCC	ACCC	ACCC	ACCC	ACCC	ACCC	ACCC	AACC	AACC	AACC	ACCC	ACCC	ACCC	ACCC	AACC	AACC	AACC	AAAC	ACCC	CCCC	ACCC	AACC	ACCC	NA	CCCC	NA	AACC	CCCC	CCCC	ACCC
PotVar0001324	5	19622817	TTTT	TTTT	TTTT	TTTT	TTTT	TTTT	TTTT	TTTT	TTTT	TTTT	TTTT	TTTT	TTTT	TTTT	TTTT	TTTT	TTTT	TTTT	TTTT	TTTT	TTTT	TTTT	TTTT	TTTT	TTTT	TTTT	TTTT	TTTT	TTTT	TTTT	TTTT	TTTT	TTTT	TTTT	TTTT	TTTT	TTTT	TTTT	TTTT	TTTT	TTTT	TTTT	TTTT	TTTT	TTTT	TTTT	TTTT
PotVar0001342	5	19623173	GGGG	GGGG	AGGG	GGGG	GGGG	AGGG	AGGG	AGGG	GGGG	GGGG	GGGG	GGGG	GGGG	AGGG	GGGG	GGGG	AAGG	AGGG	NA	AGGG	GGGG	AGGG	AGGG	GGGG	GGGG	GGGG	AGGG	AGGG	GGGG	AAGG	AGGG	AGGG	GGGG	AGGG	GGGG	AGGG	NA	AGGG	AGGG	AGGG	AGGG	AGGG	AAAG	GGGG	AGGG	GGGG	AGGG
PotVar0001357	5	19623617	GGGG	GGGG	GGGG	GGGG	GGGG	GGGG	GGGG	GGGG	GGGG	GGGG	GGGG	GGGG	GGGG	GGGG	GGGG	GGGG	GGGG	GGGG	GGGG	GGGG	GGGG	GGGG	GGGG	GGGG	GGGG	GGGG	GGGG	GGGG	GGGG	GGGG	GGGG	GGGG	GGGG	GGGG	GGGG	GGGG	GGGG	GGGG	GGGG	GGGG	GGGG	GGGG	GGGG	GGGG	GGGG	GGGG	GGGG
PotVar0001360	5	19623712	AACC	AAAC	AAAC	AACC	NA	ACCC	AAAC	ACCC	AACC	AACC	AACC	AACC	AACC	AAAC	AAAC	AACC	AAAA	ACCC	NA	AAAC	AAAC	AACC	AACC	AAAC	ACCC	AACC	AACC	AAAC	AAAC	AAAC	AAAC	AACC	ACCC	ACCC	ACCC	AAAC	AAAA	AAAC	AACC	AACC	AACC	AAAC	NA	CCCC	AACC	AAAC	AAAC
PotVar0001376	5	19636698	CCCC	AACC	CCCC	CCCC	CCCC	CCCC	CCCC	CCCC	CCCC	CCCC	CCCC	CCCC	CCCC	ACCC	CCCC	CCCC	CCCC	ACCC	CCCC	CCCC	ACCC	CCCC	ACCC	ACCC	CCCC	CCCC	CCCC	ACCC	ACCC	CCCC	ACCC	ACCC	ACCC	CCCC	ACCC	ACCC	ACCC	CCCC	CCCC	CCCC	ACCC	ACCC	NA	CCCC	CCCC	ACCC	CCCC
PotVar0001385	5	19636774	TCCC	CCCC	TTCC	CCCC	CCCC	CCCC	CCCC	CCCC	TCCC	TCCC	TCCC	TCCC	TCCC	CCCC	TCCC	TCCC	CCCC	CCCC	CCCC	CCCC	CCCC	TCCC	CCCC	TCCC	CCCC	CCCC	CCCC	CCCC	TCCC	CCCC	CCCC	CCCC	CCCC	CCCC	CCCC	CCCC	CCCC	TCCC	TCCC	TCCC	CCCC	CCCC	CCCC	CCCC	TCCC	TCCC	TTCC
PotVar0001435	5	20274304	AAAA	AAGG	AAAA	AAAA	AAAA	AAAA	AAAA	AAAA	AAAA	AAAA	AAAA	AAAA	AAAA	AAAG	AAAA	AAAA	AAAA	AAAG	AAAA	AAAA	AAAG	AAAA	AAAG	AAAG	AAAA	AAAA	AAAA	AAAG	AAAG	AAAA	AAAG	AAAG	AAAG	AAAA	AAAG	AAAG	AAAG	AAAA	AAAA	AAAA	AAAG	AAAG	AAAA	AAAA	AAAA	AAAG	AAAA
PotVar0001436	5	20274370	TTTC	TTTC	TTTC	TTCC	TTTC	TTTC	TCCC	TTTC	TTTC	TTTC	TTTC	TTTC	TTTC	TTCC	TTCC	TTTC	CCCC	TTTC	TTCC	TCCC	TTCC	TTTC	TTTC	TTTC	TTTC	TTCC	TTCC	TTCC	TTTC	TCCC	TTCC	TTTC	TTTT	TTTC	TTTT	TTCC	TCCC	TTTC	TTTC	TTTC	TTTC	TTCC	TTCC	TTTT	TTTC	TTTC	TTTC
PotVar0001451	5	20274664	AAGG	AGGG	AGGG	AAGG	AAAG	AAAG	AGGG	AAAG	AAGG	AAGG	AAGG	AAGG	AAGG	AGGG	AGGG	AAGG	GGGG	AAGG	AAGG	AGGG	AGGG	AAGG	AAGG	AGGG	AAAG	AAGG	AAGG	AGGG	AGGG	AGGG	AGGG	AAGG	AAAG	AAAG	AAAG	AGGG	GGGG	AAGG	AAGG	AAGG	AAGG	AGGG	NA	AAAA	AAGG	AGGG	AGGG
PotVar0001513	5	23031923	TTGG	TGGG	TGGG	GGGG	NA	TGGG	GGGG	GGGG	TGGG	TGGG	TGGG	TGGG	TGGG	GGGG	GGGG	TGGG	GGGG	TGGG	TGGG	GGGG	GGGG	TGGG	TGGG	TGGG	TGGG	GGGG	GGGG	GGGG	GGGG	GGGG	GGGG	GGGG	TGGG	TGGG	GGGG	GGGG	GGGG	TTGG	TGGG	TTGG	GGGG	TGGG	GGGG	TTGG	TTGG	TGGG	TGGG
PotVar0001523	5	23032279	GGGG	GGGG	GGGG	GGGG	GGGG	GGGG	GGGG	GGGG	GGGG	GGGG	GGGG	GGGG	GGGG	GGGG	GGGG	GGGG	GGGG	GGGG	GGGG	GGGG	GGGG	GGGG	GGGG	GGGG	GGGG	GGGG	GGGG	GGGG	GGGG	GGGG	GGGG	GGGG	GGGG	GGGG	GGGG	GGGG	GGGG	GGGG	GGGG	GGGG	GGGG	GGGG	GGGG	GGGG	GGGG	GGGG	GGGG
PotVar0001524	5	23032330	AAAA	AAAA	AAAA	AAAA	AAAA	AAAA	AAAA	AAAA	AAAA	AAAA	AAAA	AAAA	AAAA	AAAA	AAAA	AAAA	AAAA	AAAA	AAAA	AAAA	AAAA	AAAA	AAAA	AAAA	AAAA	AAAA	AAAA	AAAA	AAAA	AAAA	AAAA	AAAA	AAAA	AAAA	AAAA	AAAA	AAAA	AAAA	AAAA	AAAA	AAAA	AAAA	AAAA	AAAA	AAAA	AAAA	AAAA
PotVar0001525	5	23032421	AAAC	AAAA	NA	AACC	AAAA	AACC	AAAC	ACCC	AAAC	AACC	AACC	AACC	AACC	AAAC	AAAC	AACC	AAAA	AAAC	AAAC	AAAC	AAAC	AAAC	AAAC	AAAC	AACC	AACC	AACC	AAAC	AAAC	AAAC	AAAC	AACC	AACC	AACC	ACCC	AAAC	AAAA	AAAC	AACC	AAAC	AACC	AAAA	AAAC	AACC	AAAA	AAAA	AAAC
PotVar0001526	5	23032474	AAAA	AAAA	AAAG	AAAA	AAAA	AAAG	AAAG	AAAG	AAAA	AAAA	AAAA	AAAA	AAAA	AAAG	AAAA	AAAA	AAGG	AAAG	AAAG	AAAG	AAAA	AAAG	AAAG	AAAA	AAAA	AAAA	AAAG	AAAG	AAAA	AAGG	AAAG	AAAG	AAAA	AAAG	AAAA	AAAG	AAAG	AAAG	AAAG	AAAG	AAAG	AAAG	AAGG	AAAA	AAAG	AAAA	AAAG
PotVar0001530	5	23032665	AAAG	AGGG	AAAG	AAGG	NA	AAAG	AGGG	AAAG	AAAG	AAAG	AAAG	AAAG	AAAG	AGGG	AAGG	AAAG	GGGG	AAGG	AAGG	AGGG	AGGG	AAAG	AAGG	AAGG	AAAG	AAGG	AAGG	AGGG	AAGG	AGGG	AGGG	AAGG	AAAG	AAAG	AAAG	AGGG	GGGG	AAAG	AAAG	AAAG	NA	AGGG	AGGG	AAAA	AAAG	AAGG	AAAG
PotVar0001550	2	44561226	GGGG	AAAG	AGGG	GGGG	AGGG	GGGG	GGGG	GGGG	GGGG	AGGG	AGGG	AGGG	AGGG	GGGG	GGGG	AGGG	AGGG	GGGG	AGGG	AGGG	AAAG	AGGG	AAGG	GGGG	GGGG	GGGG	AAGG	AGGG	GGGG	AGGG	GGGG	AAGG	AAGG	AGGG	AAGG	GGGG	GGGG	GGGG	GGGG	GGGG	AAGG	AAGG	AAGG	GGGG	AAGG	GGGG	AGGG
PotVar0001551	2	44561310	TTTT	TTTT	TTTT	TTTT	TTTT	TTTT	TTTT	TTTT	TTTT	TTTT	TTTT	TTTT	TTTT	TTTT	TTTT	TTTT	TTTT	TTTT	TTTT	TTTT	TTTT	TTTT	TTTT	TTTT	TTTT	TTTT	TTTT	TTTT	TTTT	TTTT	TTTT	TTTT	TTTT	TTTT	TTTT	TTTT	TTTT	TTTT	TTTT	TTTT	TTTT	TTTT	TTTT	TTTT	TTTT	TTTT	TTTT
PotVar0001571	2	44562326	AAAA	GGGG	AAGG	AAAG	AGGG	AAAG	AGGG	AGGG	GGGG	GGGG	GGGG	GGGG	GGGG	AAGG	GGGG	GGGG	GGGG	GGGG	NA	GGGG	AGGG	AGGG	AGGG	AAAG	GGGG	GGGG	AAGG	AGGG	AAGG	AAGG	GGGG	AAGG	AGGG	AGGG	AGGG	AAGG	AAGG	AAAG	AGGG	AAGG	AGGG	AGGG	AGGG	AGGG	AGGG	AGGG	AAGG
PotVar0001573	2	44562444	GGGG	GGGG	AGGG	GGGG	GGGG	GGGG	GGGG	GGGG	GGGG	GGGG	GGGG	GGGG	GGGG	GGGG	GGGG	GGGG	GGGG	GGGG	GGGG	GGGG	AAGG	AGGG	GGGG	GGGG	GGGG	GGGG	AGGG	GGGG	GGGG	GGGG	GGGG	AGGG	GGGG	GGGG	GGGG	GGGG	GGGG	GGGG	GGGG	GGGG	GGGG	GGGG	AGGG	GGGG	GGGG	GGGG	GGGG
PotVar0001581	2	44563544	GGGG	AAGG	AGGG	GGGG	AGGG	GGGG	AAGG	AGGG	GGGG	AGGG	AGGG	AGGG	AGGG	GGGG	GGGG	AGGG	AGGG	GGGG	AGGG	GGGG	AAGG	AGGG	GGGG	AGGG	GGGG	AAAG	AGGG	GGGG	AGGG	GGGG	AAGG	AGGG	GGGG	AGGG	GGGG	GGGG	GGGG	AGGG	GGGG	GGGG	GGGG	GGGG	AAGG	GGGG	GGGG	GGGG	GGGG
PotVar0001594	2	44563726	AAAA	AAAG	AAAA	AAAA	AAAA	AAAA	AAAA	AAAA	AAAA	AAAA	AAAA	AAAA	AAAA	AAAA	AAAA	AAAA	AAAA	AAAA	AAAA	AAAA	AAAA	AAAA	AAAA	AAAA	AAAA	AAAA	AAAA	AAAA	AAAA	AAAA	AAAA	AAAA	AAAA	AAAA	AAAA	AAAA	AAAA	AAAA	AAAA	AAAA	AAAA	AAAA	AAAA	AAAA	AAAA	AAAA	AAAA
PotVar0001611	2	44563985	CCCC	CCCC	CCCC	CCCC	CCCC	CCCC	CCCC	CCCC	CCCC	TCCC	TCCC	TCCC	TCCC	CCCC	CCCC	TCCC	CCCC	CCCC	CCCC	CCCC	CCCC	CCCC	CCCC	CCCC	CCCC	CCCC	CCCC	CCCC	CCCC	CCCC	CCCC	CCCC	CCCC	CCCC	CCCC	CCCC	CCCC	CCCC	CCCC	CCCC	CCCC	CCCC	CCCC	CCCC	CCCC	CCCC	CCCC
PotVar0001625	2	44564124	GGGG	AAGG	GGGG	GGGG	AGGG	GGGG	AAGG	AGGG	GGGG	AGGG	AGGG	AGGG	AGGG	GGGG	AGGG	AGGG	GGGG	GGGG	GGGG	GGGG	GGGG	GGGG	GGGG	AGGG	GGGG	AAAG	GGGG	GGGG	AGGG	GGGG	AAGG	GGGG	GGGG	AGGG	GGGG	GGGG	GGGG	AGGG	GGGG	GGGG	GGGG	GGGG	AGGG	GGGG	GGGG	GGGG	GGGG
PotVar0001652	2	44564774	CCCC	CCCC	CCCC	CCCC	CCCC	CCCC	CCCC	CCCC	CCCC	CCCC	CCCC	CCCC	CCCC	CCCC	CCCC	CCCC	CCCC	CCCC	CCCC	CCCC	CCCC	CCCC	CCCC	CCCC	CCCC	CCCC	CCCC	CCCC	CCCC	CCCC	CCCC	CCCC	CCCC	CCCC	CCCC	CCCC	CCCC	CCCC	CCCC	CCCC	CCCC	CCCC	CCCC	CCCC	CCCC	CCCC	CCCC
PotVar0001686	2	44565353	AAAA	AAAG	AAAA	AAAA	AAAA	AAAA	AAGG	AAAG	AAAA	AAAA	AAAA	AAAA	AAAA	AAAA	AAAA	AAAA	AAAA	AAAA	AAAA	AAAA	AAAA	AAAA	AAAA	AAAG	AAAA	AAGG	AAAA	AAAA	AAAG	AAAA	AAGG	AAAA	AAAA	AAAG	AAAA	AAAA	AAAA	AAAG	AAAA	AAAA	AAAA	AAAA	AAAG	AAAA	AAAA	AAAA	AAAA
PotVar0001704	2	45021042	CCCC	TTCC	CCCC	CCCC	TCCC	CCCC	CCCC	CCCC	CCCC	TTCC	TTCC	TTCC	TTCC	CCCC	TCCC	TTCC	TCCC	CCCC	CCCC	TTCC	TCCC	CCCC	TCCC	CCCC	CCCC	CCCC	TTCC	CCCC	CCCC	TCCC	CCCC	TCCC	TTCC	TCCC	TTCC	CCCC	CCCC	CCCC	CCCC	CCCC	CCCC	TCCC	TCCC	CCCC	TCCC	CCCC	TCCC
PotVar0001710	2	45021336	AGGG	AAAA	AAGG	AGGG	AAGG	AAGG	AAGG	AAGG	GGGG	AAGG	AAGG	AAGG	AAGG	AAGG	AAGG	AAGG	AGGG	GGGG	AAAG	AAGG	AAAG	AAGG	AAGG	AAAA	GGGG	AAAG	AAAG	AGGG	AAGG	AAAG	AAGG	AAGG	AAAG	AAAG	AAAA	AAGG	AGGG	AAAA	AGGG	GGGG	AGGG	AAGG	AAAG	AGGG	AAGG	AGGG	AAAG
PotVar0001749	2	45037953	AAAA	AAGG	AAAA	AAAA	AAAG	AAAA	AAAA	AAAA	AAAA	AAGG	AAGG	AAGG	AAGG	AAAA	AAAG	AAGG	AAAG	AAAA	AAAG	AAGG	AAAG	AAAA	AAAG	AAAA	AAAA	AAAA	AAGG	AAAA	AAAA	AAAG	AAAA	AAAG	AAGG	AAAG	AAGG	AAAA	AAAA	AAAA	AAAA	AAAA	AAAA	AAAG	AAAG	AAAA	AAAG	AAAA	AAAG
PotVar0001780	2	45038439	AAGG	GGGG	AAGG	AAGG	AAGG	AGGG	AAGG	AAGG	AAAA	AAGG	AAGG	AAGG	AAGG	AAGG	AAGG	AAGG	AAGG	AAAA	AGGG	AGGG	AGGG	AAGG	AAGG	GGGG	AAGG	AGGG	AGGG	AAAG	AAGG	AGGG	AAGG	AAGG	AGGG	AGGG	GGGG	AAGG	AAAG	GGGG	AAAG	AAAA	AAAG	AAGG	AGGG	AAAG	AGGG	AAAG	AGGG
PotVar0001789	2	45088804	CCCC	TTCC	CCCC	CCCC	TCCC	CCCC	CCCC	CCCC	CCCC	TTCC	TTCC	TTCC	TTCC	CCCC	CCCC	NA	TCCC	CCCC	CCCC	TTCC	TCCC	CCCC	TCCC	CCCC	CCCC	CCCC	TTCC	CCCC	CCCC	TCCC	CCCC	TCCC	TTCC	TCCC	TTCC	CCCC	CCCC	CCCC	CCCC	CCCC	CCCC	TCCC	TCCC	CCCC	TCCC	CCCC	TCCC
PotVar0001799	2	45088992	TTCC	TCCC	TTCC	TTCC	TCCC	TCCC	TTTT	TTCC	TCCC	TCCC	TCCC	TCCC	TCCC	TTCC	TTCC	TCCC	TTCC	TTCC	TCCC	TCCC	CCCC	TTCC	TCCC	TCCC	NA	TTTC	CCCC	TTTC	TTTC	TCCC	TTTC	TCCC	CCCC	TTCC	CCCC	TTCC	TTTC	CCCC	TCCC	TTTC	TTCC	TTCC	TTCC	TTTC	TCCC	TTTC	CCCC
PotVar0001818	2	45089617	AAAA	AAAG	AAAA	AAAA	AAAG	AAAA	AAAA	AAAA	AAAA	AAAA	AAAA	AAAA	AAAA	AAAA	AAAA	AAAA	AAAA	AAAA	AAAA	AAAA	AAAA	AAAA	AAAA	AAAA	AAAA	AAAA	AAAA	AAAA	AAAA	AAAA	AAAA	AAAA	AAAA	AAAA	AAAA	AAAA	AAAA	AAAA	AAAA	AAAA	AAAA	AAAA	AAAA	AAAA	AAAA	AAAA	AAAA
PotVar0001921	2	45099153	TTTT	TTCC	TTTT	TTTT	TTTC	TTTT	TTTT	TTTT	TTTT	TTCC	TTCC	TTCC	TTCC	TTTT	TTTC	TTCC	TTTC	TTTT	TTTC	TTCC	TTTC	TTTT	TTTC	TTTT	TTTT	TTTT	TTCC	TTTT	TTTT	TTTC	TTTT	TTTC	TTCC	TTTC	TTCC	TTTT	TTTT	TTTT	TTTT	TTTT	TTTT	TTTC	TTTC	TTTT	TTTC	TTTT	TTTC
PotVar0001923	2	45099376	TTTT	TTTT	TTTT	TTTT	TTTT	TTTT	TTTT	TTTT	TTTC	TTTT	TTTT	TTTT	TTTT	TTTT	TTTT	TTTT	TTTC	TTTT	TTTT	TTTC	TTTT	TTTT	TTTT	TTTT	TTCC	TTTT	TTTT	TTTT	TTTT	TTTT	TTTT	TTTT	TTTT	TTTT	TTTT	TTTT	TTTT	TTTT	TTTT	TTTT	TTTT	TTTT	TTTT	TTTT	TTTC	TTTT	TTTT
PotVar0001960	2	45100071	CCCC	CCCC	CCCC	CCCC	CCCC	CCCC	CCCC	CCCC	CCCC	CCCC	CCCC	CCCC	CCCC	CCCC	CCCC	CCCC	NA	CCCC	CCCC	CCCC	CCCC	CCCC	CCCC	CCCC	CCCC	CCCC	CCCC	CCCC	CCCC	CCCC	CCCC	CCCC	CCCC	CCCC	CCCC	CCCC	CCCC	CCCC	CCCC	CCCC	CCCC	CCCC	CCCC	CCCC	CCCC	CCCC	CCCC
PotVar0001969	2	45100248	CCCC	NA	CCCC	CCCC	NA	CCCC	CCCC	CCCC	CCCC	CCCC	CCCC	CCCC	CCCC	CCCC	CCCC	CCCC	CCCC	CCCC	NA	CCCC	CCCC	CCCC	CCCC	CCCC	CCCC	CCCC	CCCC	CCCC	CCCC	CCCC	CCCC	CCCC	CCCC	CCCC	CCCC	CCCC	CCCC	CCCC	CCCC	CCCC	CCCC	CCCC	CCCC	CCCC	CCCC	CCCC	CCCC
PotVar0001981	2	45100678	CCCC	TCCC	CCCC	CCCC	TCCC	CCCC	CCCC	CCCC	CCCC	CCCC	CCCC	CCCC	CCCC	CCCC	CCCC	CCCC	CCCC	CCCC	CCCC	CCCC	CCCC	CCCC	CCCC	CCCC	CCCC	CCCC	CCCC	CCCC	CCCC	CCCC	CCCC	CCCC	CCCC	CCCC	CCCC	CCCC	CCCC	CCCC	CCCC	CCCC	CCCC	CCCC	CCCC	CCCC	CCCC	CCCC	CCCC
PotVar0001982	2	45100709	AAAA	AAAA	AAAA	AAAA	AAAA	AAAA	AAAA	AAAA	AAAA	AAAA	AAAA	AAAA	AAAA	AAAA	AAAC	AAAA	AAAA	AAAA	AAAC	AAAA	AAAA	AAAA	AAAA	AAAA	AAAA	AAAA	AAAA	AAAA	AAAA	AAAA	AAAA	AAAA	AAAA	AAAA	AAAA	AAAA	AAAA	AAAA	AAAA	AAAA	AAAA	AAAA	AAAA	AAAA	AAAA	AAAA	AAAA
PotVar0002020	2	45105742	TTCC	TTTC	TTCC	TTTC	TTCC	TCCC	TTTT	TTCC	TTCC	TTTC	TTTC	TTTC	TTTC	TTCC	TTTT	TTTC	TTTT	TTCC	TTCC	TTTT	TCCC	TTCC	TTCC	TCCC	TTTT	TTTC	TTCC	TTTC	TTTC	TTCC	TTTC	TTCC	TTCC	TTTC	TTCC	TTCC	TTTC	CCCC	TCCC	TTTC	TTCC	TTTC	TTTC	TTTC	TTTC	TTTC	TCCC
PotVar0002032	2	45106021	GGGG	AGGG	GGGG	GGGG	AGGG	GGGG	GGGG	GGGG	GGGG	GGGG	GGGG	GGGG	GGGG	GGGG	GGGG	GGGG	GGGG	GGGG	GGGG	GGGG	GGGG	GGGG	GGGG	GGGG	GGGG	GGGG	GGGG	GGGG	GGGG	GGGG	GGGG	GGGG	GGGG	GGGG	GGGG	GGGG	GGGG	GGGG	GGGG	GGGG	GGGG	GGGG	GGGG	GGGG	GGGG	GGGG	GGGG
PotVar0002037	2	45106091	TTTT	TTTC	TTTT	TTTT	TTTC	TTTT	TTTT	TTTT	TTTT	TTTT	TTTT	TTTT	TTTT	TTTT	TTTT	TTTT	TTTT	TTTT	TTTT	TTTT	TTTT	TTTT	TTTT	TTTT	TTTT	TTTT	TTTT	TTTT	TTTT	TTTT	TTTT	TTTT	TTTT	TTTT	TTTT	TTTT	TTTT	TTTT	TTTT	TTTT	TTTT	TTTT	TTTT	TTTT	TTTT	TTTT	TTTT
PotVar0002038	2	45106211	CCCC	TCCC	CCCC	CCCC	TCCC	CCCC	CCCC	CCCC	CCCC	CCCC	CCCC	CCCC	CCCC	CCCC	CCCC	CCCC	CCCC	CCCC	CCCC	CCCC	CCCC	CCCC	CCCC	CCCC	CCCC	CCCC	CCCC	CCCC	CCCC	CCCC	CCCC	CCCC	CCCC	CCCC	CCCC	CCCC	CCCC	CCCC	CCCC	CCCC	CCCC	CCCC	CCCC	CCCC	CCCC	CCCC	CCCC
PotVar0002097	2	45749415	CCCC	CCCC	ACCC	CCCC	CCCC	CCCC	CCCC	CCCC	CCCC	ACCC	ACCC	ACCC	ACCC	CCCC	CCCC	ACCC	CCCC	ACCC	CCCC	CCCC	ACCC	ACCC	CCCC	CCCC	CCCC	CCCC	CCCC	CCCC	CCCC	CCCC	CCCC	CCCC	ACCC	CCCC	CCCC	CCCC	CCCC	CCCC	AACC	ACCC	ACCC	ACCC	CCCC	CCCC	CCCC	CCCC	ACCC
PotVar0002099	2	45749489	TTCC	TTTT	TTTC	TTTT	TTTC	TTTC	TTCC	TTTC	TTTC	TTTC	TTTC	TTTC	TTTC	TTCC	TTTT	TTTC	TTCC	TTCC	TTTC	TTTC	TTTT	TTCC	TTTC	TTTT	TTCC	TTTT	TTTT	TCCC	TTTC	TTTC	TTTC	TTTT	TTTT	TTTT	TTTT	TTCC	TTTC	TTTT	TTTC	TTTC	TTTC	TTTC	TTTT	TCCC	TTTC	TTCC	TTTT
PotVar0002101	2	45749579	TTTT	TTTG	TTTT	TTTT	TTTT	TTTT	TTTT	TTTT	TTTT	TTGG	TTGG	TTGG	TTGG	TTTT	TTTG	TTGG	TTTT	TTTT	TTTT	TTGG	TTTG	TTTT	TTTG	TTTT	TTTT	TTTT	TTGG	TTTT	TTTT	TTTG	TTTT	TTTG	TTGG	TTGG	TTGG	TTTT	TTTT	TTTT	TTTT	TTTT	TTTT	TTTG	TTTG	TTTT	TTTG	TTTG	TTTG
PotVar0002130	2	45750092	AAAA	AAAG	AAAA	AAAA	AAAA	AAAA	AAAA	AAAA	AAAA	AAAA	AAAA	AAAA	AAAA	AAAA	AAAA	AAAA	AAAA	AAAA	AAAA	AAAA	AAAA	AAAA	AAAA	AAAA	AAAA	AAAA	AAAA	AAAA	AAAA	AAAA	AAAA	AAAA	AAAA	AAAA	AAAA	AAAA	AAAA	AAAA	AAAA	AAAA	AAAA	AAAA	AAAA	AAAA	AAAA	AAAA	AAAA
PotVar0002132	2	45750216	TTCC	TTTC	TTTC	TTTT	TTTC	TTTC	TTCC	TTTC	TTTC	TCCC	TCCC	TCCC	TCCC	TTCC	TTTC	TCCC	TCCC	TCCC	TTCC	TTCC	TTTC	TTCC	TTCC	TTTT	TTTC	TTTT	TTCC	TCCC	TTTC	TTCC	TTTC	TTTC	TTCC	TTCC	NA	TTCC	TTTC	TTTT	TTTC	TTTC	TTTC	TTCC	TTTC	TCCC	NA	TCCC	TTTC
PotVar0002139	2	45750406	TTGG	TTGG	TGGG	TGGG	TTGG	TTTG	GGGG	TTGG	TTGG	GGGG	GGGG	GGGG	GGGG	TTGG	GGGG	GGGG	TGGG	TGGG	TTGG	GGGG	TTGG	TGGG	TTGG	TTTG	GGGG	TTGG	TTGG	TGGG	TGGG	TTGG	TGGG	TTTG	TGGG	TGGG	TTGG	TTGG	TTGG	TTTT	TGGG	GGGG	TTGG	TGGG	TTGG	TGGG	TGGG	TGGG	TTGG
PotVar0002186	2	46190355	AAAA	AAAA	AAAA	AAAA	AAAA	AAAA	AAAA	AAAA	AAAA	AAAA	AAAA	AAAA	AAAA	AAAA	AAAA	AAAA	NA	AAAA	AAAA	AAAA	AAAA	AAAA	AAAA	AAAA	AAAA	AAAA	AAAA	AAAA	AAAA	AAAA	AAAA	AAAA	AAAA	AAAA	AAAA	AAAA	AAAA	AAAA	AAAA	AAAA	AAAA	AAAA	AAAA	AAAA	AAAA	AAAA	AAAA
PotVar0002188	2	46190501	TTTT	TTTC	TTTT	TTTC	TTTT	TTTT	TTTT	TTTT	TTTT	TTCC	TTCC	TTCC	TTCC	TTTT	TTTC	TCCC	TTTC	TTTT	TTTT	TTCC	TTTC	TTTT	TTTC	TTTT	TTTT	TTTT	TTCC	TTTT	TTTT	TTTC	TTTT	TTTC	TTTC	TTCC	TTCC	TTTT	TTTT	TTTT	TTTT	TTTT	TTTT	TTTC	TTTC	TTTT	TTTC	TTTC	TTTC
PotVar0002190	2	46190673	GGGG	AGGG	GGGG	GGGG	GGGG	GGGG	GGGG	GGGG	GGGG	GGGG	GGGG	GGGG	GGGG	GGGG	GGGG	GGGG	GGGG	GGGG	GGGG	GGGG	GGGG	GGGG	GGGG	GGGG	GGGG	GGGG	GGGG	GGGG	GGGG	GGGG	GGGG	GGGG	GGGG	GGGG	GGGG	GGGG	GGGG	GGGG	GGGG	GGGG	GGGG	GGGG	GGGG	GGGG	GGGG	GGGG	GGGG
PotVar0002196	2	46190970	TTCC	TTCC	TTTC	TTCC	TTTC	TTTC	TCCC	TTCC	TTTC	TCCC	TCCC	TCCC	TCCC	TTCC	TCCC	TCCC	TCCC	TTCC	TTCC	TCCC	TTTC	TTCC	TTCC	TTTT	TTCC	TTTT	TTCC	TCCC	TTTC	TTCC	TTTC	TTTC	TTTC	TTCC	TTCC	TTCC	TTTC	TTTT	TTTC	TTTC	TTTC	TTCC	TTTC	TCCC	TTCC	TCCC	TTTC
PotVar0002202	2	46191078	AAAA	AAAA	AAAA	AAAG	AAAA	AAAA	AAAA	AAAA	AAAA	AAAA	AAAA	AAAA	AAAA	AAAA	AAGG	AAAA	AAAA	AAAA	AAAG	AAAA	AAAA	AAAA	AAAA	AAAA	AAAA	AAAA	AAAA	AAAA	AAAA	AAAA	AAAA	AAAA	AAAA	AAAA	AAAA	AAAA	AAAA	AAAA	AAAA	AAAA	AAAA	AAAA	AAAA	AAAA	AAAA	AAAA	AAAA
PotVar0002207	2	46191343	GGGG	GGGG	GGGG	AGGG	GGGG	GGGG	GGGG	GGGG	GGGG	GGGG	GGGG	GGGG	GGGG	GGGG	AGGG	GGGG	GGGG	GGGG	GGGG	GGGG	GGGG	GGGG	GGGG	GGGG	GGGG	GGGG	GGGG	GGGG	GGGG	GGGG	GGGG	GGGG	GGGG	GGGG	GGGG	GGGG	GGGG	GGGG	GGGG	GGGG	GGGG	GGGG	GGGG	GGGG	GGGG	GGGG	GGGG
PotVar0002228	2	46192828	AAGG	AGGG	AGGG	AGGG	AGGG	AGGG	AAAG	AAGG	AGGG	AGGG	AGGG	AGGG	AGGG	AAGG	AAGG	AGGG	AAGG	AAGG	AGGG	AGGG	GGGG	AAGG	AGGG	GGGG	AAGG	GGGG	GGGG	AAAG	AGGG	AGGG	AGGG	GGGG	GGGG	GGGG	GGGG	AAGG	AGGG	GGGG	AGGG	AGGG	AGGG	AGGG	GGGG	AAAG	AGGG	AAGG	GGGG
PotVar0002233	2	46192932	TTTT	TTTT	TTTT	TTTC	TTTT	TTTT	TTTT	TTTT	TTTT	TTTT	TTTT	TTTT	TTTT	TTTT	TTTC	TTTT	TTTT	TTTT	TTTT	TTTT	TTTT	TTTT	TTTT	TTTT	TTTT	TTTT	TTTT	TTTT	TTTT	TTTT	TTTT	TTTT	TTTT	TTTT	TTTT	TTTT	TTTT	TTTT	TTTT	TTTT	TTTT	TTTT	TTTT	TTTT	TTTT	TTTT	TTTT
PotVar0002286	2	46193845	GGGG	GGGG	AGGG	GGGG	GGGG	GGGG	GGGG	GGGG	GGGG	GGGG	GGGG	GGGG	GGGG	GGGG	GGGG	GGGG	GGGG	GGGG	GGGG	GGGG	GGGG	GGGG	GGGG	GGGG	GGGG	GGGG	GGGG	GGGG	AGGG	GGGG	GGGG	AGGG	GGGG	GGGG	GGGG	GGGG	AAGG	GGGG	GGGG	AAGG	AGGG	AGGG	AGGG	GGGG	GGGG	GGGG	GGGG
PotVar0002320	2	46195076	GGGG	GGGG	GGGG	GGGG	GGGG	GGGG	GGGG	GGGG	GGGG	GGGG	GGGG	GGGG	GGGG	GGGG	GGGG	GGGG	GGGG	GGGG	GGGG	GGGG	GGGG	GGGG	GGGG	GGGG	GGGG	GGGG	GGGG	GGGG	GGGG	GGGG	GGGG	GGGG	GGGG	GGGG	GGGG	GGGG	GGGG	GGGG	GGGG	GGGG	GGGG	GGGG	GGGG	GGGG	GGGG	GGGG	GGGG
PotVar0002321	2	46195146	TTCC	CCCC	TCCC	CCCC	TCCC	TCCC	TTTC	TTCC	TCCC	TCCC	TCCC	TCCC	TCCC	TTCC	CCCC	TCCC	TTCC	TTCC	CCCC	TCCC	CCCC	TTCC	TCCC	CCCC	TTCC	CCCC	CCCC	TTTC	TCCC	TCCC	TCCC	CCCC	CCCC	CCCC	CCCC	TTCC	TCCC	CCCC	TCCC	TCCC	TCCC	TCCC	CCCC	TTTC	TCCC	TTCC	CCCC
PotVar0002322	2	46195189	CCCC	TCCC	CCCC	CCCC	CCCC	CCCC	CCCC	CCCC	CCCC	CCCC	CCCC	CCCC	CCCC	CCCC	CCCC	CCCC	CCCC	CCCC	CCCC	CCCC	CCCC	CCCC	CCCC	CCCC	CCCC	CCCC	CCCC	CCCC	CCCC	CCCC	CCCC	CCCC	CCCC	CCCC	CCCC	CCCC	CCCC	CCCC	CCCC	CCCC	CCCC	CCCC	CCCC	CCCC	CCCC	CCCC	CCCC
PotVar0002329	2	46195268	TTTT	TTTT	TTTT	TTTT	TTTT	TTTT	TTTT	TTTT	TTTT	TTTT	TTTT	TTTT	TTTT	TTTT	TTTT	TTTT	TTTT	TTTT	TTTT	TTTT	TTTT	TTTT	TTTT	TTTT	TTTT	TTTT	TTTT	TTTT	TTTT	TTTT	TTTT	TTTT	TTTT	TTTT	TTTT	TTTT	TTTT	TTTT	TTTT	TTTT	TTTT	TTTT	TTTT	TTTT	TTTT	TTTT	TTTT
PotVar0002415	2	46264807	GGGG	GGGG	GGGG	GGGG	GGGG	GGGG	GGGG	GGGG	GGGG	GGGG	GGGG	GGGG	GGGG	GGGG	GGGG	GGGG	GGGG	GGGG	AGGG	GGGG	GGGG	GGGG	GGGG	GGGG	GGGG	GGGG	GGGG	GGGG	GGGG	GGGG	GGGG	GGGG	GGGG	GGGG	GGGG	GGGG	GGGG	GGGG	GGGG	GGGG	GGGG	GGGG	GGGG	GGGG	GGGG	GGGG	GGGG
PotVar0002416	2	46264894	TTCC	TTTT	TTTC	TTTT	TTTC	TTTC	TCCC	TTTC	TTTC	TTTC	TTTC	TTTC	TTTC	NA	TTTT	TTCC	TCCC	TTCC	TTTC	TTTC	TTTT	TTCC	TTTC	TTTT	NA	TTTT	TTTT	TCCC	TTTC	TTTC	TTTC	TTTT	TTTT	TTTT	TTTT	TTCC	TTTC	TTTT	TTTC	TTTC	TTTC	TTTC	TTTT	TCCC	TTTC	TTCC	TTTT
PotVar0002422	2	46265173	AAAA	AAAA	AAAA	AAAA	AAAA	AAAA	AAAA	AAAA	AAAA	AAAA	AAAA	AAAA	AAAA	AAAA	AAAA	AAAA	AAAA	AAAA	AAAA	AAAA	AAAA	AAAA	AAAA	AAAA	AAAA	AAAA	AAAA	AAAA	AAAA	AAAA	AAAA	AAAA	AAAA	AAAA	AAAA	AAAA	AAAA	AAAA	AAAA	AAAA	AAAA	AAAA	AAAA	AAAA	AAAA	AAAA	AAAA
PotVar0002433	2	46265398	AAGG	AAGG	AAAG	AAGG	AAAG	AAAG	AGGG	AAGG	AAAG	AGGG	AGGG	AGGG	AGGG	AAGG	AGGG	AGGG	AGGG	AAGG	AAAG	AGGG	AAAG	AAGG	AAGG	AAAA	AAGG	AAAA	AAGG	AGGG	AAAG	AAGG	AAAG	AAAG	AAAG	AAGG	AAGG	AAGG	AAAG	AAAA	AAAG	AAAG	AAAG	AAGG	AAAG	AGGG	AAGG	AGGG	AAAG
PotVar0002438	2	46265605	GGGG	AGGG	GGGG	AGGG	GGGG	GGGG	GGGG	GGGG	GGGG	AAGG	AAGG	AAGG	AAGG	GGGG	AGGG	NA	AGGG	GGGG	GGGG	AAGG	AGGG	GGGG	AGGG	GGGG	GGGG	GGGG	AAGG	GGGG	GGGG	AGGG	GGGG	AGGG	AGGG	AAGG	AAGG	GGGG	GGGG	GGGG	GGGG	GGGG	GGGG	AGGG	AGGG	GGGG	AGGG	AGGG	AGGG
PotVar0002440	2	46265719	CCCC	TCCC	TTCC	CCCC	TCCC	CCCC	TCCC	CCCC	TCCC	CCCC	CCCC	CCCC	CCCC	CCCC	TCCC	CCCC	CCCC	CCCC	CCCC	CCCC	CCCC	CCCC	TCCC	TCCC	CCCC	TTCC	CCCC	CCCC	TTCC	CCCC	TTCC	TCCC	CCCC	TCCC	CCCC	CCCC	TTCC	CCCC	CCCC	TTCC	TTCC	TCCC	TTCC	CCCC	CCCC	CCCC	CCCC
PotVar0002441	2	46265791	CCCC	TCCC	CCCC	CCCC	CCCC	CCCC	CCCC	CCCC	CCCC	CCCC	CCCC	CCCC	CCCC	CCCC	CCCC	CCCC	CCCC	CCCC	CCCC	CCCC	CCCC	CCCC	CCCC	CCCC	CCCC	CCCC	CCCC	CCCC	CCCC	CCCC	CCCC	CCCC	CCCC	CCCC	CCCC	CCCC	CCCC	CCCC	CCCC	CCCC	CCCC	CCCC	CCCC	CCCC	CCCC	CCCC	CCCC
PotVar0002455	2	46623009	TTTT	TTTT	TTCC	TTTT	TTTT	TTTT	TTTT	TTTT	TTTT	TTTT	TTTT	TTTT	TTTT	TTTT	TTTT	TTTT	TTTT	TTTT	TTTT	TTTT	TTTT	TTTT	TTTC	TTTT	TTTT	TTTT	TTTT	TTTT	TTTC	TTTT	TTTT	TTTC	TTTT	TTTT	TTTT	TTTT	TTCC	TTTT	TTTT	TTCC	TTTC	TTTT	TTTT	TTTT	TTTT	TTTT	TTTT
PotVar0002461	2	46623091	GGGG	AGGG	AAGG	GGGG	GGGG	GGGG	GGGG	GGGG	GGGG	AAGG	AAGG	AAGG	AAGG	GGGG	AGGG	AAGG	AGGG	GGGG	AAGG	AAGG	AGGG	GGGG	AAGG	GGGG	GGGG	GGGG	AAGG	GGGG	AGGG	AGGG	GGGG	AAGG	AGGG	AAGG	AAGG	GGGG	AAGG	GGGG	GGGG	AAGG	AAGG	AGGG	AAGG	GGGG	AGGG	GGGG	AGGG
PotVar0002481	2	46623423	CCCC	TCCC	CCCC	CCCC	CCCC	CCCC	CCCC	CCCC	CCCC	TTCC	TTCC	TTCC	TTCC	CCCC	TCCC	TTCC	CCCC	CCCC	CCCC	TTCC	TCCC	CCCC	TCCC	CCCC	CCCC	CCCC	TTCC	CCCC	CCCC	TCCC	CCCC	TCCC	TCCC	TTCC	TTCC	CCCC	CCCC	CCCC	CCCC	CCCC	CCCC	TCCC	TCCC	CCCC	TCCC	CCCC	TCCC
PotVar0002500	2	46729643	AAGG	GGGG	AGGG	GGGG	AGGG	AGGG	AAAG	AAGG	AGGG	AGGG	AGGG	AGGG	AGGG	AAGG	GGGG	AGGG	AAGG	AAGG	GGGG	AGGG	GGGG	AAGG	AGGG	GGGG	AGGG	GGGG	GGGG	AAGG	AGGG	AGGG	AGGG	GGGG	GGGG	AGGG	GGGG	AAGG	AGGG	GGGG	AGGG	AGGG	AGGG	AGGG	GGGG	AAAG	AGGG	AAGG	GGGG
PotVar0002504	2	46729756	TTCC	TCCC	TCCC	CCCC	TCCC	TCCC	TTTC	TTCC	TCCC	TTTC	TTTC	TTTC	TTTC	TTCC	TCCC	TTTC	TTCC	TTCC	TCCC	TTTC	TCCC	TTCC	TTCC	CCCC	TCCC	CCCC	TTCC	TTCC	TCCC	TTCC	TCCC	TCCC	TCCC	TTTC	TTCC	TTCC	TCCC	CCCC	TCCC	TCCC	TCCC	TTCC	TCCC	TTTC	TTCC	TTCC	TCCC
PotVar0002507	2	46729918	AAAA	AAAA	AAGG	AAAA	AAAA	AAAA	AAAA	AAAG	AAGG	AAAG	AAAG	AAAG	AAAG	AAAA	AAAA	AAAG	AAAA	NA	AAAA	AAAA	AAAG	AAAG	AAAG	AAAA	AAAA	AAAA	AAAA	AAAA	AAAG	AAAA	AAAG	AAAG	AAAG	AAAA	AAAA	AAAA	AAGG	AAAA	AGGG	AGGG	AAAG	AAAA	AAAA	AAAA	AAAA	AAAA	AAAG
PotVar0002525	2	46730872	GGGG	AGGG	GGGG	GGGG	GGGG	GGGG	GGGG	GGGG	GGGG	GGGG	GGGG	GGGG	GGGG	GGGG	GGGG	GGGG	AGGG	GGGG	GGGG	GGGG	GGGG	GGGG	GGGG	GGGG	GGGG	GGGG	GGGG	GGGG	GGGG	GGGG	GGGG	GGGG	GGGG	GGGG	GGGG	GGGG	GGGG	GGGG	GGGG	GGGG	GGGG	GGGG	GGGG	GGGG	GGGG	GGGG	GGGG
PotVar0002530	2	46731118	CCCC	TCCC	CCCC	CCCC	TCCC	CCCC	TCCC	CCCC	CCCC	CCCC	CCCC	CCCC	CCCC	CCCC	TTCC	CCCC	CCCC	CCCC	CCCC	CCCC	CCCC	CCCC	CCCC	TCCC	TCCC	TTTC	TCCC	CCCC	TCCC	CCCC	TTCC	CCCC	CCCC	CCCC	CCCC	CCCC	CCCC	TCCC	CCCC	CCCC	CCCC	CCCC	TCCC	CCCC	CCCC	TCCC	CCCC
PotVar0002531	2	46731124	CCCC	CCCC	CCCC	CCCC	CCCC	CCCC	CCCC	CCCC	CCCC	CCCC	CCCC	CCCC	CCCC	CCCC	CCCC	CCCC	CCCC	CCCC	CCCC	CCCC	CCCC	CCCC	CCCC	CCCC	CCCC	CCCC	CCCC	CCCC	CCCC	CCCC	CCCC	CCCC	CCCC	CCCC	CCCC	CCCC	CCCC	CCCC	CCCC	CCCC	CCCC	CCCC	CCCC	CCCC	CCCC	CCCC	CCCC
PotVar0002532	2	46731256	TTTT	TTTT	TTTT	TTTT	TTTT	TTTT	TTTT	TTTT	TTTT	TTTT	TTTT	TTTT	TTTT	TTTT	TTTT	TTTT	TTTT	TTTT	TTTT	TTTT	TTTT	TTTT	TTTT	TTTT	TTTT	TTTT	TTTT	TTTT	TTTT	TTTT	TTTT	TTTT	TTTT	TTTT	TTTT	TTTT	TTTT	TTTT	TTTT	TTTT	TTTT	TTTT	TTTT	TTTT	TTTT	TTTT	TTTT
PotVar0002533	2	46731334	NA	TCCC	TCCC	TTTC	TTCC	TTTC	CCCC	TCCC	TCCC	CCCC	CCCC	CCCC	CCCC	TTCC	TCCC	CCCC	TCCC	CCCC	TTCC	CCCC	TTCC	TCCC	TCCC	TTTC	TCCC	TCCC	TCCC	TTCC	TCCC	TTCC	CCCC	TTCC	TTCC	TCCC	TTCC	TTCC	TCCC	TTTC	CCCC	CCCC	TTCC	TTCC	TTCC	TCCC	TCCC	TCCC	TTCC
PotVar0002544	2	46731691	TTTT	TTTT	TTTT	TTTG	TTTT	TTTT	TTTT	TTTT	TTTT	TTTT	TTTT	TTTT	TTTT	TTTT	TTTT	TTTT	TTTT	TTTT	TTTT	TTTG	TTTT	TTTT	TTTT	TTTT	TTTG	TTTT	TTTT	TTTT	TTTT	TTTT	TTTT	TTTT	TTTT	TTTT	TTTT	TTTT	TTTT	TTTT	TTTT	TTTT	TTTT	TTTT	TTTT	TTTT	TTTG	TTTT	TTTT
PotVar0002556	2	46732230	CCCC	TCCC	CCCC	CCCC	CCCC	CCCC	CCCC	CCCC	CCCC	TTCC	TTCC	TTCC	TTCC	CCCC	TCCC	TTCC	CCCC	CCCC	TCCC	TTCC	TCCC	CCCC	TCCC	CCCC	CCCC	CCCC	TTCC	CCCC	CCCC	TCCC	CCCC	TCCC	TCCC	TTCC	TTCC	CCCC	CCCC	CCCC	CCCC	CCCC	CCCC	TCCC	TCCC	CCCC	TCCC	CCCC	TCCC
PotVar0002562	2	46732358	GGGG	GGGG	GGGG	AGGG	GGGG	GGGG	GGGG	GGGG	GGGG	GGGG	GGGG	GGGG	GGGG	GGGG	GGGG	GGGG	GGGG	GGGG	GGGG	AGGG	GGGG	GGGG	GGGG	GGGG	AGGG	GGGG	GGGG	GGGG	GGGG	GGGG	GGGG	GGGG	GGGG	GGGG	GGGG	GGGG	GGGG	GGGG	GGGG	GGGG	GGGG	GGGG	GGGG	GGGG	AGGG	GGGG	GGGG
PotVar0002594	2	46748943	GGGG	AGGG	GGGG	GGGG	GGGG	GGGG	GGGG	GGGG	GGGG	AAGG	AAGG	AAGG	AAGG	GGGG	AGGG	AAGG	GGGG	GGGG	AGGG	AAGG	AGGG	GGGG	AGGG	GGGG	GGGG	GGGG	AAGG	GGGG	GGGG	AGGG	GGGG	AGGG	AGGG	AAGG	AAGG	GGGG	GGGG	GGGG	GGGG	GGGG	GGGG	AGGG	AGGG	GGGG	AGGG	GGGG	AGGG
PotVar0002595	2	46748958	GGGG	AGGG	GGGG	GGGG	GGGG	GGGG	GGGG	GGGG	GGGG	GGGG	GGGG	GGGG	GGGG	GGGG	GGGG	GGGG	AGGG	GGGG	GGGG	GGGG	GGGG	GGGG	GGGG	GGGG	GGGG	GGGG	GGGG	GGGG	GGGG	GGGG	GGGG	GGGG	GGGG	GGGG	GGGG	GGGG	GGGG	GGGG	GGGG	GGGG	GGGG	GGGG	GGGG	GGGG	GGGG	GGGG	GGGG
PotVar0002607	2	46756429	GGGG	AGGG	GGGG	GGGG	AGGG	GGGG	AGGG	GGGG	GGGG	GGGG	GGGG	GGGG	GGGG	GGGG	AGGG	GGGG	GGGG	GGGG	GGGG	GGGG	GGGG	GGGG	GGGG	AGGG	AGGG	AAAG	AGGG	GGGG	AGGG	GGGG	AAGG	GGGG	GGGG	GGGG	GGGG	GGGG	GGGG	AGGG	GGGG	GGGG	GGGG	GGGG	AGGG	GGGG	GGGG	AGGG	GGGG
PotVar0002620	2	46756597	GGGG	GGGG	GGGG	AGGG	GGGG	GGGG	GGGG	GGGG	GGGG	GGGG	GGGG	GGGG	GGGG	GGGG	GGGG	GGGG	GGGG	GGGG	GGGG	AGGG	GGGG	GGGG	GGGG	GGGG	AGGG	GGGG	GGGG	GGGG	GGGG	GGGG	GGGG	GGGG	GGGG	GGGG	GGGG	GGGG	GGGG	GGGG	GGGG	GGGG	GGGG	GGGG	GGGG	GGGG	AGGG	GGGG	GGGG
PotVar0002627	2	46756739	GGGG	GGGG	AAGG	GGGG	GGGG	GGGG	GGGG	AGGG	AAGG	AGGG	AGGG	AGGG	AGGG	GGGG	GGGG	AGGG	GGGG	AAGG	GGGG	GGGG	AGGG	AGGG	AGGG	GGGG	GGGG	GGGG	GGGG	GGGG	AGGG	GGGG	AGGG	AGGG	AGGG	GGGG	GGGG	GGGG	AAGG	GGGG	AAAG	AAAG	AGGG	GGGG	GGGG	GGGG	GGGG	GGGG	AGGG
PotVar0002715	2	46773903	AAAA	AAAG	AAAA	AAAA	AAAA	AAAA	AAAA	AAAA	AAAA	AAGG	AAGG	AAGG	AAGG	AAAA	AAAG	AAGG	AAAA	AAAA	AAAG	AAGG	AAAG	AAAA	AAAG	AAAA	AAAA	AAAA	AAGG	AAAA	AAAA	AAAG	AAAA	AAAG	AAAG	AAGG	AAGG	AAAA	AAAA	AAAA	AAAA	AAAA	AAAA	AAAG	AAAG	AAAA	AAAG	AAAA	AAAG
PotVar0002716	2	46773916	NA	TCCC	TTTT	TCCC	TCCC	TCCC	TTTC	NA	TCCC	TCCC	TCCC	TCCC	TCCC	TTCC	TTCC	TCCC	TTTC	TTTC	CCCC	TCCC	TCCC	TTTC	TTCC	CCCC	TCCC	CCCC	CCCC	TTCC	TTCC	TCCC	TCCC	TCCC	TCCC	TCCC	CCCC	TTCC	TTTC	TCCC	TTTC	TTTT	TTTC	TCCC	TCCC	TTTC	TCCC	TTCC	TCCC
PotVar0002717	2	46773947	TTTT	TTTC	TTTT	TTTT	TTTT	TTTT	TTTT	TTTT	TTTT	TTTT	TTTT	TTTT	TTTT	TTTT	TTTC	TTTT	TTTC	TTTT	TTTT	TTTT	TTTT	TTTT	TTTT	TTTT	TTTT	TTTT	TTTT	TTTT	TTTT	TTTT	TTTT	TTTT	TTTT	TTTT	TTTT	TTTT	TTTT	TTTT	TTTT	TTTT	TTTT	TTTT	TTTT	TTTT	TTTT	TTTT	TTTT
PotVar0002720	2	46774117	CCCC	CCCC	CCCC	CCCC	CCCC	CCCC	CCCC	CCCC	CCCC	CCCC	CCCC	CCCC	CCCC	CCCC	CCCC	CCCC	CCCC	CCCC	CCCC	CCCC	CCCC	CCCC	CCCC	CCCC	CCCC	CCCC	CCCC	CCCC	CCCC	CCCC	CCCC	CCCC	CCCC	CCCC	CCCC	CCCC	CCCC	CCCC	CCCC	CCCC	CCCC	CCCC	CCCC	CCCC	CCCC	CCCC	CCCC
PotVar0002736	2	46774414	GGGG	GGGG	AAAG	AGGG	GGGG	GGGG	GGGG	GGGG	GGGG	GGGG	GGGG	GGGG	GGGG	GGGG	AGGG	GGGG	GGGG	AGGG	GGGG	GGGG	AGGG	AGGG	AGGG	GGGG	GGGG	GGGG	GGGG	GGGG	AGGG	GGGG	GGGG	AGGG	AGGG	GGGG	GGGG	GGGG	AAGG	AGGG	AAGG	AAAG	AAGG	GGGG	AGGG	GGGG	GGGG	GGGG	AGGG
PotVar0002750	2	46774725	TTGG	GGGG	TGGG	GGGG	TGGG	TGGG	NA	TTGG	TGGG	TGGG	TGGG	TGGG	TGGG	TTGG	GGGG	TGGG	TTGG	TTGG	GGGG	TGGG	GGGG	TTGG	TGGG	GGGG	TGGG	GGGG	GGGG	TTGG	TGGG	TGGG	TGGG	GGGG	GGGG	TGGG	GGGG	TTGG	TGGG	GGGG	TGGG	TGGG	TGGG	TGGG	GGGG	NA	TGGG	TTGG	GGGG
PotVar0002770	2	46940884	TTTT	TTTC	TTTT	TTTT	TTTT	TTTT	TTTT	TTTT	TTTT	TTCC	TTCC	TTCC	TTCC	TTTT	TTTC	TTCC	TTTT	TTTT	TTTC	TTCC	TTTC	TTTT	TTTC	TTTT	TTTT	TTTT	TTCC	TTTT	TTTT	TTTC	TTTT	TTTC	TTTC	TTCC	TTCC	TTTT	TTTT	TTTT	TTTT	TTTT	TTTT	TTTC	TTTC	TTTT	TTTC	TTTT	TTTC
PotVar0002800	2	46941386	NA	TTTC	TTCC	TTTC	TTCC	CCCC	TTTT	TTCC	TTCC	TCCC	TCCC	TCCC	TCCC	TTCC	TTTC	TCCC	NA	TTTC	CCCC	TTCC	TTCC	TTTC	TTCC	TCCC	TTTT	TTTC	TCCC	TTCC	TTCC	TCCC	TTTC	CCCC	TCCC	TTCC	CCCC	TTCC	TCCC	TTCC	TTTC	TTCC	TTCC	TCCC	TCCC	TTTC	TTCC	TTTT	TCCC
PotVar0002819	2	46963288	TTGG	TTTG	TTTG	TTTG	TTTG	TTTG	TGGG	TTGG	TTTG	TTTG	TTTG	TTTG	TTTG	TTGG	TTTG	TTTG	TTGG	TTGG	TTTG	TTTG	TTTG	TTGG	TTTG	TTTT	TTGG	TTTT	TTTT	TTGG	TTTG	TTTG	TTTG	TTTT	TTTT	TTGG	TTTT	TTGG	TTTG	TTTT	TTTG	TTTG	TTTG	TTTG	TTTT	TGGG	TTTG	TGGG	TTTT
PotVar0002828	2	46963461	GGGG	GGGG	GGGG	GGGG	GGGG	GGGG	GGGG	GGGG	GGGG	GGGG	GGGG	GGGG	GGGG	GGGG	GGGG	GGGG	GGGG	GGGG	GGGG	GGGG	GGGG	GGGG	GGGG	GGGG	GGGG	GGGG	GGGG	GGGG	GGGG	GGGG	GGGG	GGGG	GGGG	GGGG	GGGG	GGGG	GGGG	GGGG	GGGG	GGGG	GGGG	GGGG	GGGG	GGGG	GGGG	GGGG	GGGG
PotVar0002861	2	46963872	AAGG	AGGG	AAGG	AAGG	AGGG	AGGG	AAAG	AAGG	AGGG	AGGG	AGGG	AGGG	AGGG	AAGG	AAGG	AGGG	AAGG	AAAG	AGGG	AGGG	AAGG	AAAG	AAGG	GGGG	AAGG	GGGG	GGGG	AAGG	AGGG	AGGG	AGGG	GGGG	AGGG	AAGG	GGGG	AAGG	AGGG	GGGG	AAAG	AAGG	AAAG	AGGG	GGGG	AAAG	AGGG	AAAG	AGGG
PotVar0002892	2	46964571	TTTT	TTTC	TTTT	TTTT	TTTT	TTTT	TTTT	TTTT	TTTT	TTCC	TTCC	TTCC	TTCC	TTTT	TTTC	TTCC	TTTT	TTTT	TTTC	TTCC	TTTC	TTTT	TTTC	TTTT	TTTT	TTTT	TTCC	TTTT	TTTT	TTTC	TTTT	TTTC	TTTC	TTCC	TTCC	TTTT	TTTT	TTTT	TTTT	TTTT	TTTT	TTTC	TTTC	TTTT	TTTC	TTTT	TTTC
PotVar0002908	2	46965389	TTCC	TTTT	TTCC	TTTC	TTCC	TCCC	TTTT	TTCC	TTCC	TTTC	TTTC	TTTC	TTTC	TTCC	TTTT	TTTC	TTTC	TTTC	TTCC	TTTT	TTTC	TTTC	TTTC	TCCC	TTTT	TTTC	TTTC	TTCC	TTCC	TTCC	TTTC	TCCC	TTCC	TTTT	TTCC	TTCC	TCCC	TCCC	TTTC	TTCC	TTTC	TTCC	TTCC	TTTC	TTTC	TTTT	TTCC
PotVar0002940	2	47625643	TTCC	TCCC	TCCC	TCCC	CCCC	CCCC	TTCC	TTCC	TTCC	TTCC	TTCC	TTCC	TTCC	TCCC	CCCC	TTCC	TTCC	TTTC	CCCC	TCCC	TCCC	TCCC	CCCC	CCCC	TCCC	CCCC	CCCC	CCCC	CCCC	CCCC	TTCC	TCCC	TCCC	CCCC	CCCC	TCCC	CCCC	TCCC	TTTT	TTCC	TCCC	CCCC	TCCC	TTCC	TCCC	CCCC	TCCC
PotVar0002944	2	47625735	CCCC	ACCC	AACC	ACCC	ACCC	ACCC	ACCC	ACCC	ACCC	CCCC	CCCC	CCCC	CCCC	AAAC	CCCC	CCCC	CCCC	NA	CCCC	ACCC	CCCC	ACCC	ACCC	CCCC	ACCC	CCCC	CCCC	ACCC	AACC	ACCC	CCCC	ACCC	ACCC	CCCC	CCCC	NA	AACC	CCCC	CCCC	AACC	CCCC	ACCC	CCCC	ACCC	ACCC	AAAC	CCCC
PotVar0002994	2	47627135	TTTT	TTTT	TTTT	TTTC	TTTT	TTTT	TTTT	TTTT	TTTT	TTTT	TTTT	TTTT	TTTT	TTTT	TTTT	TTTT	TTTT	TTTT	TTTT	TTTC	TTTT	TTTT	TTTT	TTTT	TTTT	TTTT	TTTT	TTTT	TTTT	TTTT	TTTT	TTTT	TTTT	TTTT	TTTT	TTTT	TTTT	TTTT	TTTT	TTTT	TTTT	TTTT	TTTT	TTTT	TTTC	TTTT	TTTT
PotVar0003002	2	47627359	TTCC	TTTT	TTTT	TTTC	TTTT	TTTT	TTCC	TTTC	TTTT	TTTC	TTTC	TTTC	TTTC	TTTC	TTTT	TTTC	TTTC	TTTC	TTTT	TTTC	TTTT	TTTC	TTTT	TTTT	TTTC	TTTT	TTTT	TTTT	TTTT	TTTT	TTTC	TTTT	TTTT	TTTT	TTTT	TTTC	TTTT	TTTC	TTTC	TTTC	TTTC	TTTT	TTTT	TTCC	TTTC	TTTT	TTTT
PotVar0003004	2	47627484	TTCC	TTTC	TTCC	TTCC	TCCC	TCCC	TTTC	TTCC	TTCC	TTTC	TTTC	TTTC	TTTC	TTTC	TTCC	TTTC	TTTC	TTCC	TTCC	TTTT	TCCC	TTCC	TTCC	CCCC	TTCC	TCCC	TTCC	TCCC	TTCC	TTCC	TCCC	TCCC	TTCC	TTTC	TTCC	TTTC	TTTC	TCCC	TCCC	TTTC	TCCC	TTCC	TCCC	TTTC	TTTC	TTTC	TCCC
PotVar0003033	2	47627835	TTCC	TTTC	TTTT	TTTT	TTTT	TTTT	NA	TTTC	TTTT	TTTC	TTTC	TTTC	TTTC	TTTC	TTTT	TTCC	TTCC	TTTC	TTTT	TTTT	TTTT	TTTC	TTTT	TTTT	TTTC	TTTT	TTTT	TTTT	TTTT	TTTT	TTTC	TTTT	TTTT	TTTT	TTTT	TTTC	TTTT	TTTC	TTTC	TTTC	TTTC	TTTT	TTTT	NA	TTTT	TTTT	TTTT
PotVar0003054	2	47730726	AAGG	AAGG	AAAA	AAAG	AAAA	AAAA	AAGG	AAAG	AAAG	AGGG	AGGG	AGGG	AGGG	AAAG	AAGG	AGGG	AAGG	AAAG	AAGG	AGGG	AAAG	AAAG	AAAG	AAAA	AAAG	AAAG	AAGG	AAAA	AAAA	AAAG	AAAG	AAAA	AAAG	AGGG	AAGG	AAAG	AAAG	AAAG	AAAG	AAAG	AAAG	AAAG	AAAG	AAGG	AAGG	AAAA	AAAG
PotVar0003077	2	47731249	CCCC	CCCC	CCCC	CCCC	CCCC	CCCC	CCCC	CCCC	CCCC	CCCC	CCCC	CCCC	CCCC	CCCC	CCCC	CCCC	CCCC	TCCC	CCCC	CCCC	TCCC	CCCC	CCCC	CCCC	CCCC	CCCC	CCCC	CCCC	CCCC	CCCC	CCCC	TCCC	TCCC	CCCC	CCCC	CCCC	CCCC	CCCC	TTCC	TCCC	CCCC	CCCC	CCCC	CCCC	CCCC	CCCC	TCCC
PotVar0003078	2	47731292	NA	TGGG	TTGG	TGGG	TTTG	TTTG	TGGG	TTGG	TTGG	TGGG	TGGG	TGGG	TGGG	TTGG	TTGG	TGGG	TGGG	TGGG	TTGG	GGGG	TTGG	TTGG	TTGG	TTTT	TTGG	TTTG	TTGG	TTTG	TTTG	TTGG	TTTG	TTTG	TTGG	TGGG	TTGG	TTGG	TTGG	TTTG	TGGG	TTGG	TTTG	TTGG	TTGG	TGGG	TGGG	TGGG	TTGG
PotVar0003084	2	47731602	GGGG	AGGG	GGGG	GGGG	GGGG	GGGG	GGGG	GGGG	AGGG	AAGG	AAGG	AAGG	AAGG	GGGG	AGGG	AAGG	GGGG	GGGG	AGGG	AAGG	AGGG	GGGG	AGGG	GGGG	GGGG	AGGG	AAGG	GGGG	GGGG	AGGG	GGGG	GGGG	AGGG	AAAG	AAGG	GGGG	AGGG	GGGG	GGGG	GGGG	GGGG	AGGG	AGGG	GGGG	AGGG	GGGG	AGGG
PotVar0003105	2	47732033	TTGG	TTGG	TTGG	TGGG	TTTG	TTTG	TGGG	TTGG	TTGG	TGGG	TGGG	TGGG	TGGG	TTGG	TTGG	TGGG	TGGG	TGGG	TTTG	GGGG	TTGG	TTGG	TTGG	TTTT	TTGG	TTTG	TTGG	TTTG	TTTG	TTGG	TTTG	TTTG	TTGG	TGGG	TTGG	TTGG	TTGG	TTTG	TGGG	TTGG	TTTG	TTGG	TTGG	TGGG	TGGG	TGGG	TTGG
PotVar0003111	2	47732600	GGGG	AGGG	GGGG	GGGG	GGGG	GGGG	GGGG	GGGG	GGGG	GGGG	GGGG	GGGG	GGGG	GGGG	GGGG	GGGG	GGGG	GGGG	GGGG	GGGG	GGGG	GGGG	GGGG	GGGG	GGGG	GGGG	GGGG	GGGG	GGGG	GGGG	GGGG	GGGG	GGGG	GGGG	GGGG	GGGG	GGGG	GGGG	GGGG	GGGG	GGGG	GGGG	GGGG	GGGG	GGGG	GGGG	GGGG
PotVar0003124	2	47732793	AAAA	AAAA	AAAA	AAAA	AAAA	AAAA	AAAA	AAAA	AAAA	AAAA	AAAA	AAAA	AAAA	AAAA	AAAA	AAAA	AAAA	AAAA	AAAA	AAAA	AAAA	AAAA	AAAA	AAAA	AAAA	AAAA	AAAA	AAAA	AAAA	AAAA	AAAA	AAAA	AAAA	AAAA	AAAA	AAAA	AAAA	AAAA	AAAA	AAAA	AAAA	AAAA	AAAA	AAAA	AAAA	AAAA	AAAA
PotVar0003131	2	47732956	GGGG	AGGG	GGGG	GGGG	GGGG	GGGG	GGGG	GGGG	GGGG	GGGG	GGGG	GGGG	GGGG	GGGG	AGGG	GGGG	GGGG	GGGG	GGGG	GGGG	GGGG	GGGG	GGGG	GGGG	GGGG	GGGG	GGGG	GGGG	GGGG	GGGG	GGGG	GGGG	GGGG	GGGG	GGGG	GGGG	GGGG	GGGG	GGGG	GGGG	GGGG	GGGG	GGGG	GGGG	GGGG	GGGG	GGGG
PotVar0003151	2	47733728	TTCC	TTTC	TTCC	TTTC	TCCC	TCCC	TTTC	TTCC	TTCC	TTTC	TTTC	TTTC	TTTC	TTCC	TTCC	TTTC	TTTC	TTTC	TCCC	TTTT	TTCC	TTCC	TTCC	CCCC	TTCC	TCCC	TTCC	TCCC	TCCC	TTCC	TCCC	TCCC	TTCC	TTTC	TTCC	TTCC	TTCC	TCCC	TTTC	TTCC	TCCC	TTCC	TTCC	TTTC	TTTC	TTTC	TTCC
PotVar0003207	2	47734800	GGGG	GGGG	GGGG	AGGG	GGGG	GGGG	GGGG	GGGG	GGGG	GGGG	GGGG	GGGG	GGGG	GGGG	GGGG	GGGG	GGGG	GGGG	GGGG	AGGG	GGGG	GGGG	GGGG	GGGG	GGGG	GGGG	GGGG	GGGG	GGGG	GGGG	GGGG	GGGG	GGGG	GGGG	GGGG	GGGG	GGGG	GGGG	GGGG	GGGG	GGGG	GGGG	GGGG	GGGG	AGGG	GGGG	GGGG
PotVar0003213	2	47735048	GGGG	TGGG	GGGG	GGGG	GGGG	GGGG	GGGG	GGGG	GGGG	GGGG	GGGG	GGGG	GGGG	GGGG	GGGG	GGGG	GGGG	GGGG	GGGG	GGGG	GGGG	GGGG	GGGG	GGGG	GGGG	GGGG	GGGG	GGGG	GGGG	GGGG	GGGG	GGGG	GGGG	GGGG	GGGG	GGGG	GGGG	GGGG	GGGG	GGGG	GGGG	GGGG	GGGG	GGGG	GGGG	GGGG	GGGG
PotVar0003215	2	47735212	AAAA	AAAA	AAAA	AAAG	AAAA	AAAA	AAAA	AAAA	AAAA	AAAA	AAAA	AAAA	AAAA	AAAA	AAAA	AAAA	AAAA	AAAA	AAAA	AAAG	AAAA	AAAA	AAAA	AAAA	AAAA	AAAA	AAAA	AAAA	AAAA	AAAA	AAAA	AAAA	AAAA	AAAA	AAAA	AAAA	AAAA	AAAA	AAAA	AAAA	AAAA	AAAA	AAAA	AAAA	AAAG	AAAA	AAAA
PotVar0003234	2	47735478	GGGG	GGGG	GGGG	GGGG	GGGG	GGGG	GGGG	GGGG	GGGG	GGGG	GGGG	GGGG	GGGG	GGGG	GGGG	GGGG	GGGG	GGGG	GGGG	GGGG	GGGG	GGGG	GGGG	GGGG	GGGG	GGGG	GGGG	GGGG	GGGG	GGGG	GGGG	GGGG	GGGG	GGGG	GGGG	GGGG	GGGG	GGGG	GGGG	GGGG	GGGG	GGGG	GGGG	GGGG	GGGG	GGGG	GGGG
PotVar0003253	2	47736033	CCCC	TCCC	TCCC	TTCC	TCCC	TCCC	TCCC	TCCC	TCCC	CCCC	CCCC	CCCC	CCCC	TCCC	CCCC	CCCC	TCCC	TCCC	CCCC	TCCC	CCCC	TCCC	TCCC	CCCC	TCCC	CCCC	CCCC	TCCC	TCCC	TCCC	CCCC	CCCC	CCCC	CCCC	CCCC	TCCC	TCCC	CCCC	CCCC	CCCC	CCCC	TCCC	CCCC	TCCC	TCCC	TTTC	CCCC
PotVar0003264	2	47736242	AAGG	GGGG	GGGG	AGGG	GGGG	GGGG	AAGG	AGGG	GGGG	AGGG	AGGG	AGGG	AGGG	AGGG	GGGG	AGGG	AGGG	AGGG	GGGG	AGGG	GGGG	AGGG	GGGG	GGGG	AGGG	GGGG	GGGG	GGGG	GGGG	GGGG	AGGG	GGGG	GGGG	GGGG	GGGG	AGGG	GGGG	AGGG	AGGG	AGGG	AGGG	GGGG	GGGG	AAGG	AGGG	GGGG	GGGG
PotVar0003265	2	47736355	GGGG	AGGG	GGGG	GGGG	GGGG	GGGG	GGGG	GGGG	GGGG	GGGG	GGGG	GGGG	GGGG	GGGG	GGGG	GGGG	AGGG	GGGG	GGGG	GGGG	GGGG	GGGG	GGGG	GGGG	GGGG	GGGG	GGGG	GGGG	GGGG	GGGG	GGGG	GGGG	GGGG	GGGG	GGGG	GGGG	GGGG	GGGG	GGGG	GGGG	GGGG	GGGG	GGGG	GGGG	GGGG	GGGG	GGGG
PotVar0003302	2	47818342	CCCC	CCCC	TCCC	CCCC	CCCC	CCCC	CCCC	CCCC	CCCC	CCCC	CCCC	CCCC	CCCC	CCCC	CCCC	CCCC	CCCC	CCCC	CCCC	CCCC	CCCC	CCCC	CCCC	CCCC	CCCC	CCCC	CCCC	CCCC	CCCC	CCCC	CCCC	CCCC	CCCC	CCCC	CCCC	CCCC	CCCC	CCCC	CCCC	CCCC	CCCC	CCCC	TCCC	CCCC	CCCC	CCCC	CCCC
PotVar0003313	2	47818576	AACC	ACCC	AAAC	ACCC	AAAC	AAAC	ACCC	AACC	AACC	ACCC	ACCC	ACCC	ACCC	AACC	AAAC	NA	NA	ACCC	AACC	CCCC	AACC	AACC	AACC	AAAA	AACC	AAAC	AACC	AAAC	AAAC	AACC	AAAC	AAAC	AACC	ACCC	AACC	AACC	AACC	AAAC	ACCC	AACC	AAAC	AACC	AAAC	ACCC	ACCC	ACCC	AACC
PotVar0003373	2	47819283	GGGG	GGGG	AGGG	GGGG	GGGG	GGGG	GGGG	GGGG	GGGG	GGGG	GGGG	GGGG	GGGG	GGGG	GGGG	GGGG	GGGG	GGGG	GGGG	GGGG	GGGG	GGGG	GGGG	GGGG	GGGG	GGGG	GGGG	GGGG	GGGG	GGGG	GGGG	GGGG	GGGG	GGGG	GGGG	GGGG	GGGG	GGGG	GGGG	GGGG	GGGG	GGGG	AGGG	GGGG	GGGG	GGGG	GGGG
PotVar0003379	2	47819463	CCCC	TCCC	TCCC	TTCC	TCCC	TCCC	TCCC	TCCC	TCCC	CCCC	CCCC	CCCC	CCCC	TCCC	CCCC	CCCC	TCCC	TTCC	CCCC	TCCC	TCCC	TCCC	TCCC	CCCC	TCCC	CCCC	CCCC	TCCC	TCCC	TCCC	CCCC	TCCC	TCCC	CCCC	CCCC	TCCC	TCCC	CCCC	TTCC	TCCC	CCCC	TCCC	CCCC	TCCC	TCCC	TTTC	TCCC
PotVar0003425	2	47820261	GGGG	GGGG	GGGG	GGGG	GGGG	GGGG	GGGG	GGGG	GGGG	GGGG	GGGG	GGGG	GGGG	GGGG	GGGG	GGGG	TGGG	GGGG	GGGG	GGGG	GGGG	GGGG	GGGG	GGGG	GGGG	GGGG	GGGG	GGGG	GGGG	GGGG	GGGG	GGGG	GGGG	GGGG	GGGG	GGGG	GGGG	GGGG	GGGG	GGGG	GGGG	GGGG	GGGG	GGGG	GGGG	GGGG	GGGG
PotVar0003426	2	47820270	TTTT	TTTC	TTTT	TTTT	TTTT	TTTT	TTTT	TTTT	TTTT	TTTT	TTTT	TTTT	TTTT	TTTT	TTTT	TTTT	TTTT	TTTT	TTTT	TTTT	TTTT	TTTT	TTTT	TTTT	TTTT	TTTT	TTTT	TTTT	TTTT	TTTT	TTTT	TTTT	TTTT	TTTT	TTTT	TTTT	TTTT	TTTT	TTTT	TTTT	TTTT	TTTT	TTTT	TTTT	TTTT	TTTT	TTTT
PotVar0003427	2	47820327	TTCC	TCCC	TTCC	TCCC	TTTC	TTTC	TCCC	TTCC	TTCC	TCCC	TCCC	TCCC	TCCC	TTCC	TTCC	TCCC	NA	TCCC	TTCC	CCCC	TTCC	TTCC	TTCC	TTTT	NA	TTTC	TTCC	TTTC	TTTC	TTCC	TTTC	TTTC	TTCC	TCCC	NA	TTCC	TTCC	TTTC	TCCC	TTCC	TTTC	TTCC	TTCC	TCCC	TCCC	TCCC	TTCC
PotVar0003428	2	47820339	GGGG	GGGG	GGGG	GGGG	GGGG	GGGG	GGGG	GGGG	GGGG	GGGG	GGGG	GGGG	GGGG	GGGG	AGGG	GGGG	GGGG	GGGG	GGGG	GGGG	GGGG	GGGG	GGGG	GGGG	GGGG	GGGG	GGGG	GGGG	GGGG	GGGG	GGGG	GGGG	GGGG	GGGG	GGGG	GGGG	GGGG	GGGG	GGGG	GGGG	GGGG	GGGG	GGGG	GGGG	GGGG	GGGG	GGGG
PotVar0003442	2	48132423	CCCC	TCCC	CCCC	CCCC	CCCC	CCCC	CCCC	CCCC	TCCC	TTCC	TTCC	TTCC	TTCC	CCCC	TCCC	TCCC	CCCC	CCCC	CCCC	TTCC	TCCC	CCCC	TCCC	CCCC	CCCC	TCCC	TCCC	CCCC	CCCC	CCCC	CCCC	CCCC	TCCC	TTCC	CCCC	CCCC	CCCC	CCCC	CCCC	CCCC	CCCC	TCCC	TCCC	CCCC	CCCC	CCCC	TCCC
PotVar0003444	2	48132435	TTTT	TTTT	TTCC	TTTT	TTTT	TTTT	TTTT	TTTC	TTTC	TTTC	NA	TTTC	NA	TTTC	TTTT	NA	TTTT	TTTC	TTTT	TTTT	TTTT	TTTT	TTTC	TTTT	TTTT	TTTC	TTTT	TTTT	TTTT	TTTT	TTTC	TTTT	TTTT	TTTT	TTTT	TTTC	TTTT	TTTT	TTTC	TTTT	TTTC	TTTT	TTTC	TTTT	TTTT	TTTT	TTTT
PotVar0003452	2	48178952	TTGG	TTTT	TTTT	TTTG	TTTT	TTTT	TTGG	TTTG	TTTT	TTTG	TTTG	TTTG	TTTG	TTTG	TTTG	TTTG	NA	TTTG	TTTG	TTTT	TTTT	TTTG	TTTT	TTTT	TTTG	TTTT	TTTG	TTTT	TTTT	TTTG	TTTG	TTTT	TTTT	TTTG	TTGG	TTTG	TTTG	TTTG	TTTG	TTTG	TTTG	TTTT	TTTT	TTGG	NA	TTTT	TTTT
PotVar0003459	2	48179125	TTCC	TTCC	TTTC	TTCC	TCCC	CCCC	TTCC	TTCC	TTCC	TTTT	TTTT	TTTT	TTTT	TTCC	TTTC	TTTT	TTTC	TTTT	NA	TTTC	TTCC	TTCC	TTCC	CCCC	TCCC	TTCC	TTCC	CCCC	CCCC	TTCC	TTCC	TCCC	TTCC	TTTC	TTCC	TTCC	TCCC	TCCC	TTTT	TTCC	TTTC	TCCC	TTCC	TTCC	TTTC	CCCC	TTCC
PotVar0003462	2	48179172	GGGG	TGGG	GGGG	GGGG	GGGG	GGGG	GGGG	GGGG	TGGG	TTGG	TTGG	TTGG	TTGG	GGGG	GGGG	TGGG	GGGG	GGGG	GGGG	TTGG	TGGG	GGGG	TGGG	GGGG	GGGG	TGGG	TGGG	GGGG	GGGG	GGGG	GGGG	GGGG	TGGG	TTGG	GGGG	GGGG	GGGG	GGGG	GGGG	GGGG	GGGG	TGGG	TGGG	GGGG	GGGG	GGGG	TGGG
PotVar0003490	2	48179606	TTTT	TTTG	TTTT	TTTT	TTTT	TTTT	TTTT	TTTT	TTTT	TTTT	TTTT	TTTT	TTTT	TTTT	TTTT	TTTT	TTTG	TTTT	TTTT	TTTT	TTTT	TTTT	TTTT	TTTT	TTTT	TTTT	TTTT	TTTT	TTTT	TTTT	TTTT	TTTT	TTTT	TTTT	TTTT	TTTT	TTTT	TTTT	TTTT	TTTT	TTTT	TTTT	TTTT	TTTT	TTTT	TTTT	TTTT
PotVar0003500	2	48179684	TTTT	TTTT	TTTT	TTTT	TTTT	TTTT	TTTT	TTTT	TTTT	TTTT	TTTT	TTTT	TTTT	TTTT	TTTC	TTTT	TTTT	TTTT	TTTT	TTTT	TTTT	TTTT	TTTT	TTTT	TTTT	TTTT	TTTT	TTTT	TTTT	TTTT	TTTT	TTTT	TTTT	TTTT	TTTT	TTTT	TTTT	TTTT	TTTT	TTTT	TTTT	TTTT	TTTT	TTTT	TTTT	TTTT	TTTT
PotVar0003501	2	48179741	GGGG	GGGG	GGGG	GGGG	GGGG	GGGG	GGGG	GGGG	GGGG	GGGG	GGGG	GGGG	GGGG	GGGG	GGGG	GGGG	GGGG	GGGG	GGGG	GGGG	GGGG	GGGG	GGGG	GGGG	GGGG	GGGG	GGGG	GGGG	GGGG	GGGG	GGGG	GGGG	GGGG	GGGG	GGGG	GGGG	GGGG	GGGG	GGGG	GGGG	GGGG	GGGG	GGGG	GGGG	GGGG	GGGG	GGGG
PotVar0003529	2	48256170	GGGG	GGGG	AGGG	GGGG	AGGG	GGGG	GGGG	GGGG	GGGG	GGGG	GGGG	GGGG	GGGG	GGGG	GGGG	GGGG	GGGG	AAGG	GGGG	AGGG	AGGG	AGGG	GGGG	GGGG	GGGG	GGGG	GGGG	GGGG	GGGG	AGGG	GGGG	AGGG	AGGG	GGGG	GGGG	GGGG	GGGG	GGGG	AAGG	AGGG	GGGG	GGGG	GGGG	GGGG	AGGG	GGGG	AGGG
PotVar0003546	2	48256453	GGGG	AGGG	GGGG	GGGG	GGGG	GGGG	GGGG	GGGG	AGGG	AAGG	AAGG	AAGG	AAGG	GGGG	GGGG	NA	GGGG	GGGG	GGGG	AAGG	AGGG	GGGG	AGGG	GGGG	GGGG	AGGG	AGGG	GGGG	GGGG	GGGG	GGGG	GGGG	AGGG	AAGG	GGGG	GGGG	GGGG	GGGG	GGGG	GGGG	GGGG	AGGG	AGGG	GGGG	GGGG	GGGG	AGGG
PotVar0003609	2	48257252	TTCC	TTTC	TTTT	TTTC	TTTT	TTTT	TTCC	TTTC	TTTC	TCCC	TCCC	TCCC	TCCC	TTTC	TTTC	TCCC	TTCC	TTTC	TTTC	TTCC	TTTC	TTTC	TTTC	TTTT	TTTC	TTTC	TTCC	TTTT	TTTT	TTTC	TTTC	TTTT	TTTC	TCCC	TTCC	TTTC	TTTC	TTTC	TTTC	TTTC	TTTC	TTTC	TTTC	TTCC	TTCC	TTTT	TTTC
PotVar0003610	2	48257324	TTTT	TTTT	TTTT	TTTT	TTTT	TTTT	TTTT	TTTT	TTTT	TTTT	TTTT	TTTT	TTTT	TTTT	TTTT	TTTT	TTTT	TTTT	TTTT	TTTT	TTTT	TTTT	TTTT	TTTT	TTTT	TTTT	TTTT	TTTT	TTTT	TTTT	TTTT	TTTT	TTTT	TTTT	TTTT	TTTT	TTTT	TTTT	TTTT	TTTT	TTTC	TTTT	TTTT	TTTT	TTTT	TTTT	TTTT
PotVar0003625	2	48257574	CCCC	CCCC	CCCC	CCCC	CCCC	CCCC	CCCC	CCCC	CCCC	CCCC	CCCC	CCCC	CCCC	CCCC	CCCC	CCCC	CCCC	CCCC	CCCC	CCCC	CCCC	CCCC	CCCC	CCCC	CCCC	CCCC	CCCC	CCCC	CCCC	CCCC	CCCC	CCCC	CCCC	CCCC	CCCC	CCCC	CCCC	CCCC	CCCC	CCCC	TCCC	CCCC	CCCC	CCCC	CCCC	CCCC	CCCC
PotVar0003645	2	48262870	TTCC	TTCC	TTCC	TTCC	TTTC	TTTT	TTCC	TTCC	TTCC	CCCC	CCCC	CCCC	CCCC	TTTC	TCCC	CCCC	TCCC	CCCC	TTCC	TCCC	TTCC	TTCC	TTCC	TTTT	TTTC	TTTC	TTCC	TTTT	TTTT	TTCC	TTCC	TTTC	TTCC	TCCC	TTCC	TTTC	TTTC	TTTC	CCCC	TTCC	TCCC	TTTC	TTTC	TTCC	TCCC	TTTT	TTCC
PotVar0003667	2	48271664	CCCC	TCCC	CCCC	CCCC	CCCC	CCCC	CCCC	CCCC	CCCC	CCCC	CCCC	CCCC	CCCC	CCCC	TCCC	CCCC	CCCC	CCCC	CCCC	CCCC	CCCC	CCCC	CCCC	CCCC	CCCC	CCCC	CCCC	CCCC	CCCC	CCCC	CCCC	CCCC	CCCC	CCCC	CCCC	CCCC	CCCC	CCCC	CCCC	CCCC	CCCC	CCCC	CCCC	CCCC	CCCC	CCCC	CCCC
PotVar0003686	2	48272097	CCCC	CCCC	CCCC	CCCC	CCCC	CCCC	CCCC	CCCC	CCCC	CCCC	CCCC	CCCC	CCCC	CCCC	CCCC	CCCC	ACCC	CCCC	CCCC	CCCC	CCCC	CCCC	CCCC	CCCC	CCCC	CCCC	CCCC	CCCC	CCCC	CCCC	CCCC	CCCC	CCCC	CCCC	CCCC	CCCC	CCCC	CCCC	CCCC	CCCC	CCCC	CCCC	CCCC	CCCC	CCCC	CCCC	CCCC
PotVar0003713	2	48435603	TTGG	TTGG	TTTT	TTTG	TTTT	TTTT	TTGG	TTTG	TTTG	TGGG	TGGG	TGGG	TGGG	TTTG	TTGG	TGGG	TGGG	TTTG	TTTG	TTGG	TTTG	TTTG	TTTG	TTTT	TTTG	TTTG	TTGG	TTTT	TTTT	TTTG	TTTG	TTTT	TTTG	TGGG	TTGG	TTTG	TTTG	TTTG	TTTG	TTTG	TTTG	TTTG	TTTG	TTGG	TTGG	TTTT	TTTG
PotVar0003717	2	48435824	TTTT	TTTT	TTTT	TTTT	TTTT	TTTT	TTTT	TTTT	TTTT	TTTT	TTTT	TTTT	TTTT	TTTT	TTTT	TTTT	TTTT	TTTT	TTTT	TTTT	TTTT	TTTT	TTTT	TTTT	TTTT	TTTT	TTTT	TTTT	TTTT	TTTT	TTTT	TTTT	TTTT	TTTT	TTTT	TTTT	TTTT	TTTT	TTTT	TTTT	TTTG	TTTT	TTTT	TTTT	TTTT	TTTT	TTTT
PotVar0003722	2	48435931	GGGG	GGGG	GGGG	GGGG	GGGG	GGGG	GGGG	GGGG	GGGG	GGGG	GGGG	GGGG	GGGG	GGGG	GGGG	GGGG	GGGG	GGGG	GGGG	GGGG	GGGG	GGGG	GGGG	GGGG	GGGG	GGGG	GGGG	GGGG	GGGG	GGGG	GGGG	GGGG	GGGG	GGGG	GGGG	GGGG	GGGG	GGGG	GGGG	GGGG	AGGG	GGGG	GGGG	GGGG	GGGG	GGGG	GGGG
PotVar0003726	2	48436013	AAGG	AAGG	AGGG	AAGG	GGGG	GGGG	AAGG	AAGG	AAGG	AAAA	AAAA	AAAA	AAAA	AGGG	AAAG	AAAA	AAAG	AAGG	AAGG	AAGG	AGGG	AGGG	AAGG	GGGG	AGGG	AGGG	AAGG	GGGG	GGGG	AGGG	AAGG	GGGG	AGGG	AAAG	AAGG	AGGG	AGGG	AGGG	AAGG	AGGG	AAAG	AGGG	AGGG	AAGG	AAGG	GGGG	AGGG
PotVar0003733	2	48436160	TTCC	TTCC	TTTT	TTTC	TTTT	TTTT	TTCC	TTTC	TTTC	TCCC	TCCC	TCCC	TCCC	TTTC	TTCC	TCCC	TCCC	TTTC	TTCC	TTCC	TTTC	TTTC	TTTC	TTTT	TTTC	TTTC	TTCC	TTTT	TTTT	TTTC	TTTC	TTTT	TTTC	TCCC	TTCC	TTTC	TTTC	TTTC	TTTC	TTTC	TTTC	TTTC	TTTC	TTCC	TTCC	TTTT	TTTC
PotVar0003761	2	48436764	TTTT	TTCC	TTTT	TTTT	TTTT	TTTT	TTTT	TTTT	TTTC	TTCC	TTCC	TTCC	TTCC	TTTT	TTTC	NA	TTTC	TTTT	TTTT	TTCC	TTTC	TTTT	TTTC	TTTT	TTTT	TTTC	TTTC	TTTT	TTTT	TTTT	TTTT	TTTT	TTTC	TTCC	TTTT	TTTT	TTTT	TTTT	TTTT	TTTT	TTTT	TTTC	TTTC	TTTT	TTTT	TTTT	TTTC
PotVar0003781	2	48439624	CCCC	CCCC	CCCC	CCCC	CCCC	CCCC	CCCC	CCCC	CCCC	CCCC	CCCC	CCCC	CCCC	CCCC	CCCC	CCCC	TCCC	CCCC	TCCC	CCCC	CCCC	CCCC	CCCC	CCCC	CCCC	CCCC	CCCC	CCCC	CCCC	CCCC	CCCC	CCCC	CCCC	CCCC	CCCC	CCCC	CCCC	CCCC	CCCC	CCCC	CCCC	CCCC	CCCC	CCCC	CCCC	CCCC	CCCC
PotVar0003785	2	48439820	GGGG	TGGG	GGGG	GGGG	GGGG	GGGG	GGGG	GGGG	GGGG	GGGG	GGGG	GGGG	GGGG	GGGG	GGGG	GGGG	TGGG	GGGG	GGGG	GGGG	GGGG	GGGG	GGGG	GGGG	GGGG	GGGG	GGGG	GGGG	GGGG	GGGG	GGGG	GGGG	GGGG	GGGG	GGGG	GGGG	GGGG	GGGG	GGGG	GGGG	GGGG	GGGG	GGGG	GGGG	GGGG	GGGG	GGGG
PotVar0003791	2	48444877	GGGG	GGGG	AGGG	AGGG	GGGG	GGGG	GGGG	AGGG	AGGG	AGGG	AGGG	AGGG	AGGG	GGGG	AGGG	AGGG	GGGG	AGGG	GGGG	GGGG	GGGG	GGGG	AGGG	GGGG	GGGG	GGGG	GGGG	GGGG	GGGG	GGGG	AGGG	GGGG	GGGG	GGGG	GGGG	GGGG	GGGG	GGGG	AGGG	GGGG	AGGG	GGGG	GGGG	GGGG	GGGG	GGGG	GGGG
PotVar0003792	2	48444903	CCCC	CCCC	TCCC	TCCC	CCCC	CCCC	CCCC	TCCC	TCCC	TCCC	TCCC	TCCC	TCCC	CCCC	TCCC	TCCC	CCCC	TCCC	CCCC	CCCC	CCCC	CCCC	TCCC	CCCC	CCCC	CCCC	CCCC	CCCC	CCCC	CCCC	TCCC	CCCC	CCCC	CCCC	CCCC	CCCC	CCCC	CCCC	TCCC	CCCC	TCCC	CCCC	CCCC	CCCC	CCCC	CCCC	CCCC
PotVar0003975	6	26014680	ACCC	CCCC	CCCC	CCCC	CCCC	CCCC	CCCC	CCCC	CCCC	CCCC	CCCC	CCCC	CCCC	CCCC	CCCC	CCCC	CCCC	CCCC	CCCC	CCCC	CCCC	CCCC	CCCC	CCCC	CCCC	CCCC	CCCC	CCCC	CCCC	CCCC	CCCC	CCCC	CCCC	CCCC	CCCC	CCCC	CCCC	CCCC	CCCC	CCCC	CCCC	CCCC	CCCC	CCCC	CCCC	CCCC	CCCC
PotVar0003980	6	26014578	AAAA	AAAA	AAAA	AAAA	AAAA	AAAA	AAAA	AAAA	AAAA	AAAA	AAAA	AAAA	AAAA	AAAA	AAAA	AAAA	AAAA	AAAA	AAAA	AAAA	AAAA	AAAA	AAAA	AAAA	AAAA	AAAA	AAAA	AAAA	AAAA	AAAA	AAAA	AAAA	AAAA	AAAA	AAAA	AAAA	AAAA	AAAA	AAAA	AAAA	AAAA	AAAA	AAAA	AAAA	AAAA	AAAA	AAAA
PotVar0003983	6	26014399	TCCC	CCCC	CCCC	TTCC	TCCC	TTCC	TCCC	TCCC	TCCC	TCCC	TCCC	TCCC	TCCC	TCCC	TCCC	TCCC	CCCC	TTCC	TCCC	CCCC	TCCC	CCCC	TCCC	TCCC	CCCC	TTCC	CCCC	TCCC	CCCC	TCCC	TCCC	CCCC	TTCC	TCCC	CCCC	TCCC	TTCC	TTCC	TCCC	TCCC	CCCC	TCCC	TCCC	TTCC	TCCC	CCCC	TCCC
PotVar0004038	6	26013204	TTTC	TTTC	TTTT	TTTT	TTTT	TTTT	TTTT	TTTT	TTTC	TTTT	TTTT	TTTT	TTTT	TTTT	TTTT	TTTT	TTTC	NA	NA	TTTT	TTTT	TTTT	TTTT	TTTT	TTTT	TTTT	TTTT	TTTT	TTTT	TTTT	TTTT	TTTT	TTTT	TTTT	TTTT	TTTT	TTTT	TTTT	TTTT	TTTT	TTTT	TTTT	TTTT	TTTT	TTTT	TTTT	TTTT
PotVar0004040	6	26013181	TTTT	TTTT	TTTT	TTTT	TTTT	TTTT	TTTT	TTTT	TTTT	TTTT	TTTT	TTTT	TTTT	TTTC	TTTT	TTTT	TTTT	TTTT	TTTT	TTTC	TTTT	TTTT	TTTC	TTTT	TTTT	TTTT	TTTT	TTTT	TTTT	TTTT	TTCC	TTTT	TTTT	TTTC	TTTT	TTTC	TTTC	TTTT	TTTT	TTTC	TTTC	TTTC	TTTT	TTTT	TTTT	TTTT	TTTT
PotVar0004159	4	43478592	GGGG	GGGG	GGGG	GGGG	GGGG	GGGG	GGGG	GGGG	GGGG	AGGG	AGGG	AGGG	AGGG	GGGG	GGGG	AGGG	GGGG	GGGG	GGGG	GGGG	GGGG	GGGG	GGGG	GGGG	GGGG	GGGG	GGGG	GGGG	GGGG	GGGG	GGGG	GGGG	GGGG	GGGG	GGGG	GGGG	GGGG	GGGG	GGGG	GGGG	GGGG	GGGG	GGGG	GGGG	GGGG	GGGG	GGGG
PotVar0004166	4	43478655	GGGG	AGGG	GGGG	GGGG	GGGG	AGGG	GGGG	GGGG	GGGG	AGGG	AGGG	AGGG	AGGG	GGGG	AAGG	AGGG	GGGG	AGGG	GGGG	GGGG	AGGG	AGGG	GGGG	GGGG	GGGG	GGGG	GGGG	GGGG	GGGG	AGGG	GGGG	GGGG	GGGG	GGGG	GGGG	GGGG	GGGG	GGGG	GGGG	GGGG	GGGG	GGGG	GGGG	GGGG	GGGG	AGGG	GGGG
PotVar0004366	10	23867918	ACCC	AACC	AAAC	AACC	AACC	AAAC	AAAC	AACC	ACCC	AAAA	AAAA	AAAA	AAAA	AAAC	AAAC	AAAA	ACCC	AAAC	AACC	ACCC	AAAC	AAAC	ACCC	AAAC	AACC	AAAA	AACC	AACC	AAAC	AACC	AACC	AAAC	AACC	AAAC	AACC	AAAC	ACCC	AACC	AAAC	AAAA	AAAA	AACC	AAAA	AACC	AACC	ACCC	AAAC
PotVar0004372	10	24214037	AAAG	AAAA	AAAG	AAAG	AAAA	AAAG	AAAA	AAAA	AAAG	AAAG	AAAG	AAAG	AAAG	AAAG	AAAA	AAAG	AAGG	AAAG	AAGG	AAAA	AAAA	AAAA	AAAG	NA	AAAA	AAAA	AAAG	AAAA	AAAG	AAAG	AAAA	AAAG	AAAG	AAAA	AAAA	AAAG	AAAG	AAAA	AAAG	AAAA	AAAA	AAAG	AAAA	AAAG	AAAA	AAAG	NA
PotVar0004373	10	24214081	TCCC	CCCC	TCCC	TCCC	CCCC	TCCC	CCCC	CCCC	TCCC	CCCC	CCCC	CCCC	CCCC	TCCC	CCCC	CCCC	NA	TCCC	TCCC	CCCC	CCCC	CCCC	CCCC	TCCC	CCCC	CCCC	TCCC	CCCC	TCCC	TCCC	CCCC	TCCC	TCCC	CCCC	CCCC	TCCC	TCCC	CCCC	TCCC	CCCC	CCCC	CCCC	CCCC	TCCC	CCCC	TCCC	CCCC
PotVar0004484	10	53357201	CCCC	TCCC	TCCC	TCCC	CCCC	TCCC	TTCC	TTCC	TTCC	CCCC	CCCC	CCCC	CCCC	CCCC	TCCC	CCCC	TCCC	TCCC	CCCC	CCCC	TCCC	TCCC	CCCC	TCCC	CCCC	TCCC	TTCC	TCCC	TCCC	CCCC	TCCC	CCCC	TCCC	TCCC	TCCC	CCCC	TCCC	CCCC	TTTC	TTCC	TTCC	CCCC	TCCC	TCCC	CCCC	TTCC	TCCC
PotVar0004494	10	53357520	AAAA	AAAA	AAAC	AAAA	AAAA	AAAA	AAAA	AAAA	AAAA	AAAC	AAAC	AAAC	AAAC	AAAC	AAAA	AAAC	AAAA	AAAA	AAAA	AAAA	AAAC	AAAA	AACC	AAAA	AAAA	AAAA	AAAA	AAAA	AAAA	AACC	AAAA	AAAA	AAAC	AAAA	AAAA	AAAC	AAAA	AAAC	AAAA	AAAA	AAAA	AAAC	AAAA	AAAA	AAAC	AAAA	AAAA
PotVar0004495	10	53357574	AAAA	AAAA	AAAA	AAAA	AAAA	AAAA	AAAA	AAAA	AAAA	AAAA	AAAA	AAAA	AAAA	AAAA	AAAA	AAAA	AAAA	AAAA	AAAA	AAAA	AAAA	AAAA	AAAA	AAAA	AAAA	AAAA	AAAA	AAAA	AAAA	AAAA	AAAA	AAAA	AAAA	AAAA	AAAA	AAAA	AAAA	AAAA	AAAA	AAAA	AAAA	AAAA	AAAA	AAAA	AAAA	AAAA	AAAA
PotVar0004591	10	53359169	GGGG	GGGG	GGGG	GGGG	GGGG	GGGG	GGGG	GGGG	GGGG	GGGG	GGGG	GGGG	GGGG	GGGG	GGGG	GGGG	GGGG	GGGG	GGGG	GGGG	GGGG	GGGG	GGGG	GGGG	GGGG	GGGG	GGGG	GGGG	GGGG	GGGG	GGGG	GGGG	GGGG	GGGG	GGGG	GGGG	GGGG	GGGG	GGGG	GGGG	GGGG	GGGG	GGGG	GGGG	GGGG	GGGG	GGGG
PotVar0004666	10	53707878	AGGG	GGGG	AAGG	AGGG	AGGG	AGGG	AGGG	AGGG	AGGG	AGGG	AGGG	AGGG	AGGG	AGGG	AGGG	AGGG	GGGG	AGGG	AGGG	AGGG	AAGG	AGGG	AAGG	GGGG	GGGG	GGGG	GGGG	AGGG	GGGG	AAGG	GGGG	AGGG	AGGG	AAGG	GGGG	AGGG	AAAG	AGGG	GGGG	GGGG	GGGG	AGGG	GGGG	AAGG	AGGG	AGGG	GGGG
PotVar0004674	10	53708089	TCCC	CCCC	TCCC	TCCC	TCCC	TCCC	CCCC	TCCC	TCCC	CCCC	CCCC	CCCC	CCCC	CCCC	TCCC	CCCC	CCCC	TCCC	TCCC	TCCC	TCCC	TCCC	CCCC	CCCC	CCCC	CCCC	CCCC	TCCC	CCCC	CCCC	CCCC	TCCC	CCCC	TTCC	CCCC	CCCC	TTTC	CCCC	CCCC	CCCC	CCCC	CCCC	CCCC	TTCC	CCCC	TCCC	CCCC
PotVar0004675	10	53708155	CCCC	CCCC	TCCC	CCCC	CCCC	CCCC	CCCC	CCCC	CCCC	TCCC	TCCC	TCCC	TCCC	TCCC	CCCC	TCCC	CCCC	CCCC	CCCC	CCCC	TCCC	CCCC	TTCC	CCCC	CCCC	CCCC	CCCC	CCCC	CCCC	TTCC	CCCC	CCCC	TCCC	CCCC	CCCC	TCCC	CCCC	TCCC	CCCC	CCCC	CCCC	TCCC	CCCC	CCCC	TCCC	CCCC	CCCC
PotVar0004719	10	54876067	TCCC	CCCC	TCCC	TCCC	TCCC	TCCC	CCCC	TCCC	TCCC	TTCC	TTCC	TTCC	TTCC	TCCC	TCCC	TTCC	CCCC	TCCC	CCCC	TCCC	TCCC	TCCC	CCCC	CCCC	CCCC	CCCC	CCCC	TCCC	TCCC	CCCC	CCCC	TCCC	CCCC	TTCC	CCCC	TCCC	TTTC	TCCC	CCCC	CCCC	CCCC	TCCC	TTCC	TTCC	CCCC	TCCC	CCCC
PotVar0004726	10	54876318	TTTT	TTTC	TTTT	TTTC	TCCC	TTTC	TTTC	TTTC	TTCC	TTTC	TTTC	TTTC	TTTC	TTTT	TTTT	TTTC	TTTC	NA	TTCC	TTCC	TTTT	TTTC	TTTC	TTTC	CCCC	TTTC	TTTC	TTCC	TTTC	TTCC	TTTC	TTCC	TTTC	TTTC	TTCC	TTTT	TTTT	TTCC	TTTC	TTTT	TTTT	TTTT	TTTT	TTTC	TTTC	TTTC	TTTC
PotVar0004772	10	54877297	GGGG	GGGG	GGGG	GGGG	GGGG	AGGG	GGGG	GGGG	GGGG	AGGG	AGGG	AGGG	AGGG	GGGG	GGGG	AGGG	GGGG	GGGG	GGGG	GGGG	GGGG	GGGG	GGGG	AGGG	GGGG	AGGG	GGGG	GGGG	AGGG	GGGG	GGGG	AGGG	GGGG	GGGG	GGGG	GGGG	GGGG	GGGG	GGGG	AGGG	AGGG	GGGG	GGGG	GGGG	AGGG	GGGG	AGGG
PotVar0004789	10	54877652	TCCC	TCCC	TTCC	TCCC	CCCC	TCCC	TTCC	TTCC	TCCC	CCCC	CCCC	CCCC	CCCC	TCCC	TTCC	CCCC	TTCC	TCCC	NA	CCCC	TCCC	TCCC	TCCC	TTCC	CCCC	TCCC	TTTC	TCCC	TCCC	CCCC	TCCC	CCCC	TCCC	TCCC	TCCC	TCCC	TCCC	TCCC	TTTC	TTCC	TTCC	TCCC	TTCC	CCCC	TCCC	TTCC	TCCC
PotVar0004792	10	54877716	TTCC	TCCC	TTTC	TTCC	TCCC	TTCC	TTCC	TTTC	TTCC	TTCC	TTCC	TTCC	TTCC	NA	TTTC	TTCC	TTCC	TTCC	TTCC	TCCC	TTCC	TTCC	TCCC	TTCC	CCCC	TCCC	TTTC	TTCC	TTCC	CCCC	TCCC	TCCC	TCCC	TTTC	TCCC	TTCC	TTTT	TTCC	TTTC	TTCC	TTCC	TTCC	TTTT	TTCC	TCCC	TTTC	TCCC
PotVar0004795	10	54877874	AAGG	AAGG	AGGG	AGGG	GGGG	GGGG	GGGG	GGGG	GGGG	GGGG	GGGG	GGGG	GGGG	AAGG	AGGG	GGGG	GGGG	GGGG	GGGG	AGGG	AAGG	AAGG	AAGG	GGGG	GGGG	AGGG	GGGG	GGGG	GGGG	AAGG	AGGG	GGGG	AAGG	GGGG	AGGG	AAGG	GGGG	GGGG	GGGG	AGGG	AGGG	AAGG	GGGG	AGGG	AGGG	GGGG	AGGG
PotVar0004816	10	55308203	CCCC	CCCC	CCCC	ACCC	CCCC	ACCC	CCCC	CCCC	CCCC	ACCC	ACCC	ACCC	ACCC	ACCC	CCCC	ACCC	CCCC	CCCC	NA	CCCC	CCCC	CCCC	CCCC	ACCC	CCCC	ACCC	CCCC	CCCC	AACC	CCCC	CCCC	ACCC	ACCC	CCCC	CCCC	ACCC	CCCC	CCCC	CCCC	ACCC	ACCC	CCCC	AACC	CCCC	CCCC	CCCC	ACCC
PotVar0004836	10	55308486	AAAA	AAAA	AAAA	AAAA	AAAA	AAAA	AAAA	AAAA	AAAA	AAAA	AAAA	AAAA	AAAA	AAAA	AAAA	AAAA	AAAA	AAAA	AAAA	AAAA	AAAA	AAAA	AAAA	AAAA	AAAA	AAAA	AAAA	AAAA	AAAA	AAAA	AAAA	AAAA	AAAA	AAAA	AAAA	AAAA	AAAA	AAAA	AAAA	AAAA	AAAA	AAAA	AAAA	AAAA	AAAA	AAAA	AAAA
PotVar0004858	10	55309361	TTTC	TTTC	TTTC	TTTC	TTTC	TTTC	TTTT	TTTC	TTTC	TTTC	TTTC	TTTC	TTTC	TTTT	TTTT	TTTC	TTTT	TTTC	TTTT	TTTC	TTTC	TTTC	TTTT	TTTT	TTTC	TTTT	TTTT	TTTC	TTTT	TTTT	TTTT	TTTC	TTTT	TTTC	TTTT	TTTT	TTCC	TTTT	TTTT	TTTT	TTTT	TTTC	TTTC	TTTC	TTTT	TTTC	TTTT
PotVar0004860	10	55309392	AGGG	AAGG	AAGG	AAGG	AAAG	AAGG	AAAG	AAAG	AAAG	AAGG	AAGG	AAGG	AAGG	AGGG	AAAG	AAGG	AAAG	AAAG	AAAG	AAGG	AGGG	AAGG	AAGG	AAAG	AAAG	AAGG	AAAA	AAAG	AAGG	AAGG	AAGG	AGGG	AAGG	AAGG	AAAG	AGGG	AAGG	AAAA	AAAA	AAGG	AAGG	AGGG	AGGG	AAGG	AAAG	AAAG	AAGG
PotVar0004874	10	55325871	TTTT	TTTT	TTTT	TTTT	TTTT	TTTT	TTTT	TTTT	TTTT	TTTT	TTTT	TTTT	TTTT	TTTT	TTTT	TTTT	TTTT	TTTT	TTTT	TTTT	TTTT	TTTT	TTTT	TTTT	TTTT	TTTT	TTTT	TTTT	TTTT	TTTT	TTTT	TTTT	TTTT	TTTT	TTTT	TTTT	TTTT	TTTT	TTTT	TTTT	TTTT	TTTT	TTTT	TTTT	TTTT	TTTT	TTTT
PotVar0004885	10	55326008	TCCC	CCCC	TCCC	TTTC	CCCC	TTCC	TTCC	TTCC	TCCC	TCCC	TCCC	TCCC	TCCC	TTCC	TTCC	TCCC	TTCC	TCCC	TTCC	CCCC	TCCC	TCCC	TCCC	TTCC	CCCC	TTCC	TTCC	TCCC	TTTC	CCCC	TCCC	TCCC	TTCC	TCCC	TCCC	TTCC	TCCC	TCCC	TTTC	TTTC	TTTC	TCCC	TTCC	TCCC	TCCC	TTCC	TTCC
PotVar0004936	10	55326828	AGGG	AAGG	AAGG	AAAG	AAAG	AAAG	AAAG	AAAG	AAAG	AAAG	AAAG	AAAG	AAAG	AAGG	AAAG	AAAG	AAAG	AAAG	AAAA	AAGG	AGGG	AAGG	AAGG	AAAA	AAAG	AAAG	AAAA	AAAG	AAAA	AAGG	AAGG	AAGG	AAAG	AAGG	AAAG	AAGG	AAGG	AAAA	AAAA	AAAG	AAAG	AGGG	AAAG	AAGG	AAAG	AAAG	AAAG
PotVar0004952	10	55327244	TTTT	TTCC	TTTC	TTTT	TCCC	TTTC	TTTC	TTTC	TTCC	TTCC	TTCC	TTCC	TTCC	TTTT	TTTC	TTCC	TTTC	TTCC	TTCC	TTCC	TTTT	TTTC	TTTC	TTCC	TCCC	TTTC	TTCC	TTCC	TTTC	TTCC	TTTC	TTTC	TTTC	TTTC	TTCC	TTTT	TTTC	TCCC	TTTC	TTTT	TTTT	TTTT	TTTC	TTTC	TTCC	TTTC	TTTC
PotVar0005016	10	55841256	AAAG	AAGG	AAGG	AAAA	AAAG	AAAG	AAAG	AAAG	AAAG	NA	NA	NA	NA	AGGG	AAGG	AAAG	AAAG	NA	AAGG	AGGG	AAGG	AAGG	GGGG	AAGG	AAGG	AAGG	AAGG	AAGG	AAGG	GGGG	AAGG	AAGG	AAGG	AAGG	AAGG	AGGG	AAGG	AAGG	AAAG	AAAG	AAAG	AAGG	AAAG	AAGG	GGGG	AAAG	AAGG
PotVar0005102	10	55842205	TCCC	CCCC	TCCC	CCCC	CCCC	CCCC	CCCC	CCCC	CCCC	CCCC	CCCC	CCCC	CCCC	TTCC	TCCC	CCCC	CCCC	CCCC	CCCC	TCCC	CCCC	TTCC	TCCC	TCCC	CCCC	CCCC	TCCC	CCCC	CCCC	CCCC	CCCC	CCCC	CCCC	TCCC	CCCC	TTCC	CCCC	CCCC	CCCC	TCCC	TCCC	TCCC	CCCC	TCCC	TCCC	CCCC	TCCC
PotVar0005134	10	55842462	TCCC	TCCC	TCCC	TCCC	TTCC	NA	CCCC	TCCC	TCCC	TCCC	TCCC	TCCC	TCCC	TCCC	TTCC	NA	TCCC	TCCC	NA	TCCC	TCCC	TCCC	CCCC	TCCC	TTCC	TCCC	CCCC	TCCC	TTCC	CCCC	TCCC	TTCC	CCCC	TCCC	CCCC	TCCC	TTCC	CCCC	CCCC	TCCC	TCCC	CCCC	TCCC	TCCC	CCCC	TCCC	TCCC
PotVar0005149	10	55842579	AAAA	AAAG	AAAA	AAAA	AAAA	AAAG	AAAG	AAAG	AAAG	AAAG	AAAG	AAAG	AAAG	AAAA	AAAG	AAAG	AAAG	AAGG	AAGG	AAGG	AAAA	AAAG	AAAG	AAAG	AAGG	AAAG	AAAG	AAGG	AAAG	AAGG	AAAG	AAAG	AAAG	AAAG	AAAG	AAAA	AAAG	AAGG	AAAG	AAAA	AAAA	AAAA	AAAA	AAAG	AAGG	AAAG	AAAG
PotVar0005221	10	55855113	TTTT	TTTT	TTTT	TTTT	TTTT	TTTC	TTTT	TTTT	TTTT	TTTC	TTTC	TTTC	TTTC	TTTC	NA	TTTC	TTTT	TTTT	TTTT	TTTT	TTTT	TTTT	TTTT	TTTC	TTTC	TTTC	TTTT	TTTT	TTTC	TTTT	TTTT	TTTC	TTTT	TTTT	TTTT	TTTC	TTTT	TTTT	TTTT	TTTC	TTTC	TTTT	TTTC	TTTT	TTTT	TTTT	TTTC
PotVar0005243	10	55855396	AAAA	AAAA	AAAA	AAAA	AAAA	AAAA	AAAA	AAAA	AAAA	AAAG	AAAG	AAAG	AAAG	AAAA	AAAA	AAAG	AAAA	AAAA	AAAA	AAAA	AAAA	AAAA	AAAA	AAAA	AAAA	AAAA	AAAA	AAAA	AAAA	AAAA	AAAG	AAAA	AAAA	AAAA	AAAA	AAAA	AAAA	AAAA	AAAA	AAAA	AAAA	AAAG	AAAG	AAAA	AAAA	AAAA	AAAA
PotVar0005291	10	55855985	CCCC	CCCC	TCCC	CCCC	CCCC	CCCC	CCCC	CCCC	CCCC	CCCC	CCCC	CCCC	CCCC	TCCC	CCCC	CCCC	CCCC	CCCC	CCCC	CCCC	CCCC	CCCC	TCCC	TCCC	CCCC	CCCC	TCCC	CCCC	CCCC	CCCC	CCCC	CCCC	CCCC	CCCC	CCCC	TCCC	CCCC	CCCC	CCCC	CCCC	CCCC	TCCC	CCCC	CCCC	TCCC	CCCC	CCCC
PotVar0005335	10	55856519	CCCC	CCCC	CCCC	CCCC	CCCC	CCCC	CCCC	CCCC	CCCC	TCCC	TCCC	TCCC	TCCC	CCCC	CCCC	TCCC	CCCC	CCCC	CCCC	CCCC	CCCC	CCCC	CCCC	CCCC	CCCC	CCCC	CCCC	CCCC	CCCC	CCCC	CCCC	CCCC	CCCC	CCCC	CCCC	CCCC	CCCC	CCCC	CCCC	CCCC	CCCC	TCCC	TCCC	CCCC	CCCC	CCCC	CCCC
PotVar0005344	10	55856581	AAAA	AAAA	AAAA	AAAA	AAAA	AAAA	AAAA	AAAA	AAAA	AAAA	AAAA	AAAA	AAAA	AAAA	AAAA	AAAA	AAAA	AAAA	AAAA	AAAA	AAAA	AAAA	AAAA	AAAA	AAAA	AAAA	AAAA	AAAA	AAAA	AAAA	AAAA	AAAA	AAAA	AAAA	AAAA	AAAA	AAAA	AAAA	AAAA	AAAA	AAAA	AAAA	AAAA	AAAA	AAAA	AAAA	AAAA
PotVar0005442	10	56582706	CCCC	CCCC	CCCC	CCCC	CCCC	CCCC	CCCC	CCCC	CCCC	TCCC	TCCC	TCCC	TCCC	CCCC	CCCC	TCCC	CCCC	CCCC	CCCC	CCCC	CCCC	CCCC	CCCC	CCCC	CCCC	CCCC	CCCC	CCCC	CCCC	CCCC	CCCC	CCCC	CCCC	CCCC	CCCC	CCCC	CCCC	CCCC	CCCC	CCCC	CCCC	CCCC	CCCC	CCCC	CCCC	CCCC	CCCC
PotVar0005449	10	56582912	AAAC	AAAC	AAAC	AAAC	ACCC	AACC	AACC	ACCC	AACC	AAAC	AAAC	AAAC	AAAC	AAAA	AACC	AAAC	AAAC	ACCC	AAAC	AAAC	AAAC	AAAC	AAAC	AAAC	ACCC	AAAC	AAAC	AACC	AAAC	AACC	AAAC	AAAC	AAAC	AACC	AAAA	AAAA	ACCC	AACC	AAAC	AAAA	AAAA	AAAA	AAAA	NA	AACC	AACC	AAAA
PotVar0005531	10	56583884	GGGG	GGGG	GGGG	GGGG	GGGG	GGGG	GGGG	GGGG	GGGG	GGGG	GGGG	GGGG	GGGG	GGGG	GGGG	GGGG	AGGG	GGGG	GGGG	GGGG	GGGG	GGGG	GGGG	GGGG	GGGG	GGGG	GGGG	GGGG	GGGG	GGGG	GGGG	GGGG	GGGG	GGGG	GGGG	GGGG	GGGG	GGGG	GGGG	GGGG	GGGG	GGGG	GGGG	GGGG	GGGG	GGGG	GGGG
PotVar0005576	10	56584461	AAAC	AAAA	AAAA	AAAA	AAAA	AAAA	AAAA	AAAA	AAAA	AAAA	AAAA	AAAA	AAAA	AAAC	AAAA	AAAA	AAAA	AAAA	AAAA	AAAC	AAAA	AACC	AAAA	AAAA	AAAA	AAAA	AAAA	AAAA	AAAA	AAAA	AAAA	AAAA	AAAA	AAAC	AAAA	AAAC	AAAA	AAAA	AAAA	AAAC	AAAC	AAAC	AAAA	AAAC	AAAA	AAAA	AAAC
PotVar0005589	10	56584743	AAAA	AAGG	AAAA	AAAA	AAAA	AAAA	AAAA	AAAA	AAAA	AAAA	AAAA	AAAA	AAAA	AAAA	AAAA	AAAA	AAAA	AAAA	AAAA	AAAG	AAAA	AAAA	AAAA	AAAA	AAAA	AAAA	AAAA	AAAG	AAAA	AAAA	AAAA	AAAG	AAAA	AAAA	AAAG	AAAA	AAAA	AAAA	AAAA	AAAA	AAAA	AAAA	AAAA	AAAA	AAAA	AAAA	AAAA
PotVar0005590	10	56584744	TTTC	TTTC	TTTC	TTTC	TCCC	TTCC	TTCC	TCCC	TTCC	TTTC	TTTC	TTTC	TTTC	TTTT	TTCC	TTTC	TTTC	TCCC	TTTC	TTCC	TTTC	TTCC	TTTC	TTTC	TCCC	TTTC	TTTC	TTCC	TTTC	TTCC	TTTC	TTTC	TTTC	TTCC	TTTT	TTTT	TCCC	TTCC	TTTC	TTTT	TTTT	TTTT	TTTT	TTCC	TTCC	TTCC	TTTT
PotVar0005597	10	56627378	AGGG	GGGG	GGGG	GGGG	GGGG	GGGG	GGGG	GGGG	GGGG	AGGG	AGGG	AGGG	AGGG	AGGG	GGGG	AGGG	GGGG	GGGG	GGGG	AGGG	GGGG	AAGG	GGGG	GGGG	GGGG	GGGG	GGGG	GGGG	GGGG	GGGG	GGGG	GGGG	GGGG	AGGG	GGGG	AGGG	GGGG	GGGG	GGGG	AGGG	AGGG	AGGG	GGGG	AGGG	GGGG	GGGG	AGGG
PotVar0005603	10	56858197	TTTC	TTTC	TTCC	TCCC	TTTT	TTCC	TTCC	TTTC	TTCC	TTTC	TTTC	TTTC	TTTC	TTCC	TTCC	TTTC	TTCC	TTTC	NA	TTTT	TTTC	TTTC	TTCC	TCCC	TTTC	TTCC	TCCC	TTTC	TTCC	TTTT	TTTC	TTTC	TTTC	TTTC	TTCC	TTCC	TTTT	TTCC	TCCC	TCCC	TCCC	TTTC	TCCC	TTTC	TTTC	TTCC	TCCC
PotVar0005609	10	56858308	CCCC	CCCC	CCCC	CCCC	CCCC	CCCC	CCCC	CCCC	CCCC	CCCC	CCCC	CCCC	CCCC	CCCC	CCCC	CCCC	CCCC	CCCC	CCCC	CCCC	CCCC	CCCC	CCCC	CCCC	CCCC	CCCC	CCCC	CCCC	CCCC	CCCC	CCCC	CCCC	CCCC	CCCC	CCCC	CCCC	CCCC	CCCC	CCCC	CCCC	CCCC	CCCC	CCCC	CCCC	CCCC	CCCC	CCCC
PotVar0005610	10	56858365	TTTC	TCCC	TTTC	TTTC	TCCC	TTCC	TTCC	TCCC	TTCC	TCCC	TCCC	TCCC	TCCC	TTTT	TTCC	TCCC	TTCC	TCCC	TTTC	TCCC	TTTC	TTCC	TTTC	TTTC	TCCC	TTTC	TTTC	TCCC	TTTC	TTCC	TTTC	TTCC	TTTC	TTCC	TTTC	TTTT	TCCC	TTCC	TTTC	TTTT	TTTT	TTTC	TTTC	TTCC	TTCC	TTCC	TTTT
PotVar0005644	10	56860555	TCCC	CCCC	TCCC	CCCC	TCCC	CCCC	CCCC	CCCC	CCCC	CCCC	CCCC	CCCC	CCCC	TCCC	CCCC	CCCC	CCCC	CCCC	TCCC	CCCC	TTCC	CCCC	TCCC	CCCC	CCCC	TCCC	CCCC	CCCC	TCCC	TTCC	TTCC	TCCC	TCCC	CCCC	TCCC	TCCC	TCCC	CCCC	CCCC	CCCC	CCCC	TCCC	CCCC	CCCC	TCCC	CCCC	CCCC
PotVar0005660	10	56860835	GGGG	GGGG	GGGG	GGGG	GGGG	GGGG	GGGG	GGGG	GGGG	GGGG	GGGG	GGGG	GGGG	GGGG	GGGG	GGGG	GGGG	GGGG	GGGG	GGGG	GGGG	GGGG	GGGG	GGGG	GGGG	GGGG	GGGG	GGGG	GGGG	GGGG	GGGG	GGGG	GGGG	GGGG	GGGG	GGGG	GGGG	GGGG	GGGG	GGGG	GGGG	GGGG	GGGG	GGGG	GGGG	GGGG	GGGG
PotVar0005662	10	56860960	AAAG	AAAA	AAAG	AAAA	AAAG	AAAG	AAAG	AAAG	AAAG	AAAA	AAAA	AAAA	AAAA	AAAG	AAAG	AAAA	AAAA	AAAA	AAAA	AAAA	AAGG	AAAA	AAGG	AAAG	AAAG	AAGG	AAAG	AAAA	AAGG	AAGG	AAGG	AAGG	AAGG	AAAA	AAAG	AAAG	AAAG	AAAA	AAAA	AAAG	AAAG	AAAG	AAAG	AAAA	AAAG	AAAA	AAAG
PotVar0005668	10	56861127	CCCC	CCCC	CCCC	CCCC	CCCC	TCCC	TCCC	TCCC	TCCC	CCCC	CCCC	CCCC	CCCC	CCCC	TCCC	CCCC	CCCC	CCCC	CCCC	CCCC	CCCC	CCCC	TCCC	TCCC	TCCC	TCCC	TCCC	CCCC	TCCC	CCCC	CCCC	TCCC	TCCC	CCCC	CCCC	CCCC	CCCC	CCCC	CCCC	TCCC	TCCC	CCCC	TCCC	CCCC	CCCC	CCCC	TCCC
PotVar0005672	10	56861272	TCCC	TCCC	TCCC	TTTC	CCCC	TCCC	TCCC	CCCC	TCCC	TCCC	TCCC	TCCC	TCCC	CCCC	TCCC	TCCC	TTCC	TCCC	TTCC	CCCC	TCCC	TCCC	CCCC	TCCC	CCCC	TCCC	TCCC	TCCC	CCCC	CCCC	TCCC	CCCC	CCCC	TCCC	TTCC	CCCC	CCCC	TTCC	TTTC	TTCC	TTCC	CCCC	TCCC	TCCC	CCCC	TTCC	TTCC
PotVar0005681	10	56861485	TTTT	TTCC	TTTT	TTTT	TTTT	TTTT	TTTT	TTTT	TTTT	TTTT	TTTT	TTTT	TTTT	TTTT	TTTT	TTTT	TTTT	TTTT	TTTT	TTTC	TTTT	TTTT	TTTT	TTTT	TTTT	TTTT	TTTT	TTTC	TTTT	TTTT	TTTT	TTTC	TTTT	TTTT	TTTC	TTTT	TTTT	TTTT	TTTT	TTTT	TTTT	TTTT	TTTT	TTTT	TTTT	TTTT	TTTT
PotVar0005682	10	56861503	CCCC	CCCC	CCCC	CCCC	CCCC	CCCC	CCCC	CCCC	CCCC	TCCC	TCCC	TCCC	TCCC	CCCC	CCCC	TCCC	CCCC	CCCC	CCCC	CCCC	CCCC	CCCC	CCCC	CCCC	CCCC	CCCC	CCCC	CCCC	CCCC	CCCC	CCCC	CCCC	CCCC	CCCC	CCCC	CCCC	CCCC	CCCC	CCCC	CCCC	CCCC	CCCC	CCCC	CCCC	CCCC	CCCC	CCCC
PotVar0005683	10	56861518	TTTT	TTTT	TTTG	TTTT	TTTT	TTTT	TTTT	TTTT	TTTT	TTTT	TTTT	TTTT	TTTT	NA	TTTT	TTTT	TTTT	TTTT	TTTT	TTTT	TTTT	TTTT	TTTG	TTTG	TTTT	TTTT	TTTG	TTTT	TTTG	TTTT	TTTT	TTTT	TTTT	TTTT	TTTT	TTGG	TTTT	TTTT	TTTT	TTTT	TTTT	TTTG	TTTG	TTTT	TTTG	TTTT	TTTT
PotVar0005685	10	56861624	GGGG	GGGG	GGGG	GGGG	GGGG	GGGG	GGGG	GGGG	GGGG	GGGG	GGGG	GGGG	GGGG	GGGG	GGGG	GGGG	GGGG	GGGG	GGGG	GGGG	GGGG	GGGG	GGGG	GGGG	GGGG	GGGG	GGGG	GGGG	GGGG	GGGG	GGGG	GGGG	GGGG	GGGG	GGGG	GGGG	GGGG	GGGG	GGGG	GGGG	GGGG	GGGG	GGGG	GGGG	GGGG	GGGG	GGGG
PotVar0005695	10	56861753	TTTC	TTCC	TTTT	TTTT	TTTT	TTTT	TTTT	TTTT	TTTT	TTTT	TTTT	TTTT	TTTT	TTTC	TTTT	TTTT	TTTT	TTTT	TTTT	TTCC	TTTT	TTCC	TTTT	TTTT	TTTT	TTTT	TTTT	TTTC	TTTT	TTTT	TTTT	TTTC	TTTT	TTTC	TTTC	TTTC	TTTT	TTTT	TTTT	TTTC	TTTC	TTTC	TTTT	TTTC	TTTT	TTTT	TTTC
PotVar0005707	10	56861831	AGGG	AGGG	AAGG	AAAG	GGGG	AGGG	AGGG	GGGG	AGGG	AGGG	AGGG	AGGG	AGGG	AAGG	AGGG	AGGG	AAGG	AGGG	NA	GGGG	AGGG	AGGG	AGGG	AAGG	GGGG	AGGG	AAGG	AGGG	AGGG	GGGG	AGGG	GGGG	GGGG	AGGG	AAGG	AAGG	GGGG	AAGG	AAAG	AAGG	AAGG	AGGG	AAGG	AGGG	AGGG	AAGG	AAGG
PotVar0005748	11	16148966	TCCC	CCCC	TCCC	CCCC	CCCC	CCCC	TCCC	CCCC	CCCC	TCCC	TCCC	TCCC	TCCC	TCCC	CCCC	TCCC	CCCC	CCCC	CCCC	CCCC	CCCC	TCCC	TCCC	TCCC	CCCC	CCCC	CCCC	CCCC	TCCC	CCCC	CCCC	TCCC	NA	TCCC	CCCC	TCCC	CCCC	CCCC	TCCC	TCCC	TCCC	TCCC	CCCC	NA	CCCC	CCCC	CCCC
PotVar0005807	11	16140890	GGGG	AGGG	GGGG	GGGG	GGGG	AGGG	GGGG	GGGG	GGGG	GGGG	GGGG	GGGG	GGGG	AGGG	AGGG	GGGG	GGGG	GGGG	AGGG	AGGG	AGGG	GGGG	GGGG	GGGG	AAGG	AAGG	AAGG	AGGG	GGGG	AGGG	GGGG	GGGG	GGGG	GGGG	AAGG	AGGG	GGGG	AGGG	GGGG	AGGG	AGGG	AGGG	AGGG	GGGG	GGGG	GGGG	AGGG
PotVar0005816	11	16140682	TCCC	CCCC	TCCC	CCCC	CCCC	CCCC	TCCC	CCCC	CCCC	TCCC	TCCC	TCCC	TCCC	TCCC	CCCC	TCCC	CCCC	CCCC	CCCC	CCCC	CCCC	TCCC	TCCC	TCCC	CCCC	CCCC	CCCC	CCCC	TCCC	CCCC	CCCC	TCCC	CCCC	TCCC	CCCC	TCCC	CCCC	CCCC	TCCC	TCCC	TCCC	TCCC	CCCC	TTTC	CCCC	CCCC	CCCC
PotVar0005841	11	16140151	AAGG	AAAG	AAAA	AAGG	AAAA	AAAG	AAAG	AAAG	AAGG	AAAA	AAAA	AAAA	AAAA	AAAA	AAAG	AAAA	AAAA	AAGG	AAAG	AAAA	AAGG	AAGG	AAAA	AAAA	AAAG	AAAG	AAAA	AAGG	AAAA	AAAG	AAAG	AAAG	AAAG	AAAG	AAAA	AAAA	AAAG	AAAA	AAAG	AAAA	AAAA	AAAG	AAAA	AAAA	AAGG	AAGG	AAAA
PotVar0005842	11	16140136	GGGG	GGGG	GGGG	GGGG	GGGG	GGGG	GGGG	GGGG	GGGG	GGGG	GGGG	GGGG	GGGG	GGGG	GGGG	GGGG	AAGG	GGGG	GGGG	GGGG	GGGG	GGGG	GGGG	GGGG	GGGG	GGGG	GGGG	GGGG	GGGG	GGGG	GGGG	GGGG	GGGG	GGGG	GGGG	GGGG	GGGG	GGGG	GGGG	GGGG	GGGG	GGGG	GGGG	GGGG	GGGG	GGGG	GGGG
PotVar0005861	11	16139860	CCCC	TCCC	CCCC	CCCC	CCCC	TCCC	TCCC	CCCC	CCCC	CCCC	CCCC	CCCC	CCCC	TCCC	TCCC	CCCC	CCCC	CCCC	TCCC	TCCC	TCCC	CCCC	CCCC	CCCC	TTCC	TTCC	TTCC	TCCC	CCCC	TCCC	CCCC	CCCC	CCCC	CCCC	TTCC	TCCC	CCCC	TCCC	CCCC	TCCC	TCCC	TCCC	TCCC	CCCC	CCCC	CCCC	TCCC
PotVar0005888	11	16139312	TTTT	TTTT	TTTT	TTTT	TTTT	TTTT	TTTT	TTTT	TTTT	TTTT	TTTT	TTTT	TTTT	TTTT	TTTT	TTTT	TTTT	TTTT	TTTT	TTTT	TTTT	TTTT	TTTT	TTTT	TTTT	TTTT	TTTT	TTTT	TTTT	TTTT	TTTT	TTTT	TTTT	TTTT	TTTT	TTTT	TTTT	TTTT	TTTT	TTTT	TTTT	TTTT	TTTT	TTTT	TTTT	TTTT	TTTT
PotVar0005899	11	16138989	AAAG	AAGG	AGGG	AAGG	GGGG	AAGG	AAAG	AGGG	AAGG	AGGG	AGGG	AGGG	AGGG	AAGG	AAGG	AGGG	AAGG	AAGG	AAGG	AGGG	AAAG	AAAG	AGGG	AGGG	AAAG	AAAG	AAGG	AAAG	AGGG	AAGG	AGGG	AAGG	AGGG	AAGG	AAGG	AAGG	AGGG	AGGG	AAGG	AAGG	AAGG	AAAG	AGGG	AAAG	AAGG	AAGG	AGGG
PotVar0005918	1	61280072	CCCC	CCCC	CCCC	CCCC	CCCC	CCCC	CCCC	CCCC	CCCC	CCCC	CCCC	CCCC	CCCC	CCCC	CCCC	CCCC	CCCC	CCCC	CCCC	CCCC	CCCC	CCCC	CCCC	CCCC	CCCC	CCCC	CCCC	CCCC	CCCC	CCCC	CCCC	CCCC	CCCC	CCCC	CCCC	CCCC	CCCC	CCCC	CCCC	CCCC	CCCC	CCCC	CCCC	CCCC	CCCC	CCCC	CCCC
PotVar0005919	1	61280052	AAAA	AAAA	AAAA	AAAG	AAAA	AAAG	AAAA	AAAA	AAAA	AAAA	AAAA	AAAA	AAAA	AAAA	AAAA	AAAA	AAAA	AAAA	AAAA	AAAA	AAAA	AAAA	AAAG	AAAA	AAAA	AAAA	AAAA	AAAA	AAAG	AAAA	AAAA	AAAA	AAAA	AAAA	AAAA	AAAA	AAAG	AAAA	AAAA	AAAG	AAAG	AAAA	AAAG	AAAA	AAAG	AAAA	AAAA
PotVar0005964	1	61279444	TCCC	TCCC	CCCC	TCCC	CCCC	CCCC	CCCC	CCCC	CCCC	CCCC	CCCC	CCCC	CCCC	TCCC	CCCC	CCCC	CCCC	CCCC	CCCC	CCCC	CCCC	CCCC	CCCC	TCCC	CCCC	CCCC	CCCC	CCCC	TCCC	CCCC	CCCC	CCCC	TCCC	TCCC	CCCC	TCCC	TCCC	CCCC	CCCC	CCCC	CCCC	CCCC	CCCC	TCCC	CCCC	CCCC	TCCC
PotVar0005994	1	61279177	TTTG	TTTG	TTTG	TTTG	TTTG	TTGG	TGGG	TTTG	TTGG	TTGG	NA	TTGG	TTGG	TTTG	TTGG	TTGG	TGGG	TTTG	TTTG	TGGG	TTTT	TTGG	TTGG	TTTT	TTTG	TTTG	TTGG	TTGG	TTTG	TTTG	TTGG	TTTG	TTTG	TTTT	TTTT	TTTG	TTGG	TTTG	TTTG	TTGG	TTTG	TTTT	TTGG	TTTG	TTTG	TTTT	TTTT
PotVar0006050	1	61278594	TTTT	TTTT	TTCC	TTTC	TTTT	TTTT	TTCC	TTCC	TTTT	CCCC	CCCC	CCCC	CCCC	TTCC	TTTT	CCCC	TTTC	TTCC	TTTT	TTTT	TTCC	TTCC	TTCC	TCCC	TTTC	TTTC	TTTC	TTTC	TTTC	TCCC	TTCC	TTCC	TTTC	TTTT	TTTT	TTCC	TTCC	TCCC	TCCC	TTTC	TTCC	TTTC	TTTT	TTCC	TTTC	TTTC	TTCC
PotVar0006082	1	61270293	CCCC	CCCC	CCCC	CCCC	CCCC	CCCC	CCCC	CCCC	CCCC	CCCC	CCCC	CCCC	CCCC	TCCC	CCCC	CCCC	CCCC	CCCC	CCCC	CCCC	CCCC	CCCC	TCCC	CCCC	TCCC	CCCC	TCCC	CCCC	CCCC	TCCC	TCCC	CCCC	CCCC	CCCC	CCCC	TCCC	CCCC	CCCC	CCCC	CCCC	CCCC	CCCC	CCCC	CCCC	TCCC	TCCC	CCCC
PotVar0006104	1	61269761	TCCC	TCCC	TCCC	CCCC	TTCC	TTCC	CCCC	CCCC	TCCC	CCCC	CCCC	CCCC	CCCC	TCCC	TTCC	CCCC	CCCC	CCCC	TTCC	TCCC	CCCC	CCCC	CCCC	TCCC	TCCC	TCCC	CCCC	TCCC	TCCC	CCCC	CCCC	CCCC	TCCC	TTCC	TTTC	TCCC	CCCC	CCCC	CCCC	TCCC	TCCC	TCCC	TCCC	TCCC	TCCC	CCCC	TCCC
PotVar0006105	1	61269756	ACCC	ACCC	CCCC	CCCC	CCCC	CCCC	CCCC	CCCC	CCCC	CCCC	CCCC	CCCC	CCCC	CCCC	CCCC	CCCC	CCCC	CCCC	CCCC	CCCC	CCCC	CCCC	CCCC	CCCC	CCCC	CCCC	CCCC	CCCC	CCCC	CCCC	CCCC	CCCC	CCCC	ACCC	CCCC	CCCC	CCCC	CCCC	CCCC	CCCC	CCCC	CCCC	CCCC	CCCC	CCCC	CCCC	CCCC
PotVar0006106	1	61269693	AGGG	AGGG	AAAG	AGGG	AGGG	AAGG	AAAA	AAAG	AAGG	AAGG	AAGG	AAGG	AAGG	AAGG	NA	AAGG	AAAA	AAAG	AGGG	AAAG	AAGG	AAAA	AAAG	AAAG	GGGG	AAGG	AAGG	AAAG	AAGG	AAAG	AAAG	AAAG	AAGG	GGGG	GGGG	AAGG	AAAA	AAAA	AAAA	AAAG	AAAG	AGGG	AAGG	AAAG	AGGG	GGGG	AAGG
PotVar0006125	1	61269508	TCCC	CCCC	TTCC	TCCC	TCCC	CCCC	TTCC	TCCC	CCCC	CCCC	CCCC	CCCC	CCCC	TCCC	TTCC	CCCC	NA	TCCC	TCCC	TTCC	CCCC	TTCC	TCCC	CCCC	CCCC	TCCC	TTCC	TCCC	CCCC	TCCC	TTCC	TCCC	CCCC	CCCC	CCCC	TCCC	TCCC	TCCC	TCCC	TCCC	CCCC	CCCC	CCCC	TCCC	CCCC	CCCC	CCCC
PotVar0006140	1	61269373	AAGG	AAGG	AAAG	NA	AGGG	AAGG	AAAA	AAAG	AAGG	AAAA	AAAA	AAAA	AAAA	AAAG	AAGG	AAAA	AAAA	AAAG	AGGG	AAAG	AAGG	AAAA	AAAA	AAAG	AGGG	AAGG	AAAG	AAAG	AAGG	AAAA	AAAA	AAAG	AAGG	AGGG	GGGG	AAAG	AAAA	AAAA	AAAA	AAAG	AAAG	AGGG	AAGG	AAAG	AAGG	AGGG	AAGG
PotVar0006142	1	61269354	GGGG	AGGG	GGGG	GGGG	GGGG	AGGG	GGGG	GGGG	AAGG	GGGG	GGGG	GGGG	GGGG	GGGG	GGGG	GGGG	AGGG	GGGG	GGGG	AGGG	GGGG	GGGG	GGGG	GGGG	GGGG	GGGG	GGGG	AGGG	GGGG	GGGG	GGGG	GGGG	AGGG	GGGG	GGGG	GGGG	GGGG	GGGG	GGGG	GGGG	GGGG	GGGG	AGGG	GGGG	GGGG	GGGG	GGGG
PotVar0006158	1	71506337	GGGG	GGGG	GGGG	GGGG	GGGG	GGGG	GGGG	AGGG	AGGG	GGGG	GGGG	GGGG	GGGG	GGGG	AAGG	GGGG	AAGG	AGGG	GGGG	GGGG	GGGG	AGGG	AAGG	GGGG	GGGG	AGGG	GGGG	GGGG	AGGG	AAAG	AAGG	GGGG	AGGG	AAGG	AGGG	GGGG	GGGG	GGGG	AAGG	GGGG	AAGG	AGGG	GGGG	NA	GGGG	GGGG	AAGG
PotVar0006175	1	71508730	GGGG	GGGG	GGGG	GGGG	GGGG	GGGG	GGGG	GGGG	GGGG	GGGG	GGGG	GGGG	GGGG	GGGG	GGGG	GGGG	GGGG	GGGG	GGGG	GGGG	GGGG	GGGG	GGGG	GGGG	GGGG	GGGG	GGGG	GGGG	GGGG	GGGG	GGGG	GGGG	GGGG	GGGG	GGGG	GGGG	GGGG	GGGG	GGGG	GGGG	GGGG	GGGG	GGGG	GGGG	GGGG	GGGG	GGGG
PotVar0006194	1	71509622	GGGG	GGGG	GGGG	GGGG	GGGG	GGGG	GGGG	GGGG	GGGG	GGGG	GGGG	GGGG	GGGG	GGGG	GGGG	GGGG	GGGG	GGGG	GGGG	GGGG	GGGG	GGGG	GGGG	GGGG	GGGG	GGGG	GGGG	GGGG	GGGG	GGGG	GGGG	GGGG	GGGG	GGGG	GGGG	GGGG	GGGG	GGGG	GGGG	GGGG	GGGG	GGGG	GGGG	GGGG	GGGG	GGGG	GGGG
PotVar0006198	1	71509842	AGGG	GGGG	GGGG	GGGG	GGGG	AGGG	AAGG	AAGG	GGGG	GGGG	GGGG	GGGG	GGGG	GGGG	GGGG	GGGG	GGGG	GGGG	GGGG	GGGG	AGGG	GGGG	GGGG	AGGG	AGGG	AGGG	GGGG	AGGG	AAGG	GGGG	GGGG	AGGG	AGGG	GGGG	GGGG	GGGG	AGGG	GGGG	GGGG	AAGG	AGGG	AGGG	AGGG	AGGG	AGGG	AGGG	GGGG
PotVar0006243	1	71510837	TCCC	TTTT	TTTC	TTTC	TTTT	TTCC	TTCC	TCCC	TTCC	TTCC	TTCC	TTCC	TTCC	TTTC	TCCC	TTCC	TTCC	TTCC	TTTT	TTTT	TTTC	TTCC	TCCC	TTTC	TTTC	TTCC	TTTT	TTCC	TCCC	TCCC	TCCC	TCCC	TTCC	TTCC	TTCC	TTTC	TTCC	TTTC	TCCC	TTCC	TCCC	TCCC	TTTC	TTCC	TTTC	TTTC	TTCC
PotVar0006246	1	71510896	AAGG	GGGG	AGGG	AGGG	GGGG	AGGG	GGGG	GGGG	AGGG	AGGG	AGGG	AGGG	AGGG	AGGG	AGGG	NA	GGGG	NA	GGGG	GGGG	GGGG	AGGG	AGGG	GGGG	GGGG	GGGG	GGGG	AGGG	GGGG	GGGG	AGGG	AAGG	GGGG	GGGG	AGGG	AGGG	AGGG	AGGG	AGGG	GGGG	GGGG	AGGG	GGGG	GGGG	GGGG	GGGG	GGGG
PotVar0006268	1	71792704	CCCC	CCCC	TTCC	CCCC	CCCC	CCCC	TCCC	TTTC	TTCC	TCCC	TCCC	TCCC	TCCC	CCCC	TTTC	TCCC	TTTC	TTCC	CCCC	CCCC	CCCC	TTTC	TTTC	TTCC	TTCC	TTCC	CCCC	CCCC	TTCC	TTTT	TTTC	TTCC	TTCC	TTTC	TTCC	CCCC	CCCC	CCCC	TTTT	CCCC	TTTC	TTCC	CCCC	NA	CCCC	TCCC	TTTC
PotVar0006273	1	71792774	AAAA	AAAA	AAAG	AAAA	AAAA	AAAA	AAAG	AAAG	AAAA	AAAG	AAAG	AAAG	AAAG	AAAA	AAAA	AAAG	AAAA	AAAA	AAAA	AAAA	AAAA	AAAG	AAAA	AAAG	AAAG	AAAA	AAAA	AAAA	AAAA	AAAA	AAAA	AAAG	AAAA	AAAA	AAAA	AAAA	AAAA	AAAA	AAAG	AAAA	AAAA	AAAA	AAAA	AAAA	AAAA	AAAG	AAAA
PotVar0006278	1	71792854	TTTT	TTTT	TTTT	TTTT	TTTT	TTTT	TTTT	TTTC	TTTC	TTTT	TTTT	TTTT	TTTT	TTTT	TTCC	TTTT	TTCC	TTTC	TTTT	TTTT	TTTT	TTTC	TTCC	TTTT	TTTT	TTTC	TTTT	TTTT	TTTC	TCCC	TTCC	TTTT	TTTC	TTCC	TTTC	TTTT	TTTT	TTTT	TTCC	TTTT	TTCC	TTTC	TTTT	TTTC	TTTT	TTTT	TTCC
PotVar0006285	1	71792980	GGGG	GGGG	AGGG	GGGG	GGGG	GGGG	GGGG	GGGG	GGGG	GGGG	GGGG	GGGG	GGGG	GGGG	GGGG	GGGG	GGGG	GGGG	GGGG	GGGG	GGGG	AGGG	GGGG	AGGG	AGGG	GGGG	GGGG	GGGG	GGGG	GGGG	GGGG	AGGG	GGGG	GGGG	GGGG	GGGG	GGGG	GGGG	AGGG	GGGG	GGGG	GGGG	GGGG	GGGG	GGGG	GGGG	GGGG
PotVar0006304	1	71793676	TTTT	TTTT	TTTG	TTTT	TTTT	TTTT	TTTT	TTTT	TTTT	TTTT	TTTT	TTTT	TTTT	TTTT	TTTT	TTTT	TTTT	TTTT	TTTT	TTTT	TTTT	TTTG	TTTT	TTTG	TTTG	TTTT	TTTT	TTTT	TTTT	TTTT	TTTT	TTTG	TTTT	TTTT	TTTT	TTTT	TTTT	TTTT	TTTG	TTTT	TTTT	TTTT	TTTT	TTTT	TTTT	TTTT	TTTT
PotVar0006306	1	71794777	TTTT	TTTT	TTTT	TTTT	TTTT	TTTT	TTTC	TTTC	TTTT	TTTC	TTTC	TTTC	TTTC	TTTT	TTTT	TTTC	TTTT	TTTT	TTTT	TTTT	TTTT	TTTT	TTTT	TTTT	TTTT	TTTT	TTTT	TTTT	TTTT	TTTT	TTTT	TTTT	TTTT	TTTT	TTTT	TTTT	TTTT	TTTT	TTTT	TTTT	TTTT	TTTT	TTTT	TTTT	TTTT	TTTC	TTTT
PotVar0006320	1	71795018	TTTT	TTTT	TTTT	TTTT	TTTT	TTTT	TTTT	TTTT	TTTT	TTTT	TTTT	TTTT	TTTT	TTTT	TTTT	TTTT	TTTT	TTTT	TTTT	TTTT	TTTT	TTTT	TTTT	TTTT	TTTT	TTTT	TTTT	TTTT	TTTT	TTTT	TTTT	TTTT	TTTT	TTTT	TTTT	TTTT	TTTT	TTTT	TTTT	TTTT	TTTT	TTTT	TTTT	TTTT	TTTT	TTTT	TTTT
PotVar0006336	1	71796269	CCCC	CCCC	CCCC	CCCC	CCCC	CCCC	CCCC	CCCC	CCCC	CCCC	CCCC	CCCC	CCCC	CCCC	CCCC	CCCC	CCCC	CCCC	CCCC	CCCC	CCCC	CCCC	CCCC	CCCC	CCCC	CCCC	CCCC	CCCC	CCCC	CCCC	CCCC	CCCC	CCCC	CCCC	CCCC	CCCC	CCCC	CCCC	CCCC	CCCC	CCCC	CCCC	CCCC	CCCC	CCCC	CCCC	CCCC
PotVar0006338	1	71796414	CCCC	CCCC	CCCC	CCCC	CCCC	CCCC	TCCC	TCCC	CCCC	CCCC	CCCC	CCCC	CCCC	CCCC	CCCC	CCCC	CCCC	CCCC	CCCC	CCCC	CCCC	CCCC	CCCC	CCCC	CCCC	CCCC	CCCC	CCCC	CCCC	CCCC	CCCC	CCCC	CCCC	CCCC	CCCC	CCCC	CCCC	CCCC	CCCC	CCCC	CCCC	CCCC	CCCC	CCCC	CCCC	TCCC	CCCC
PotVar0006356	1	71796719	AAGG	GGGG	AAGG	AGGG	GGGG	AGGG	GGGG	GGGG	AGGG	AGGG	AGGG	AGGG	AGGG	AGGG	AGGG	AGGG	GGGG	AGGG	GGGG	GGGG	GGGG	AAGG	AGGG	AGGG	AGGG	GGGG	GGGG	AGGG	GGGG	GGGG	AGGG	AAAG	GGGG	GGGG	AGGG	AGGG	AGGG	AGGG	AAGG	GGGG	GGGG	AGGG	GGGG	GGGG	GGGG	GGGG	GGGG
PotVar0006384	1	73206106	AGGG	AGGG	AGGG	GGGG	AGGG	GGGG	GGGG	AGGG	GGGG	GGGG	GGGG	GGGG	GGGG	GGGG	GGGG	GGGG	GGGG	GGGG	GGGG	GGGG	GGGG	GGGG	GGGG	AGGG	GGGG	GGGG	GGGG	GGGG	AGGG	GGGG	GGGG	GGGG	GGGG	GGGG	GGGG	GGGG	GGGG	AGGG	GGGG	AGGG	GGGG	AGGG	GGGG	GGGG	GGGG	GGGG	GGGG
PotVar0006395	1	73206470	AAGG	AAAG	AAAA	AAAG	AAAG	AAGG	AAAA	AAAG	AAAA	AAAA	AAAA	AAAA	AAAA	AAGG	AAAA	AAAA	AAAA	AAAA	AAAG	AAAG	AAAA	AAAA	AAAG	AAGG	AAAG	AAAA	AAAG	AAAG	AAGG	AAAA	AAAA	AAAG	AAAA	AAAA	AAAG	AAGG	AAAA	AAGG	AAAA	AAAG	AAAA	AAAG	AAAG	AAAA	AAAA	AAAA	AAAA
PotVar0006430	1	73667500	GGGG	GGGG	GGGG	AGGG	GGGG	AGGG	GGGG	GGGG	AGGG	GGGG	GGGG	GGGG	GGGG	AGGG	AGGG	GGGG	GGGG	GGGG	AGGG	AGGG	GGGG	AGGG	GGGG	AGGG	GGGG	GGGG	AGGG	GGGG	GGGG	GGGG	GGGG	AGGG	GGGG	GGGG	GGGG	AGGG	GGGG	AGGG	AGGG	GGGG	GGGG	GGGG	AGGG	GGGG	GGGG	GGGG	GGGG
PotVar0006431	1	73667535	AGGG	GGGG	GGGG	GGGG	GGGG	AGGG	GGGG	GGGG	GGGG	GGGG	GGGG	GGGG	GGGG	AGGG	GGGG	GGGG	GGGG	GGGG	GGGG	GGGG	GGGG	GGGG	AGGG	AGGG	GGGG	GGGG	GGGG	AGGG	AGGG	GGGG	GGGG	AGGG	GGGG	GGGG	AGGG	AGGG	GGGG	GGGG	GGGG	GGGG	GGGG	GGGG	GGGG	GGGG	GGGG	GGGG	GGGG
PotVar0006435	1	73667594	TCCC	TCCC	TTCC	TTTT	TCCC	TCCC	TCCC	TCCC	TTTC	TTCC	TTCC	TTCC	TTCC	TTCC	TTCC	TTCC	TTTT	TTCC	TTCC	TTTC	TCCC	TTCC	CCCC	TCCC	TCCC	TCCC	TTTC	TCCC	TCCC	TTTC	TTTC	TTTC	CCCC	TTTC	TCCC	TTCC	TTCC	TTCC	TTCC	TTCC	CCCC	TCCC	TTTC	TCCC	TTCC	TTCC	TCCC
PotVar0006452	1	73667810	AAGG	AAGG	AGGG	GGGG	AAGG	AGGG	AGGG	AAGG	GGGG	AAGG	AAGG	AAGG	AAGG	AGGG	AGGG	AAGG	GGGG	AGGG	AAGG	AGGG	AAGG	AGGG	AGGG	AAGG	AGGG	AGGG	AGGG	GGGG	AGGG	GGGG	GGGG	GGGG	AGGG	AGGG	AGGG	AGGG	AAGG	AAGG	GGGG	AAGG	AGGG	AAGG	AGGG	AAAG	AAGG	AGGG	AGGG
PotVar0006643	10	32343897	TTTT	TTTT	TTTT	TTTT	TTTT	TTTT	TTTT	TTTT	TTTT	TTTT	TTTT	TTTT	TTTT	TTTT	TTTT	TTTT	TTTT	TTTT	TTTT	TTTT	TTTT	TTTT	TTTT	TTTT	TTTT	TTTT	TTTT	TTTT	TTTT	TTTT	TTTT	TTTT	TTTT	TTTT	TTTT	TTTT	TTTT	TTTT	TTTT	TTTT	TTTT	TTTT	TTTT	TTTT	TTTT	TTTT	TTTT
PotVar0006681	2	43268877	CCCC	CCCC	NA	CCCC	TCCC	TCCC	CCCC	TCCC	TTTT	TCCC	TCCC	TCCC	TCCC	TCCC	TCCC	TCCC	TCCC	TTTC	CCCC	TCCC	TCCC	TTCC	TTCC	CCCC	TCCC	TCCC	TCCC	TTCC	TCCC	CCCC	TCCC	TCCC	TCCC	TCCC	TCCC	TCCC	TCCC	CCCC	TTCC	TCCC	TTCC	TTCC	TCCC	TCCC	TCCC	TTCC	TCCC
PotVar0006684	2	43268920	AAAG	AGGG	AAGG	AAAA	AGGG	AAAG	AGGG	AGGG	GGGG	GGGG	GGGG	GGGG	GGGG	AAGG	GGGG	GGGG	AGGG	GGGG	AAAG	AGGG	AGGG	AGGG	AGGG	AAAG	AAGG	GGGG	AAAG	AGGG	AAGG	AAGG	GGGG	AAGG	AGGG	GGGG	AGGG	AAGG	AAGG	AAAA	AGGG	AAGG	AGGG	AGGG	AGGG	AGGG	AGGG	AGGG	AAGG
PotVar0006700	2	43270563	CCCC	TCCC	CCCC	CCCC	CCCC	CCCC	TTTC	TTCC	CCCC	TCCC	TCCC	TCCC	TCCC	CCCC	CCCC	TCCC	CCCC	CCCC	CCCC	CCCC	TCCC	CCCC	CCCC	TCCC	CCCC	TTTC	CCCC	CCCC	TCCC	CCCC	TTCC	CCCC	CCCC	TCCC	CCCC	CCCC	CCCC	CCCC	CCCC	CCCC	CCCC	CCCC	TCCC	CCCC	CCCC	CCCC	CCCC
PotVar0006735	2	43273171	TTTT	TTTG	TTTT	TTTT	TTTT	TTTT	TGGG	TTGG	TTTT	TTTG	TTTG	TTTG	TTTG	TTTT	TTTT	TTTG	TTTT	TTTT	TTTT	TTTT	TTTG	TTTT	TTTT	TTTG	TTTT	TGGG	TTTT	TTTT	TTTG	TTTT	TTGG	TTTT	TTTT	TTTG	TTTT	TTTT	TTTT	TTTT	TTTT	TTTT	TTTT	TTTT	TTTG	TTTT	TTTT	TTTT	TTTT
PotVar0006747	2	43275044	AAAA	AAAG	AAAA	AAAA	AAAA	AAAA	AAAA	AAAA	AAAA	AAAA	AAAA	AAAA	AAAA	AAAA	AAAA	AAAA	AAAA	AAAA	AAAA	AAAA	AAAA	AAAA	AAAA	AAAA	AAAA	AAAA	AAAA	AAAA	AAAA	AAAA	AAAA	AAAA	AAAA	AAAA	AAAA	AAAA	AAAA	AAAA	AAAA	AAAA	AAAA	AAAA	AAAA	AAAA	AAAA	AAAA	AAAA
PotVar0006749	2	43275142	AAAA	AAAA	AAAA	AAAA	AAAA	AAAA	AAAA	AAAA	AAAA	AAAA	AAAA	AAAA	AAAA	AAAA	AAAA	AAAA	AAAA	AAAA	AAAA	AAAA	AAAA	AAAA	AAAA	AAAA	AAAA	AAAA	AAAA	AAAA	AAAA	AAAA	AAAA	AAAA	AAAA	AAAA	AAAA	AAAA	AAAA	AAAA	AAAA	AAAA	AAAA	AAAA	AAAA	AAAA	AAAA	AAAA	AAAA
PotVar0006752	2	43275208	TTTC	TTCC	TTTT	TTTT	TTCC	TTTT	TTTT	TTTT	TTTT	TTCC	TTCC	TTCC	TTCC	TTTC	TCCC	TTCC	TTCC	TTTC	TTTT	TTCC	TTTC	TTTC	TTTC	TTTT	TTTC	TTTT	TTTT	TTTC	TTTT	TTCC	TTTC	TTTC	TTCC	TTCC	TTCC	TTTC	TTTC	TTTT	TTTC	TTTC	TTTC	TTTC	TTTC	TTCC	TTCC	TTTC	TTTC
PotVar0006761	2	43275389	TTTT	TTTT	TTTT	TTTT	TTTC	TTTT	TTTT	TTTT	TTTT	TTCC	TTCC	TTCC	TTCC	NA	TTCC	NA	NA	TTTC	TTTT	TTTC	TTTT	TTTC	TTTT	TTTT	TTTC	TTTT	TTTT	TTTT	TTTT	TTTC	TTTC	TTTT	TTTT	TTTC	TTTT	TTTC	TTTC	TTTT	NA	TTTC	TTTC	TTTT	TTTT	TTCC	NA	NA	TTTT
PotVar0006793	2	43275884	TTTC	TTCC	TTTT	TTTT	TTCC	TTTT	TTTT	TTTT	TTTT	TTCC	TTCC	TTCC	TTCC	TTTC	TCCC	TTCC	TTCC	TTTC	TTTT	TTCC	TTTC	TTTC	TTTC	TTTT	TTTC	TTTT	TTTT	TTTC	TTTT	TTCC	TTTC	TTTC	TTCC	TTCC	TTCC	TTTC	TTTC	TTTT	TTTC	TTTC	TTTC	TTTC	TTTC	TTCC	TTCC	TTTC	TTTC
PotVar0006803	2	43276019	CCCC	CCCC	AACC	CCCC	ACCC	ACCC	CCCC	ACCC	AAAA	ACCC	ACCC	ACCC	ACCC	ACCC	ACCC	ACCC	ACCC	AAAC	CCCC	ACCC	ACCC	AACC	AACC	CCCC	ACCC	ACCC	ACCC	AACC	ACCC	CCCC	ACCC	ACCC	ACCC	ACCC	ACCC	ACCC	ACCC	CCCC	AACC	ACCC	AACC	AACC	ACCC	ACCC	ACCC	AACC	ACCC
PotVar0006824	2	43276210	CCCC	CCCC	CCCC	CCCC	CCCC	CCCC	CCCC	CCCC	CCCC	CCCC	CCCC	CCCC	CCCC	CCCC	CCCC	CCCC	CCCC	CCCC	CCCC	CCCC	CCCC	CCCC	CCCC	CCCC	CCCC	CCCC	CCCC	CCCC	CCCC	CCCC	CCCC	CCCC	CCCC	CCCC	CCCC	CCCC	CCCC	CCCC	CCCC	CCCC	CCCC	CCCC	CCCC	CCCC	CCCC	CCCC	CCCC
PotVar0006826	2	43276245	AAAA	AAAG	AAAA	AAAA	AAAA	AAAA	AAAA	AAAA	AAAA	AAAA	AAAA	AAAA	AAAA	AAAA	AAAA	AAAA	AAAA	AAAA	AAAA	AAAG	AAAG	AAAA	AAAG	AAAA	AAAA	AAAA	AAAA	AAAG	AAAA	AAAG	AAAA	AAAG	AAGG	AAAG	AAGG	AAAA	AAAA	AAAA	AAAA	AAAA	AAAA	AAAG	AAAG	AAAA	AAAG	AAAA	AAAG
PotVar0006850	2	43276607	GGGG	GGGG	GGGG	GGGG	GGGG	GGGG	GGGG	GGGG	GGGG	GGGG	GGGG	GGGG	GGGG	GGGG	GGGG	GGGG	GGGG	GGGG	GGGG	GGGG	GGGG	GGGG	GGGG	GGGG	GGGG	GGGG	GGGG	GGGG	GGGG	GGGG	GGGG	GGGG	GGGG	GGGG	GGGG	GGGG	GGGG	GGGG	GGGG	GGGG	GGGG	GGGG	GGGG	GGGG	GGGG	GGGG	GGGG
PotVar0006851	2	43276648	CCCC	TCCC	CCCC	CCCC	CCCC	CCCC	CCCC	CCCC	CCCC	CCCC	CCCC	CCCC	CCCC	CCCC	CCCC	CCCC	CCCC	CCCC	CCCC	TCCC	TCCC	CCCC	TCCC	CCCC	CCCC	CCCC	CCCC	TCCC	CCCC	TCCC	CCCC	TCCC	TTCC	TCCC	TTCC	CCCC	CCCC	CCCC	CCCC	CCCC	CCCC	TCCC	TCCC	CCCC	TCCC	CCCC	TCCC
PotVar0006863	2	43276842	AAAC	ACCC	AACC	AAAA	ACCC	AAAC	ACCC	ACCC	CCCC	CCCC	CCCC	CCCC	CCCC	AACC	CCCC	CCCC	ACCC	CCCC	NA	ACCC	ACCC	ACCC	ACCC	AAAC	AACC	CCCC	AAAC	ACCC	AACC	AACC	CCCC	AACC	ACCC	CCCC	ACCC	AACC	AACC	AAAA	ACCC	AACC	ACCC	ACCC	ACCC	ACCC	ACCC	ACCC	AACC
PotVar0006870	2	43277646	GGGG	AGGG	GGGG	GGGG	AGGG	GGGG	GGGG	GGGG	GGGG	GGGG	GGGG	GGGG	GGGG	GGGG	GGGG	GGGG	GGGG	GGGG	GGGG	GGGG	GGGG	GGGG	GGGG	GGGG	GGGG	GGGG	GGGG	GGGG	GGGG	GGGG	GGGG	GGGG	GGGG	GGGG	GGGG	GGGG	GGGG	GGGG	GGGG	GGGG	GGGG	GGGG	GGGG	GGGG	GGGG	GGGG	GGGG
PotVar0006881	2	43525642	CCCC	CCCC	CCCC	CCCC	CCCC	CCCC	CCCC	CCCC	CCCC	CCCC	CCCC	CCCC	CCCC	CCCC	CCCC	CCCC	CCCC	CCCC	CCCC	CCCC	TCCC	TCCC	CCCC	CCCC	CCCC	CCCC	TCCC	CCCC	CCCC	CCCC	CCCC	TCCC	CCCC	CCCC	CCCC	CCCC	CCCC	CCCC	CCCC	CCCC	CCCC	CCCC	TCCC	CCCC	CCCC	CCCC	CCCC
PotVar0006893	2	43525787	TTTC	TTCC	TTTT	TTTT	TTCC	TTTT	TTTT	TTTT	TTTT	TTCC	TTCC	TTCC	TTCC	TTTC	TCCC	TTCC	TCCC	TTTC	TTTT	TTCC	TTTC	TTTC	TTTC	TTTT	TTTC	TTTT	TTTT	TTTC	TTTT	TTCC	TTTC	TTTC	TTCC	TTCC	TTCC	TTTC	TTTC	TTTT	TTTC	TTTC	TTTC	TTTC	TTTC	TTCC	TTCC	TTTC	TTTC
PotVar0006898	2	43526000	AAAA	AAGG	AAAA	AAAA	AAGG	AAAA	AAAA	AAAA	AAAA	AAAG	AAAG	AAAG	AAAG	AAAG	AGGG	AAAG	AGGG	AAAG	AAAA	AAGG	AAGG	AAGG	AAAG	AAAA	AAAG	AAAA	AAAG	AAAG	AAAA	AAGG	AAAG	AAGG	AAGG	AAGG	AAGG	AAAG	AAAG	AAAA	AAAG	AAAG	AAAG	AAAG	AAGG	AAGG	AAGG	AAAG	AAAG
PotVar0006910	2	43526263	TTTT	TTTT	TTTT	TTTT	TTTT	TTTT	TTTT	TTTT	TTTT	TTTT	TTTT	TTTT	TTTT	TTTT	TTTT	TTTT	TTTT	TTTT	TTTT	TTTT	TTTT	TTTT	TTTT	TTTT	TTTT	TTTT	TTTT	TTTT	TTTT	TTTT	TTTT	TTTT	TTTT	TTTT	TTTT	TTTT	TTTT	TTTT	TTTT	TTTT	TTTT	TTTT	TTTT	TTTT	TTTT	TTTT	TTTT
PotVar0006913	2	43526428	TTTT	TTTC	TTTT	TTTT	TTTC	TTTT	TTTT	TTTT	TTTT	TTTT	TTTT	TTTT	TTTT	TTTT	TTTT	TTTT	TTTT	TTTT	TTTT	TTTT	TTTT	TTTT	TTTT	TTTT	TTTT	TTTT	TTTT	TTTT	TTTT	TTTT	TTTT	TTTT	TTTT	TTTT	TTTT	TTTT	TTTT	TTTT	TTTT	TTTT	TTTT	TTTT	TTTT	TTTT	TTTT	TTTT	TTTT
PotVar0006916	2	43526538	CCCC	ACCC	CCCC	CCCC	ACCC	CCCC	CCCC	CCCC	CCCC	ACCC	ACCC	ACCC	ACCC	ACCC	AAAC	ACCC	AACC	NA	CCCC	AACC	ACCC	ACCC	ACCC	CCCC	ACCC	CCCC	CCCC	ACCC	CCCC	AACC	ACCC	ACCC	AACC	AACC	AACC	ACCC	ACCC	CCCC	ACCC	ACCC	ACCC	ACCC	ACCC	AACC	AACC	ACCC	ACCC
PotVar0006925	2	43526775	GGGG	TGGG	GGGG	GGGG	GGGG	GGGG	TTTG	TTGG	GGGG	TGGG	TGGG	TGGG	TGGG	GGGG	GGGG	TGGG	GGGG	GGGG	GGGG	GGGG	TTGG	TGGG	GGGG	TGGG	GGGG	TTTG	TGGG	GGGG	TGGG	GGGG	TTGG	TGGG	GGGG	TGGG	GGGG	GGGG	GGGG	GGGG	GGGG	GGGG	GGGG	GGGG	TTGG	GGGG	GGGG	TGGG	GGGG
PotVar0006933	2	43526886	TTTC	TTTT	TTTT	TTTT	TTTT	TTTT	TTTT	TTTT	TTTT	TTTC	TTTC	TTTC	TTTC	TTTT	TTTT	TTTC	TTTT	TTTT	TTTT	TTTT	TTTT	TTTT	TTTT	TTTT	TTTT	TTTT	TTTT	TTTT	TTTT	TTTT	TTTT	TTTT	TTTT	TTTT	TTTT	TTTT	TTTT	TTTT	TTTT	TTTT	TTTT	TTTT	TTTT	TTTT	TTTT	TTTT	TTTT
PotVar0006934	2	43526999	CCCC	ACCC	CCCC	CCCC	ACCC	CCCC	CCCC	CCCC	CCCC	CCCC	CCCC	CCCC	CCCC	CCCC	CCCC	CCCC	CCCC	CCCC	CCCC	CCCC	CCCC	CCCC	CCCC	CCCC	CCCC	CCCC	CCCC	CCCC	CCCC	CCCC	CCCC	CCCC	CCCC	CCCC	CCCC	CCCC	CCCC	CCCC	CCCC	CCCC	CCCC	CCCC	CCCC	CCCC	CCCC	CCCC	CCCC
PotVar0006936	2	43527069	AAAA	AAAA	AAAA	AAAA	AAAA	AAAA	AAAA	AAAA	AAAA	AAAA	AAAA	AAAA	AAAA	AAAA	AAAA	AAAA	AAAA	AAAA	AAAA	AAAA	AAAA	AAAA	AAAA	AAAA	AAAA	AAAA	AAAA	AAAA	AAAA	AAAA	AAAA	AAAA	AAAA	AAAA	AAAA	AAAA	AAAA	AAAA	AAAA	AAAA	AAAA	AAAA	AAAA	AAAA	AAAA	AAAA	AAAA
PotVar0006947	2	43527425	TTTT	TTTC	TTTT	TTTT	TTTT	TTTT	TCCC	TTCC	TTTT	TTTC	TTTC	TTTC	TTTC	TTTT	TTTT	TTTC	TTTT	TTTT	TTTT	TTTT	TTTC	TTTT	TTTT	TTTC	TTTT	TCCC	TTTT	TTTT	TTTC	TTTT	TTCC	TTTT	TTTT	TTTC	TTTT	TTTT	TTTT	TTTT	TTTT	TTTT	TTTT	TTTT	TTTC	TTTT	TTTT	TTTC	TTTT
PotVar0006948	2	43527445	TCCC	TTCC	TTCC	CCCC	TTTC	TCCC	CCCC	TCCC	TTTT	TTTC	TTTC	TTTC	TTTC	TTCC	TTTT	TTTC	TTTC	TTTT	TCCC	TTTC	TCCC	TTCC	TTTC	CCCC	TTCC	TCCC	CCCC	TTTC	TCCC	TTCC	TTCC	TCCC	TTTC	TTCC	TTTC	TTCC	TTCC	CCCC	TTTC	TTCC	TTCC	TTCC	TCCC	TTTC	TTTC	TTCC	TTCC
PotVar0006989	2	43805014	AAAA	AAAG	AAAA	AAAA	AAAG	AAAA	AAAG	AAAG	AAAA	AAAG	AAAG	AAAG	AAAG	AAAG	NA	AAAG	AAGG	AAAG	AAAG	AAGG	AAGG	AAAG	AAAG	AAAA	AAAG	AAAA	AAAG	AAAG	AAAA	AAGG	AAAG	AAAG	AAGG	AAGG	AAGG	AAAG	AAAG	AAAA	AAAG	AAAG	AAAG	AAAG	AAAG	AAGG	AAGG	AAGG	AAAG
PotVar0007012	2	43805910	GGGG	AGGG	GGGG	GGGG	AGGG	GGGG	GGGG	GGGG	GGGG	AGGG	AGGG	AGGG	AGGG	GGGG	AGGG	AGGG	AGGG	GGGG	GGGG	GGGG	GGGG	GGGG	GGGG	GGGG	GGGG	GGGG	GGGG	GGGG	GGGG	GGGG	GGGG	GGGG	GGGG	GGGG	GGGG	GGGG	GGGG	GGGG	GGGG	GGGG	GGGG	GGGG	GGGG	GGGG	GGGG	GGGG	GGGG
PotVar0007040	2	43807030	CCCC	CCCC	TCCC	CCCC	CCCC	CCCC	CCCC	CCCC	CCCC	CCCC	CCCC	CCCC	CCCC	CCCC	CCCC	CCCC	CCCC	CCCC	CCCC	CCCC	TCCC	CCCC	TCCC	CCCC	CCCC	CCCC	TCCC	CCCC	CCCC	CCCC	CCCC	TCCC	CCCC	CCCC	CCCC	CCCC	CCCC	CCCC	CCCC	CCCC	TCCC	CCCC	CCCC	CCCC	CCCC	CCCC	CCCC
PotVar0007045	2	43807258	AAAA	AAGG	AGGG	AAGG	AGGG	AAAG	AAAG	AAGG	GGGG	AGGG	AGGG	AGGG	AGGG	AAGG	GGGG	AGGG	AGGG	GGGG	AAAG	GGGG	AGGG	AGGG	AGGG	AAAA	GGGG	AAAG	AGGG	AGGG	AAGG	AAGG	AAGG	AGGG	AGGG	AAGG	AGGG	AAGG	AGGG	AAAA	AGGG	AGGG	AGGG	AGGG	AAGG	AGGG	AGGG	AGGG	AAGG
PotVar0007046	2	43807350	CCCC	CCCC	CCCC	CCCC	CCCC	CCCC	CCCC	CCCC	CCCC	TCCC	TCCC	TCCC	TCCC	CCCC	TCCC	TCCC	CCCC	CCCC	CCCC	CCCC	CCCC	CCCC	CCCC	CCCC	CCCC	CCCC	CCCC	CCCC	CCCC	CCCC	CCCC	CCCC	CCCC	CCCC	CCCC	CCCC	CCCC	CCCC	CCCC	CCCC	CCCC	CCCC	CCCC	CCCC	CCCC	CCCC	CCCC
PotVar0007051	2	43807444	AAAA	AAAG	AAAA	AAAA	AAAG	AAAA	AAAA	AAAA	AAAA	AAAA	AAAA	AAAA	AAAA	AAAA	AAAA	AAAA	AAAA	AAAA	AAAA	AAAA	AAAA	AAAA	AAAA	AAAA	AAAA	AAAA	AAAA	AAAA	AAAA	AAAA	AAAA	AAAA	AAAA	AAAA	AAAA	AAAA	AAAA	AAAA	AAAA	AAAA	AAAA	AAAA	AAAA	AAAA	AAAA	AAAA	AAAA
PotVar0007054	2	43807536	GGGG	AGGG	GGGG	GGGG	AGGG	GGGG	GGGG	GGGG	GGGG	GGGG	GGGG	GGGG	GGGG	GGGG	GGGG	GGGG	GGGG	GGGG	GGGG	GGGG	GGGG	GGGG	GGGG	GGGG	GGGG	GGGG	GGGG	GGGG	GGGG	GGGG	GGGG	GGGG	GGGG	GGGG	GGGG	GGGG	GGGG	GGGG	GGGG	GGGG	GGGG	GGGG	GGGG	GGGG	GGGG	GGGG	GGGG
PotVar0007066	2	43807881	AAAA	AAGG	AAAA	AAAA	AAGG	AAAA	AAAG	AAAG	AAAA	AAGG	AAGG	AAGG	AAGG	AAAG	AAGG	AAGG	AGGG	AAAG	AAAA	AAGG	AAGG	AAAG	AAAG	AAAA	AAAG	AAAA	AAAG	AAAG	AAAA	AAGG	AAAG	AAAG	AAGG	AAGG	AAGG	AAAG	AAAG	AAAA	AAAG	AAAG	AAAG	AAAG	AAAG	AAGG	AAGG	AAGG	AAAG
PotVar0007135	2	43809675	CCCC	CCCC	CCCC	CCCC	CCCC	CCCC	CCCC	CCCC	CCCC	TCCC	TCCC	TCCC	TCCC	CCCC	CCCC	TCCC	CCCC	CCCC	NA	CCCC	CCCC	CCCC	CCCC	CCCC	CCCC	CCCC	CCCC	CCCC	CCCC	CCCC	CCCC	CCCC	CCCC	CCCC	CCCC	CCCC	CCCC	CCCC	CCCC	CCCC	CCCC	CCCC	CCCC	CCCC	CCCC	CCCC	CCCC
PotVar0007140	2	43809809	AAAA	AAAA	AAAG	AAGG	AAAA	AAAA	AAAA	AAAA	AAAA	AAAA	AAAA	AAAA	AAAA	AAAA	AAAA	AAAA	AAAA	AAAA	AAAA	AAAG	AAAA	AAAG	AAAA	AAAA	AAGG	AAAA	AAAG	AAAA	AAAG	AAAA	AAAA	AAAG	AAAA	AAAA	AAAA	AAAA	AAAG	AAAA	AAAA	AAAG	AAAA	AAAA	AAAG	AAAA	AAAA	AAAA	AAAA
PotVar0007146	2	43809891	CCCC	CCCC	TTCC	TTCC	TCCC	TCCC	CCCC	TCCC	TTTT	TCCC	TCCC	TCCC	TCCC	TCCC	CCCC	TCCC	CCCC	TTTC	CCCC	TTCC	CCCC	TTCC	TCCC	CCCC	TTTC	TCCC	TCCC	TTCC	TTCC	CCCC	TCCC	TCCC	TCCC	CCCC	TCCC	TCCC	TTCC	CCCC	TTCC	TTCC	TCCC	TTCC	TCCC	TCCC	TCCC	TCCC	TCCC
PotVar0007178	2	43871318	GGGG	AGGG	GGGG	GGGG	AGGG	GGGG	GGGG	GGGG	GGGG	GGGG	GGGG	GGGG	GGGG	GGGG	GGGG	GGGG	GGGG	GGGG	GGGG	GGGG	GGGG	GGGG	GGGG	GGGG	GGGG	GGGG	GGGG	GGGG	GGGG	GGGG	GGGG	GGGG	GGGG	GGGG	GGGG	GGGG	GGGG	GGGG	GGGG	GGGG	GGGG	GGGG	GGGG	GGGG	GGGG	GGGG	GGGG
PotVar0007181	2	43871583	AAAA	AAGG	AAAA	AAAA	AAGG	AAAA	AAAG	AAAG	AAAA	AAAG	AAAG	AAAG	AAAG	AAAG	AAGG	AAAG	AAGG	AAAG	AAAA	AAGG	AAGG	AAAG	AAAG	AAAA	AAAG	AAAA	AAAG	AAAG	AAAA	AAGG	AAAG	AAAG	AAGG	AAGG	AAGG	AAAG	AAAG	AAAA	AAAG	AAAG	AAAG	AAAG	AAAG	AAGG	AAGG	AAGG	AAAG
PotVar0007258	10	17930229	AAAG	AAGG	AGGG	AAGG	AAGG	AGGG	AGGG	AAGG	AAAG	AGGG	AGGG	AGGG	AGGG	AGGG	AGGG	NA	AAAG	NA	AAAG	AAAG	AGGG	AGGG	AAGG	AGGG	AAGG	GGGG	AAGG	AAGG	AGGG	AAGG	AAGG	AGGG	AAGG	AGGG	AAGG	AGGG	AAAG	AAGG	AGGG	GGGG	GGGG	NA	GGGG	AAGG	AAGG	AAAG	GGGG
PotVar0007275	10	17631072	CCCC	CCCC	CCCC	CCCC	CCCC	CCCC	CCCC	CCCC	CCCC	TCCC	TCCC	TCCC	TCCC	CCCC	CCCC	TCCC	TCCC	CCCC	TTCC	CCCC	CCCC	CCCC	CCCC	CCCC	CCCC	CCCC	CCCC	CCCC	CCCC	CCCC	CCCC	CCCC	CCCC	CCCC	CCCC	CCCC	CCCC	CCCC	CCCC	CCCC	CCCC	CCCC	CCCC	CCCC	CCCC	CCCC	CCCC
PotVar0007300	10	17630382	TTTT	TTTT	TTTT	TTTT	TTTT	TTTT	TTTT	TTTT	TTTT	TTTC	TTTC	TTTC	TTTC	TTTT	TTTT	TTTC	TTTC	TTTT	TTCC	TTTT	TTTT	TTTT	TTTT	TTTT	TTTT	TTTT	TTTT	TTTT	TTTT	TTTT	TTTT	TTTT	TTTT	TTTT	TTTT	TTTT	TTTT	TTTT	TTTT	TTTT	TTTT	TTTT	TTTT	TTTT	TTTT	TTTT	TTTT
PotVar0007312	10	17629414	CCCC	CCCC	CCCC	CCCC	CCCC	CCCC	CCCC	CCCC	CCCC	CCCC	CCCC	CCCC	CCCC	CCCC	CCCC	CCCC	CCCC	CCCC	CCCC	CCCC	CCCC	CCCC	CCCC	CCCC	CCCC	CCCC	CCCC	CCCC	CCCC	CCCC	CCCC	CCCC	CCCC	CCCC	CCCC	CCCC	CCCC	CCCC	CCCC	CCCC	CCCC	CCCC	CCCC	CCCC	CCCC	CCCC	CCCC
PotVar0007348	10	17626544	TTTT	TTTT	TTTT	TTTT	TTTT	TTTT	TTTT	TTTT	TTTT	TTTG	TTTG	TTTG	TTTG	TTTT	TTTT	TTTG	TTTG	TTTT	TTTT	TTTT	TTTT	TTTT	TTTT	TTTT	TTTT	TTTT	TTTT	TTTT	TTTT	TTTT	TTTT	TTTT	TTTT	TTTT	TTTT	TTTT	TTTT	TTTT	TTTT	TTTT	TTTT	TTTT	TTTT	TTTT	TTTT	TTTT	TTTT
PotVar0007394	10	16850143	GGGG	GGGG	GGGG	GGGG	GGGG	GGGG	GGGG	GGGG	GGGG	GGGG	GGGG	GGGG	GGGG	GGGG	GGGG	GGGG	GGGG	GGGG	GGGG	GGGG	GGGG	GGGG	GGGG	GGGG	GGGG	GGGG	GGGG	GGGG	GGGG	GGGG	GGGG	GGGG	GGGG	GGGG	GGGG	GGGG	GGGG	GGGG	GGGG	GGGG	GGGG	GGGG	GGGG	GGGG	GGGG	GGGG	GGGG
PotVar0007417	10	16354796	TTCC	TTTT	TTTC	TTTC	TTTT	TTTC	TTTT	TTTT	TTTC	TTTT	TTTT	TTTT	TTTT	TTTC	TTTT	TTTT	TTTC	TTTC	TTCC	TTTT	TTTT	TTTT	TTTC	TTTC	TTTT	TTTT	TTTC	TTTT	TTTC	TTTC	TTTT	TTTC	TTTC	TTTT	TTTT	TTTC	TTTC	TTTT	TTTC	TTTT	TTTT	TTTC	TTTT	TTTC	TTTT	TTTC	TTTC
PotVar0007437	9	30792398	TCCC	TTCC	TTCC	TTCC	TTTC	TTCC	TTCC	TTTC	TTTC	TCCC	TCCC	TCCC	TCCC	TTCC	TTTC	TCCC	TTTT	TTCC	TTTT	TCCC	TCCC	TCCC	TTCC	TCCC	TTCC	TTTC	TTTC	TTTC	TTCC	TTCC	TTCC	TTCC	TTCC	TTTT	TTCC	TTCC	CCCC	TTTC	TTTC	TCCC	TTCC	TTCC	TTCC	TTTC	TTTC	TTTT	TTCC
PotVar0007448	9	30792488	TTCC	CCCC	CCCC	CCCC	CCCC	TCCC	CCCC	CCCC	CCCC	TCCC	TCCC	TCCC	TCCC	TCCC	CCCC	TCCC	CCCC	TCCC	CCCC	TCCC	TTCC	TTCC	TCCC	TCCC	TTCC	CCCC	TCCC	CCCC	TCCC	TCCC	TCCC	CCCC	TCCC	CCCC	CCCC	TCCC	TTTC	CCCC	TCCC	CCCC	CCCC	TCCC	TCCC	CCCC	TCCC	CCCC	TCCC
PotVar0007449	9	30792536	AAAA	AAAC	AAAA	AAAA	AAAA	AAAA	AAAA	AAAA	AAAA	AAAA	AAAA	AAAA	AAAA	AAAA	AAAA	AAAA	AAAA	AAAA	AAAA	AAAA	AAAA	AAAA	AAAA	AAAA	AAAA	AAAA	AAAA	AAAA	AAAA	AAAA	AAAA	AAAA	AAAA	AAAA	AAAA	AAAA	AAAA	AAAA	AAAA	AAAA	AAAA	AAAA	AAAA	AAAA	AAAA	AAAA	AAAA
PotVar0007465	9	30792707	CCCC	CCCC	ACCC	ACCC	CCCC	ACCC	NA	ACCC	ACCC	ACCC	ACCC	ACCC	ACCC	CCCC	ACCC	ACCC	CCCC	ACCC	CCCC	ACCC	ACCC	CCCC	CCCC	ACCC	CCCC	CCCC	CCCC	CCCC	CCCC	ACCC	CCCC	AACC	CCCC	CCCC	AACC	CCCC	CCCC	ACCC	CCCC	ACCC	CCCC	ACCC	ACCC	CCCC	CCCC	CCCC	ACCC
PotVar0007532	9	30810067	TTTT	TTCC	TTTT	TTCC	TCCC	TTTC	TTCC	TCCC	TCCC	TTTC	TTTC	TTTC	TTTC	TTTC	TTCC	TTTC	TTCC	TTCC	TCCC	TTTC	TTTC	TTTC	TTCC	TTTC	TTCC	TTCC	TTCC	TTCC	TTTC	TTCC	TTTC	TTTT	TTTC	TCCC	TTTC	TTTC	TTTT	TCCC	TTCC	TTTT	TTTC	TTCC	TTTC	TCCC	TTTT	CCCC	TTTC
PotVar0007597	9	30812341	AGGG	AAGG	AAAG	AAAG	AAAG	AAAG	AAAA	AAAA	AAAA	AAGG	AAGG	AAGG	AAGG	AAGG	AAAA	AAGG	AAAA	AAAG	AAAA	AAGG	AAGG	AGGG	AAGG	AAGG	AAGG	AAAG	AAAG	AAAG	AAGG	AAAG	AAGG	AAAA	AAGG	AAAA	AAAA	AAGG	GGGG	AAAA	AAAG	AAGG	AAGG	AAAG	AAAG	AAAG	AAAG	AAAA	AAAG
PotVar0007606	9	30812503	TTTC	TTTT	TTTT	TTTC	TTTC	TTTT	TTTT	TTTT	TTTT	TTTC	TTTC	TTTC	TTTC	TTTC	TTTT	TTTC	TTTT	TTTT	TTTT	TTTT	TTTT	TTTC	TTTT	TTTC	TTTT	TTTT	TTTT	TTTC	TTTC	TTTT	TTTT	TTTT	TTTT	TTTT	TTTT	TTTC	TTTT	TTTT	TTTT	TTTC	TTTC	TTTT	TTTT	TTTT	TTTT	TTTT	TTTT
PotVar0007613	9	30812635	AGGG	AGGG	GGGG	AGGG	AGGG	GGGG	GGGG	GGGG	GGGG	AGGG	AGGG	AGGG	AGGG	AGGG	GGGG	AGGG	GGGG	AGGG	GGGG	GGGG	AGGG	AAGG	GGGG	AGGG	GGGG	GGGG	GGGG	AGGG	AGGG	GGGG	AGGG	GGGG	GGGG	GGGG	GGGG	AGGG	AAAG	GGGG	AGGG	AGGG	AGGG	GGGG	GGGG	GGGG	AGGG	GGGG	GGGG
PotVar0007623	4	30721132	TTTT	TTTT	TTTT	TTTT	TTTT	TTTT	TTTT	TTTT	TTTT	TTTC	TTTC	TTTC	TTTC	TTTT	TTTT	TTTC	TTTT	TTTT	TTTT	TTTT	TTTT	TTTT	TTTT	TTTT	TTTT	TTTT	TTTT	TTTT	TTTT	TTTT	TTTT	TTTT	TTTT	TTTT	TTTT	TTTT	TTTT	TTTT	TTTT	TTTT	TTTT	TTTT	TTTT	TTTT	TTTT	TTTT	TTTT
PotVar0007624	4	30721048	TTTT	TTTT	TTTT	TTTT	TTTT	TTTT	TTTT	TTTT	TTTT	TTTT	TTTT	TTTT	TTTT	TTTT	TTTC	TTTT	TTTC	TTTT	TTTT	TTTT	TTTT	TTTT	TTTT	TTTT	TTTT	TTTT	TTTT	TTTT	TTTT	TTTT	TTTT	TTTT	TTTT	TTTT	TTTT	TTTT	TTTT	TTTT	TTTT	TTTC	TTTT	TTTT	TTTT	TTTT	TTTT	TTTT	TTTT
PotVar0007631	4	30720849	CCCC	CCCC	CCCC	CCCC	CCCC	CCCC	CCCC	CCCC	CCCC	CCCC	CCCC	CCCC	CCCC	CCCC	TCCC	CCCC	CCCC	CCCC	CCCC	CCCC	CCCC	CCCC	CCCC	CCCC	CCCC	CCCC	CCCC	CCCC	CCCC	CCCC	CCCC	CCCC	CCCC	CCCC	CCCC	CCCC	CCCC	CCCC	CCCC	CCCC	CCCC	CCCC	CCCC	CCCC	CCCC	CCCC	CCCC
PotVar0007646	4	30718914	TCCC	CCCC	CCCC	TTCC	CCCC	CCCC	TCCC	CCCC	CCCC	CCCC	CCCC	CCCC	CCCC	TCCC	CCCC	CCCC	CCCC	CCCC	CCCC	CCCC	CCCC	CCCC	CCCC	CCCC	TCCC	TCCC	TCCC	TCCC	CCCC	CCCC	TCCC	CCCC	CCCC	CCCC	CCCC	TCCC	CCCC	TCCC	CCCC	TCCC	TCCC	CCCC	TCCC	TTCC	TCCC	TCCC	TCCC
PotVar0007648	4	30718844	TTTT	TTTT	TTTT	TTTT	TTTT	TTTT	TTTT	TTTT	TTTT	TTTT	TTTT	TTTT	TTTT	TTTT	TTTT	TTTT	TTTT	TTTT	TTTT	TTTT	TTTT	TTTT	TTTT	TTTT	TTTT	TTTT	TTTT	TTTT	TTTT	TTTT	TTTT	TTTT	TTTT	TTTT	TTTT	TTTT	TTTT	TTTT	TTTT	TTTT	TTTT	TTTT	TTTT	TTTT	TTTT	TTTT	TTTT
PotVar0007697	4	30717810	CCCC	CCCC	CCCC	CCCC	CCCC	CCCC	CCCC	CCCC	CCCC	CCCC	CCCC	CCCC	CCCC	CCCC	CCCC	CCCC	CCCC	CCCC	CCCC	CCCC	CCCC	CCCC	CCCC	CCCC	CCCC	CCCC	CCCC	CCCC	CCCC	CCCC	CCCC	CCCC	CCCC	CCCC	CCCC	CCCC	CCCC	CCCC	CCCC	CCCC	CCCC	CCCC	CCCC	CCCC	CCCC	CCCC	CCCC
PotVar0007710	4	30717691	CCCC	CCCC	CCCC	CCCC	CCCC	CCCC	CCCC	CCCC	CCCC	CCCC	CCCC	CCCC	CCCC	CCCC	CCCC	CCCC	ACCC	CCCC	CCCC	CCCC	CCCC	CCCC	CCCC	CCCC	CCCC	CCCC	CCCC	CCCC	CCCC	CCCC	CCCC	CCCC	CCCC	CCCC	CCCC	CCCC	CCCC	CCCC	CCCC	CCCC	CCCC	CCCC	CCCC	CCCC	CCCC	CCCC	CCCC
PotVar0007721	4	30717525	AAAA	AAGG	AAAA	AAAG	AAAG	AAAG	AAAA	AAAA	AAAG	AAAA	AAAA	AAAA	AAAA	AAAA	AAAA	AAAA	AAAA	AAAG	AAAA	AAAG	AAAG	AAGG	AAAA	AAAA	AAAG	AAAG	AAAA	AAAG	AAAG	AAAA	AAAA	AAAG	AAAG	AAGG	AAAG	AAAA	AAAA	AAAA	AAGG	AAAG	AAAG	AAAG	AAAA	AAAG	AAAA	AAAA	AAAA
PotVar0007732	4	30717354	ACCC	AACC	AAAA	CCCC	AACC	AAAC	AACC	ACCC	AAAC	AAAA	AAAA	AAAA	AAAA	AACC	AAAC	AAAA	AACC	AAAC	ACCC	AACC	AACC	AACC	AAAA	AAAC	ACCC	CCCC	AACC	ACCC	AACC	AACC	AACC	AACC	AACC	CCCC	AACC	AACC	AAAA	AACC	AACC	AACC	AACC	AACC	ACCC	CCCC	AACC	ACCC	AAAC
PotVar0007740	4	30717225	TTTC	CCCC	CCCC	TTTC	TCCC	CCCC	TTCC	TTTC	CCCC	CCCC	CCCC	CCCC	CCCC	TTCC	TCCC	CCCC	TTCC	CCCC	TTTC	TCCC	TCCC	CCCC	CCCC	TCCC	TTCC	TTTC	TTCC	TTCC	TCCC	TTCC	TTCC	TCCC	TCCC	TTCC	TCCC	TTCC	CCCC	TTCC	CCCC	TCCC	TCCC	TCCC	TTTC	TTTC	TTCC	TTTC	TCCC
PotVar0007751	4	30716393	AAAA	AAAA	AAAA	AAAA	AAAA	AAAA	AAAA	AAAA	AAAA	AAAA	AAAA	AAAA	AAAA	AAAA	AAAA	AAAA	AAAA	AAAA	AAAA	AAAA	AAAA	AAAA	AAAA	AAAA	AAAA	AAAA	AAAA	AAAA	AAAA	AAAA	AAAA	AAAA	AAAA	AAAA	AAAA	AAAA	AAAA	AAAA	AAAA	AAAA	AAAA	AAAA	AAAA	AAAA	AAAA	AAAA	AAAA
PotVar0007753	4	30716340	GGGG	GGGG	GGGG	GGGG	GGGG	GGGG	GGGG	GGGG	GGGG	AGGG	AGGG	AGGG	AGGG	GGGG	GGGG	AGGG	GGGG	GGGG	GGGG	GGGG	GGGG	GGGG	GGGG	GGGG	GGGG	GGGG	GGGG	GGGG	GGGG	GGGG	GGGG	GGGG	GGGG	GGGG	GGGG	GGGG	GGGG	GGGG	GGGG	GGGG	GGGG	GGGG	GGGG	GGGG	GGGG	GGGG	GGGG
PotVar0007761	4	30716199	TTTT	TTTG	TTTT	TTTT	TTTT	TTTG	TTTT	TTTT	TTTT	TTTG	TTTG	TTTG	TTTG	TTTT	TTGG	TTTG	TTTT	TTTG	TTTT	TTTT	TTTG	TTTG	TTTT	TTTT	TTTT	TTTT	TTTT	TTTT	TTTT	TTTG	TTTT	TTTT	TTTT	TTTT	TTTT	TTTT	TTTT	TTTT	TTTT	TTTT	TTTT	TTTT	TTTT	TTTT	TTTT	TTTG	TTTT
PotVar0007768	4	30715876	CCCC	ACCC	CCCC	CCCC	CCCC	ACCC	CCCC	CCCC	CCCC	ACCC	ACCC	ACCC	ACCC	CCCC	AACC	ACCC	CCCC	ACCC	CCCC	CCCC	ACCC	ACCC	CCCC	CCCC	CCCC	CCCC	CCCC	CCCC	CCCC	ACCC	CCCC	CCCC	CCCC	CCCC	CCCC	CCCC	CCCC	CCCC	CCCC	CCCC	CCCC	CCCC	CCCC	CCCC	CCCC	ACCC	CCCC
PotVar0008028	4	22913776	TTTT	TTTT	TTTT	TTTT	TTTT	TTTT	TTTT	TTTT	TTTT	TTTT	TTTT	TTTT	TTTT	TTTT	NA	TTTT	TTTT	TTTT	TTTT	TTTT	TTTT	TTTT	TTTT	TTTT	TTTT	TTTT	TTTT	TTTT	TTTT	TTTT	TTTT	TTTT	TTTT	TTTT	TTTT	TTTT	TTTT	TTTT	TTTT	TTTT	TTTT	TTTT	TTTT	TTTT	TTTT	TTTT	TTTT
PotVar0008045	4	22839733	GGGG	GGGG	GGGG	GGGG	GGGG	GGGG	GGGG	GGGG	GGGG	GGGG	GGGG	GGGG	GGGG	GGGG	GGGG	GGGG	GGGG	GGGG	GGGG	GGGG	GGGG	GGGG	GGGG	GGGG	GGGG	GGGG	GGGG	GGGG	GGGG	GGGG	GGGG	GGGG	GGGG	GGGG	GGGG	GGGG	GGGG	GGGG	GGGG	GGGG	GGGG	GGGG	GGGG	GGGG	GGGG	GGGG	GGGG
PotVar0008054	4	22839502	CCCC	CCCC	CCCC	CCCC	CCCC	CCCC	CCCC	CCCC	CCCC	CCCC	CCCC	CCCC	CCCC	CCCC	CCCC	CCCC	CCCC	CCCC	CCCC	CCCC	CCCC	CCCC	CCCC	CCCC	CCCC	CCCC	CCCC	CCCC	CCCC	CCCC	CCCC	CCCC	CCCC	CCCC	CCCC	CCCC	CCCC	CCCC	CCCC	ACCC	CCCC	CCCC	CCCC	CCCC	CCCC	CCCC	CCCC
PotVar0008075	4	22838778	AAAA	AAAG	AAAA	AAAA	AAAA	AAAG	AAAA	AAAA	AAAA	AAAG	AAAG	AAAG	AAAG	AAAA	AGGG	AAAG	AAAG	AAAG	AAAA	AAAA	AAAG	AAGG	AAAA	AAAA	AAAA	AAAA	AAAA	AAAA	AAAA	AAAG	AAAA	AAAA	AAAA	AAAA	AAAA	AAAA	AAAA	AAAA	AAAA	AAAG	AAAA	AAAA	AAAA	AAAA	AAAA	AAAG	AAAA
PotVar0008082	4	22838328	AAAA	AAAG	AAAA	AAAA	AAAA	AAAG	AAAA	AAAA	AAAA	AAAG	AAAG	AAAG	AAAG	AAAA	AAGG	AAAG	AAAA	AAAG	AAAA	AAAA	AAAG	AAAG	AAAA	AAAA	AAAA	AAAA	AAAA	AAAA	AAAA	AAAG	AAAA	AAAA	AAAA	AAAA	AAAA	AAAA	AAAA	AAAA	AAAA	AAAA	AAAA	AAAA	AAAA	AAAA	AAAA	AAAG	AAAA
PotVar0008090	4	22837788	AAAA	AAAG	AAAA	AAAG	AAAG	AAAG	AAAA	AAAA	AAAG	AAAG	AAAG	AAAG	AAAG	AAAA	AAAA	AAAG	AAAA	AAAG	AAAA	AAAG	AAGG	AAGG	AAAG	AAAA	AAAG	AAAG	AAAA	AAAG	AAAG	AAAA	AAAA	AAGG	AAAG	AAGG	AAAG	AAAA	AAAA	AAAA	AAGG	AAAG	AAAG	AAAG	AAAA	AAAG	AAAG	AAAA	AAAA
PotVar0008099	4	22837205	AAAG	AAAA	AAAG	AAAA	AAAA	AAAA	AAAA	AAAA	AAAA	AAAA	AAAA	AAAA	AAAA	AAAG	AAAA	AAAA	AAAA	AAAA	AAAA	AAAA	AAAA	AAAA	AAAA	AAAG	AAAA	AAAA	AAAA	AAAA	AAAA	AAAA	AAAA	AAAG	AAAA	AAAA	AAAA	AAAG	AAAA	AAAG	AAAA	AAAA	AAAG	AAAG	AAAA	AAAA	AAAA	AAAA	AAAG
PotVar0008113	11	40967925	AAAA	AAAG	AAAA	AAAA	AAAA	AAAA	AAAA	AAAA	AAAA	AAAA	AAAA	AAAA	AAAA	AAAA	AAAA	AAAA	AAAA	AAAA	AAAA	AAAA	AAAA	AAAA	AAAA	AAAA	AAAA	AAAA	AAAA	AAAA	AAAA	AAAA	AAAA	AAAA	AAAA	AAAA	AAAA	AAAA	AAAA	AAAA	AAAA	AAAA	AAAA	AAAA	AAAA	AAAA	AAAA	AAAA	AAAA
PotVar0008115	11	40968026	CCCC	TCCC	CCCC	CCCC	TCCC	CCCC	TTCC	CCCC	CCCC	CCCC	CCCC	CCCC	CCCC	TCCC	CCCC	CCCC	TCCC	CCCC	TCCC	CCCC	CCCC	CCCC	TCCC	TCCC	CCCC	CCCC	TCCC	CCCC	CCCC	CCCC	TCCC	CCCC	TCCC	CCCC	CCCC	TCCC	CCCC	TCCC	TCCC	CCCC	TCCC	TCCC	TCCC	CCCC	CCCC	CCCC	CCCC
PotVar0008117	11	40968054	GGGG	GGGG	GGGG	GGGG	GGGG	GGGG	AGGG	GGGG	GGGG	GGGG	GGGG	GGGG	GGGG	AGGG	GGGG	GGGG	GGGG	GGGG	GGGG	GGGG	GGGG	GGGG	AGGG	AGGG	GGGG	GGGG	AGGG	GGGG	GGGG	GGGG	AGGG	GGGG	AGGG	GGGG	GGGG	AGGG	GGGG	GGGG	AGGG	GGGG	AGGG	AGGG	AGGG	GGGG	GGGG	GGGG	GGGG
PotVar0008128	11	40968132	GGGG	AGGG	GGGG	GGGG	GGGG	GGGG	GGGG	GGGG	GGGG	AGGG	AGGG	AGGG	AGGG	GGGG	GGGG	AGGG	GGGG	GGGG	GGGG	GGGG	GGGG	GGGG	GGGG	GGGG	GGGG	GGGG	GGGG	GGGG	GGGG	GGGG	GGGG	GGGG	GGGG	GGGG	GGGG	GGGG	GGGG	GGGG	GGGG	GGGG	GGGG	GGGG	GGGG	GGGG	GGGG	GGGG	GGGG
PotVar0008146	11	40968851	GGGG	GGGG	GGGG	GGGG	GGGG	GGGG	GGGG	GGGG	GGGG	GGGG	GGGG	GGGG	GGGG	TGGG	TGGG	GGGG	GGGG	GGGG	GGGG	GGGG	GGGG	GGGG	GGGG	TGGG	GGGG	GGGG	GGGG	GGGG	TGGG	GGGG	GGGG	TGGG	GGGG	GGGG	GGGG	TGGG	TGGG	GGGG	TGGG	GGGG	TGGG	GGGG	TGGG	GGGG	GGGG	GGGG	TGGG
PotVar0008184	11	41457566	AAAA	AAAA	AAAA	AAGG	AAAG	AAAG	AAAA	AAAA	AAAG	AAGG	AAGG	AAGG	AAGG	AAAG	AAAG	AAGG	AAAA	AAAG	AAAG	AAAA	AAAG	AAAA	AAAG	AAAG	AAAG	AAAG	AAAG	AAAG	AAAG	AAAG	AAAG	AAAG	AAAG	AAGG	AAAA	AAAG	AAGG	AAAA	AAAG	AAAA	AAAA	AAAG	AAAG	AAAG	AAAG	AAAG	AAAG
PotVar0008194	11	41457748	ACCC	ACCC	AACC	CCCC	CCCC	CCCC	CCCC	CCCC	CCCC	ACCC	ACCC	ACCC	ACCC	CCCC	CCCC	ACCC	ACCC	CCCC	CCCC	ACCC	CCCC	ACCC	CCCC	ACCC	ACCC	CCCC	CCCC	CCCC	ACCC	CCCC	CCCC	CCCC	CCCC	ACCC	CCCC	CCCC	CCCC	CCCC	CCCC	ACCC	ACCC	ACCC	CCCC	CCCC	ACCC	CCCC	AACC
PotVar0008219	11	41458081	TCCC	TTCC	NA	TCCC	CCCC	TTTC	TCCC	TCCC	TCCC	TTCC	TTCC	TTCC	TTCC	CCCC	CCCC	TTCC	TTCC	TTCC	TCCC	TTCC	TCCC	TTTC	TTCC	TTTC	TCCC	TCCC	TTCC	TTCC	TTCC	TTCC	TCCC	TTCC	TTCC	TCCC	TTTC	CCCC	CCCC	TTCC	TCCC	TTCC	TTCC	TTCC	TCCC	TTTC	TCCC	TCCC	TTCC
PotVar0008220	11	41458135	GGGG	AGGG	AGGG	AAGG	AGGG	AGGG	AGGG	AGGG	AAGG	AAGG	AAGG	AAGG	AAGG	AAAG	AGGG	AAGG	GGGG	AGGG	AGGG	AGGG	AGGG	GGGG	AGGG	AGGG	AGGG	AGGG	AAGG	AGGG	AGGG	AGGG	AGGG	AGGG	AGGG	AAAG	GGGG	AAAG	AAGG	GGGG	AAGG	AGGG	AAGG	AAGG	AAGG	AGGG	AGGG	AGGG	AGGG
PotVar0008237	11	41458325	TCCC	TCCC	CCCC	CCCC	TCCC	CCCC	TTCC	TTCC	TCCC	CCCC	CCCC	CCCC	CCCC	TCCC	TCCC	CCCC	NA	CCCC	TTCC	TCCC	TCCC	CCCC	CCCC	CCCC	TTCC	CCCC	CCCC	TCCC	CCCC	TCCC	TCCC	CCCC	CCCC	CCCC	TCCC	TCCC	TCCC	TTCC	TCCC	TTCC	TTCC	TCCC	CCCC	CCCC	CCCC	TTCC	CCCC
PotVar0008243	11	41458436	AAGG	GGGG	GGGG	AGGG	AAGG	GGGG	GGGG	GGGG	GGGG	GGGG	GGGG	GGGG	GGGG	AGGG	AAGG	GGGG	GGGG	AGGG	GGGG	AGGG	AGGG	AGGG	AGGG	GGGG	GGGG	AAGG	GGGG	GGGG	AGGG	GGGG	AGGG	AGGG	AGGG	GGGG	GGGG	AGGG	AGGG	GGGG	AGGG	GGGG	GGGG	GGGG	AGGG	GGGG	AAGG	GGGG	AGGG
PotVar0008247	11	41458499	GGGG	GGGG	GGGG	GGGG	GGGG	AAGG	AGGG	GGGG	AGGG	GGGG	GGGG	GGGG	GGGG	GGGG	GGGG	GGGG	AGGG	AGGG	GGGG	GGGG	GGGG	GGGG	AGGG	AGGG	GGGG	GGGG	AGGG	AGGG	GGGG	AAGG	AGGG	AAGG	AAGG	GGGG	AAGG	GGGG	GGGG	GGGG	AGGG	GGGG	AGGG	GGGG	AGGG	AAGG	GGGG	AGGG	GGGG
PotVar0008263	11	41832125	CCCC	TTCC	TTCC	CCCC	CCCC	TTTC	TCCC	TCCC	CCCC	TCCC	TCCC	TCCC	TCCC	TTTC	TCCC	TCCC	CCCC	TTCC	TCCC	TTCC	TCCC	TTCC	TTTT	TTCC	TCCC	TCCC	TTCC	TTCC	TTTC	TTCC	TCCC	TTTT	TTCC	CCCC	TTTC	TTTC	TCCC	TCCC	TTTC	TTCC	TTTC	TTCC	TTTC	TTTC	TCCC	TTCC	TTCC
PotVar0008279	11	41832308	AGGG	AAAA	NA	GGGG	AGGG	AGGG	AGGG	AGGG	GGGG	AGGG	AGGG	AGGG	AGGG	GGGG	AGGG	AGGG	AGGG	AGGG	AAGG	AGGG	AGGG	AAGG	AGGG	AGGG	GGGG	AGGG	AGGG	AGGG	AGGG	GGGG	GGGG	GGGG	GGGG	GGGG	AGGG	GGGG	GGGG	AAGG	GGGG	AGGG	GGGG	AGGG	GGGG	AGGG	GGGG	GGGG	GGGG
PotVar0008293	11	41832581	CCCC	CCCC	CCCC	CCCC	CCCC	CCCC	TCCC	TTCC	TTCC	CCCC	CCCC	CCCC	CCCC	CCCC	CCCC	CCCC	TCCC	CCCC	TCCC	CCCC	TCCC	CCCC	CCCC	CCCC	TTCC	CCCC	CCCC	TCCC	CCCC	TCCC	TCCC	CCCC	CCCC	CCCC	TCCC	CCCC	TCCC	CCCC	CCCC	TCCC	CCCC	CCCC	CCCC	CCCC	CCCC	TTCC	CCCC
PotVar0008299	11	41832655	AACC	ACCC	CCCC	ACCC	AACC	CCCC	CCCC	CCCC	CCCC	CCCC	CCCC	CCCC	CCCC	CCCC	AACC	CCCC	CCCC	ACCC	CCCC	ACCC	ACCC	ACCC	CCCC	CCCC	CCCC	AACC	CCCC	CCCC	CCCC	CCCC	ACCC	CCCC	ACCC	CCCC	CCCC	CCCC	ACCC	ACCC	ACCC	CCCC	CCCC	CCCC	CCCC	CCCC	ACCC	CCCC	CCCC
PotVar0008323	11	41832981	CCCC	AACC	ACCC	CCCC	CCCC	ACCC	CCCC	ACCC	CCCC	ACCC	ACCC	ACCC	ACCC	ACCC	ACCC	ACCC	CCCC	ACCC	ACCC	ACCC	ACCC	AACC	AACC	AACC	CCCC	ACCC	ACCC	ACCC	AACC	CCCC	CCCC	ACCC	CCCC	CCCC	ACCC	ACCC	ACCC	CCCC	ACCC	ACCC	CCCC	ACCC	ACCC	ACCC	CCCC	ACCC	ACCC
PotVar0008325	11	41833010	TCCC	TCCC	CCCC	CCCC	TCCC	CCCC	TCCC	CCCC	CCCC	CCCC	CCCC	CCCC	CCCC	TCCC	TCCC	CCCC	TCCC	CCCC	NA	TCCC	CCCC	CCCC	CCCC	CCCC	CCCC	CCCC	CCCC	CCCC	CCCC	CCCC	CCCC	CCCC	CCCC	CCCC	CCCC	TCCC	CCCC	TTCC	TCCC	TCCC	TTCC	TCCC	CCCC	CCCC	CCCC	CCCC	CCCC
PotVar0008380	11	41840983	TTTC	TTTT	TCCC	TTCC	TTTT	TTCC	TCCC	TCCC	TCCC	TTCC	TTCC	TTCC	TTCC	TTCC	TTTT	TTCC	TCCC	TTTC	NA	TTCC	TTTC	TTTC	TTTC	TTCC	CCCC	TTTC	TTCC	TTCC	TTTC	CCCC	TCCC	TTCC	TTCC	TTCC	TCCC	TTCC	TTTC	TTTC	TTCC	TCCC	CCCC	TTCC	TTCC	TTCC	TTCC	TCCC	TTCC
PotVar0008383	11	41841168	AAAA	AAAA	AAAA	AAAA	AAAA	AAAA	AAAA	AAAA	AAAA	AAAA	AAAA	AAAA	AAAA	AAAC	AAAA	AAAA	AAAA	AAAA	AAAA	AAAA	AAAA	AAAA	AAAC	AAAA	AAAA	AAAA	AAAA	AAAA	AAAC	AAAA	AAAA	AAAC	AAAA	AAAA	AAAA	AAAC	AAAA	AAAA	AAAA	AAAA	AAAA	AAAA	AAAC	AAAA	AAAC	AAAA	AAAC
PotVar0008392	11	41841277	AAAA	AAAA	AAAG	AAAA	AAAA	AAGG	AAAG	AAAA	AAAA	AAAA	AAAA	AAAA	AAAA	AAAG	AAAA	AAAA	AAAA	AAAG	AAAA	AAAG	AAAA	AAAA	AAAG	AAAA	AAAG	AAAA	AAAG	AAAG	AAAA	AAGG	AAAG	AAGG	AAGG	AAAA	AAGG	AAAG	AAAA	AAAG	AAGG	AAAG	AGGG	AAAG	AAAG	AAGG	AAAA	AAAG	AAAA
PotVar0008393	11	41841354	AACC	AAAC	AAAA	AAAC	ACCC	AAAA	AAAA	AAAA	AAAA	AAAA	AAAA	AAAA	AAAA	AAAC	AACC	AAAA	AAAA	AAAC	AAAA	AAAC	AAAC	AAAC	AAAC	AAAA	AAAA	AACC	AAAA	AAAA	AAAC	AAAA	AAAC	AAAC	AAAC	AAAA	AAAA	AAAC	AAAC	AAAC	AAAC	AAAA	AAAA	AAAA	AAAC	AAAA	AACC	AAAA	AAAC
PotVar0008400	11	41841490	GGGG	AAGG	AGGG	AGGG	GGGG	AAGG	GGGG	AGGG	AGGG	AAGG	AAGG	AAGG	AAGG	AGGG	AGGG	AAGG	GGGG	AAGG	AGGG	AGGG	AAGG	AAGG	AAGG	AAGG	GGGG	AGGG	AAGG	AAGG	AAGG	GGGG	GGGG	AGGG	AGGG	AAGG	AGGG	AGGG	AAGG	GGGG	AGGG	AGGG	GGGG	AAGG	AGGG	AAGG	GGGG	AGGG	AGGG
PotVar0008401	11	41842963	AGGG	AAAG	AGGG	AGGG	AGGG	AAGG	AGGG	AGGG	AGGG	AAGG	AAGG	AAGG	AAGG	AGGG	AAGG	AAGG	AGGG	AAGG	AAAG	AGGG	AAGG	AAGG	AAGG	AAGG	GGGG	AGGG	AAGG	AAGG	AAGG	GGGG	GGGG	AGGG	AGGG	AAGG	AGGG	AGGG	AAGG	AAGG	AGGG	AGGG	GGGG	AAGG	AGGG	AAGG	GGGG	AGGG	AGGG
PotVar0008409	11	41843059	AGGG	AGGG	GGGG	GGGG	AGGG	GGGG	AGGG	GGGG	GGGG	GGGG	GGGG	GGGG	GGGG	GGGG	AGGG	GGGG	AGGG	GGGG	AGGG	GGGG	GGGG	GGGG	GGGG	GGGG	GGGG	GGGG	GGGG	GGGG	GGGG	GGGG	GGGG	GGGG	GGGG	GGGG	GGGG	GGGG	GGGG	AAGG	GGGG	GGGG	GGGG	GGGG	GGGG	GGGG	GGGG	GGGG	GGGG
PotVar0008443	11	42601754	AAAA	AAAA	AAAG	AAAA	AAAA	AAAA	AAAG	AAAG	AAAG	AAAG	AAAG	AAAG	AAAG	AAAG	AAAA	AAAG	AAAA	AAAA	AAAA	AAAA	AAAA	AAAA	AAAA	AAAA	AAAA	AAAA	AAAA	AAAA	AAAA	AAAA	AAAA	AAAA	AAAA	AAAA	AAAA	AAAG	AAAA	AAAA	AAAA	AAAA	AAAA	AAAA	AAAG	AAAA	AAAA	AAAA	AAAA
PotVar0008447	11	42601858	GGGG	GGGG	AAAG	AGGG	GGGG	AAAG	AGGG	AGGG	AAAG	AAAG	AAAG	AAAG	AAAG	AAGG	GGGG	AAAG	AGGG	AAGG	AGGG	AGGG	AAGG	AGGG	AAGG	AAGG	AAGG	AGGG	AAAG	AAGG	AAGG	AAAG	AAGG	AAGG	AAAG	AAGG	AGGG	AAGG	AGGG	AGGG	AGGG	AGGG	AAGG	AAGG	AAAG	AAAG	AAGG	AGGG	AAGG
PotVar0008494	11	42604259	TTTC	TTCC	TTTT	NA	CCCC	TTTT	TTCC	TTTT	TTTT	TTTC	TTTC	TTTC	TTTC	TTTT	TCCC	TTTC	TTTC	TTTC	TTTC	TTTC	TTTC	TTTC	TTTT	TTTT	TTTT	TTTT	TTTT	TTTT	TTTT	TTTT	TTTC	TTTT	TTTC	TTTC	TTTT	TTTT	TTTC	TCCC	TTTC	TTTT	TTTT	TTTT	TTTT	TTTT	TTTC	TTTT	TTTT
PotVar0008504	11	42604500	AAGG	AAAA	AAAA	AAGG	AAAA	AAAA	AAAG	AAGG	AAAG	AAAA	AAAA	AAAA	AAAA	AAAA	AAAG	AAAA	AAGG	AAAA	AAAA	AAAA	AAAA	AAAA	AAAA	AAGG	AAGG	AAGG	AAAA	AAAG	AAAG	AAAG	AAAG	AAAG	AAAA	AAAG	AAGG	AAAA	AAGG	AAAA	AAAG	AAAG	AAAA	AAAA	AAAG	AAAA	AAAA	AGGG	AAAG
PotVar0008511	11	42604745	CCCC	CCCC	TCCC	CCCC	CCCC	CCCC	CCCC	CCCC	CCCC	TCCC	TCCC	TCCC	TCCC	CCCC	CCCC	TCCC	CCCC	CCCC	CCCC	TCCC	CCCC	TCCC	CCCC	TTCC	TCCC	CCCC	TCCC	CCCC	TCCC	CCCC	CCCC	CCCC	CCCC	TCCC	CCCC	CCCC	CCCC	CCCC	CCCC	TCCC	TCCC	TCCC	CCCC	CCCC	CCCC	CCCC	TCCC
PotVar0008531	11	42605059	GGGG	GGGG	GGGG	GGGG	GGGG	GGGG	GGGG	GGGG	GGGG	GGGG	GGGG	GGGG	GGGG	GGGG	GGGG	GGGG	GGGG	GGGG	GGGG	GGGG	GGGG	GGGG	GGGG	GGGG	GGGG	GGGG	GGGG	GGGG	GGGG	GGGG	GGGG	GGGG	GGGG	GGGG	GGGG	GGGG	GGGG	GGGG	GGGG	GGGG	GGGG	GGGG	GGGG	GGGG	GGGG	GGGG	GGGG
PotVar0008553	11	43789547	TGGG	NA	GGGG	TGGG	NA	NA	GGGG	TGGG	GGGG	GGGG	GGGG	GGGG	GGGG	GGGG	GGGG	GGGG	TTGG	GGGG	TTGG	TGGG	TTGG	GGGG	TGGG	NA	GGGG	TGGG	GGGG	TGGG	TGGG	GGGG	GGGG	TGGG	GGGG	TGGG	TGGG	GGGG	GGGG	GGGG	GGGG	TGGG	GGGG	TGGG	TGGG	GGGG	TGGG	GGGG	TGGG
PotVar0008636	11	43790538	TTTT	TTTC	TTTT	TTTT	NA	TTTC	TTTT	TTTT	TTTT	TTTT	TTTT	TTTT	TTTT	TTTT	TTTC	TTTT	TTTC	TTTC	TTTC	TTTT	TTTT	TTTT	TTTT	TTTT	TTTT	TTTT	TTTC	TTTC	TTTT	TTTT	TTTC	TTTT	TTTC	TTTC	TTTT	TTTT	TTTC	TTTC	TTTT	TTTT	TTTT	TTTC	TTTT	TTTC	TTTC	TTTT	TTTT
PotVar0008637	11	43790644	TTCC	TTTC	TCCC	TTTT	TTTC	TTTC	TTTT	TTTT	TTTT	TTCC	TTCC	TTCC	TTCC	TTCC	TTCC	TTCC	TTTC	TCCC	TTTT	TCCC	TTTC	CCCC	TTTC	TCCC	TTTC	TTTT	TTCC	TTTT	TTCC	TTTT	TTTC	TTTC	TTTC	TTTC	TTTT	TTCC	TTCC	TTTT	TCCC	TTCC	TTCC	TTCC	TTTT	TTTC	TTTC	TTTC	TTCC
PotVar0008668	11	43791440	AAAA	AAAG	AAAG	AAAG	AAAA	AAAG	AAAG	AAGG	AGGG	AAAG	AAAG	AAAG	AAAG	AAAG	AAAA	AAAG	AAAA	AAAG	AAAA	AAAA	AAAG	AAAA	AAGG	AAAG	AGGG	AGGG	AAAG	AAGG	AAAG	GGGG	AAGG	AAGG	AAGG	AAAG	AGGG	AAAG	AAAG	AAAG	AAAG	AAAG	AAGG	AAAA	AAGG	AAGG	AAAG	AGGG	AAAG
PotVar0008670	11	43791495	TTCC	TTTC	TTCC	TTTT	TTTT	TTTC	TTTT	TTTT	TTTT	TTTC	TTTC	TTTC	TTTC	TTTT	TTTT	TTTC	TTTT	TTTC	TTTT	TTTC	TTTT	TCCC	TTTT	TTTC	TTTC	TTTT	TTCC	TTTT	TTTC	TTTT	TTTT	TTTC	TTTT	TTTC	TTTT	TTTT	TTTT	TTTT	TTTT	TTTC	TTTC	TTTC	TTTT	TTTC	TTTT	TTTT	TTTC
PotVar0008711	11	43867258	GGGG	TGGG	TGGG	TGGG	TGGG	GGGG	TTGG	TTTG	TGGG	TTTG	TTTG	TTTG	TTTG	TTTT	TTGG	TTTG	TGGG	TGGG	GGGG	TTGG	TGGG	TGGG	TTGG	TTTG	TTGG	TTGG	GGGG	TGGG	TTGG	TTGG	TTTG	TGGG	TGGG	TGGG	TTGG	TTTT	TTTG	GGGG	TTGG	TTGG	TTGG	TGGG	TTTG	GGGG	TTGG	TTTG	TTGG
PotVar0008714	11	43867303	TTTT	TTTT	TTTT	TTTT	TTTT	TTTT	TTTG	TTTG	TTTT	TTTG	TTTG	TTTG	TTTG	TTTG	TTTT	TTTG	TTTT	TTTT	TTTT	TTTT	TTTT	TTTT	TTTT	TTTG	TTTT	TTTT	TTTT	TTTT	TTTT	TTTT	TTTT	TTTT	TTTT	TTTT	TTTT	TTTG	TTTT	TTTT	TTTT	TTTT	TTTT	TTTT	TGGG	TTTT	TTTT	TTTT	TTTT
PotVar0008720	11	43867400	AAAA	AAAA	AAAA	AAAA	AAAA	AAAA	AAAA	AAAA	AAAA	AAAA	AAAA	AAAA	AAAA	AAAA	AAAA	AAAA	AAAA	AAAA	AAAA	AAAA	AAAA	AAAA	AAAA	AAAA	AAAA	AAAA	AAAA	AAAA	AAAA	AAAA	AAAA	AAAA	AAAA	AAAA	AAAA	AAAA	AAAA	AAAA	AAAA	AAAA	AAAA	AAAA	AAAA	AAAA	AAAA	AAAA	AAAA
PotVar0008725	11	43867510	AAGG	AAAG	AAGG	AAAA	AAAA	AAAG	AAAA	AAAA	AAAA	AAAG	AAAG	AAAG	AAAG	AAAA	AAAA	AAAG	AAAA	AAAG	AAAA	AAAG	AAAA	AGGG	AAAA	AAAG	AAAG	AAAA	AAGG	AAAA	AAAG	AAAA	AAAA	AAAG	AAAA	AAAG	AAAA	AAAA	AAAA	AAAA	AAAG	AAAG	AAAG	AAAG	AAAA	AAAG	AAAA	AAAA	AAAG
PotVar0008826	11	43868252	AAAG	AAGG	AAAG	AGGG	AAGG	AAAA	GGGG	AGGG	AAGG	AAGG	AAGG	AAGG	AAGG	GGGG	AAGG	AAGG	AAAG	AAAA	AAAG	AAAG	AAAA	AAAA	AAGG	AAGG	AAGG	AAGG	AAAA	AAAG	AAGG	AAGG	AAGG	AAAG	AAAA	AAAG	AAGG	GGGG	AAGG	AAGG	AAAG	AAGG	AAGG	AAAG	AAGG	AAAA	AAAG	AGGG	AAGG
PotVar0008851	11	43868452	TTTC	TTTC	TTTC	TTTC	TTCC	TCCC	TTTT	TTTC	TTCC	TTTC	TTTC	TTTC	TTTC	TTTT	TTCC	TTTC	TCCC	NA	TCCC	TTCC	CCCC	TTTC	TTCC	TTTC	TTTC	TTCC	TTCC	TCCC	TTTC	TTCC	TTCC	TTCC	CCCC	TTCC	TTCC	TTTT	TTCC	TTCC	TTCC	TTTC	TTTC	TTCC	TTCC	TCCC	TCCC	TTTC	TTTC
PotVar0008852	11	43868514	AAAA	AAAA	AAAC	AAAA	AAAA	AAAC	AAAA	AAAA	AACC	AAAA	AAAA	AAAA	AAAA	AAAA	AAAA	AAAA	AAAA	AAAC	AAAA	AAAA	AAAC	AAAA	AAAC	AAAA	AAAC	AAAC	AAAC	AAAC	AAAA	AACC	AAAA	AAAC	AACC	AAAA	AAAC	AAAA	AAAA	AAAC	AAAC	AAAA	AAAC	AAAA	AAAC	AACC	AAAA	AAAC	AAAA
PotVar0008857	11	43868548	AGGG	AGGG	GGGG	AAGG	AAGG	GGGG	AAGG	GGGG	AGGG	GGGG	GGGG	GGGG	GGGG	GGGG	AGGG	GGGG	AGGG	GGGG	AGGG	GGGG	GGGG	GGGG	GGGG	GGGG	GGGG	GGGG	GGGG	GGGG	GGGG	GGGG	GGGG	GGGG	GGGG	GGGG	GGGG	GGGG	GGGG	AAGG	GGGG	GGGG	GGGG	GGGG	GGGG	GGGG	GGGG	GGGG	GGGG
PotVar0008860	11	43868615	CCCC	CCCC	CCCC	CCCC	TCCC	CCCC	CCCC	CCCC	CCCC	TCCC	TCCC	TCCC	TCCC	CCCC	TCCC	TCCC	TCCC	TCCC	CCCC	TCCC	TCCC	TCCC	CCCC	CCCC	CCCC	CCCC	CCCC	CCCC	CCCC	CCCC	TCCC	CCCC	TCCC	CCCC	CCCC	CCCC	TCCC	CCCC	TCCC	CCCC	CCCC	CCCC	CCCC	CCCC	TCCC	CCCC	CCCC
PotVar0008867	11	43868696	CCCC	CCCC	CCCC	CCCC	CCCC	CCCC	TCCC	TCCC	CCCC	TCCC	TCCC	TCCC	TCCC	TCCC	CCCC	TCCC	CCCC	CCCC	CCCC	CCCC	CCCC	CCCC	CCCC	CCCC	CCCC	CCCC	CCCC	CCCC	CCCC	CCCC	CCCC	CCCC	CCCC	CCCC	CCCC	TCCC	CCCC	CCCC	CCCC	CCCC	CCCC	CCCC	TTCC	CCCC	CCCC	CCCC	CCCC
PotVar0008903	11	43871333	CCCC	TCCC	CCCC	CCCC	CCCC	TCCC	CCCC	CCCC	CCCC	CCCC	CCCC	CCCC	CCCC	CCCC	TCCC	CCCC	CCCC	TCCC	TCCC	CCCC	CCCC	CCCC	CCCC	CCCC	CCCC	CCCC	TCCC	TCCC	CCCC	CCCC	TCCC	CCCC	TCCC	TCCC	CCCC	CCCC	TCCC	TCCC	CCCC	CCCC	CCCC	TCCC	CCCC	TCCC	TCCC	CCCC	CCCC
PotVar0008904	11	43871389	GGGG	AGGG	AGGG	GGGG	GGGG	GGGG	GGGG	GGGG	GGGG	GGGG	GGGG	GGGG	GGGG	AAGG	GGGG	GGGG	GGGG	GGGG	GGGG	AGGG	GGGG	GGGG	NA	GGGG	GGGG	GGGG	GGGG	GGGG	GGGG	GGGG	GGGG	GGGG	GGGG	GGGG	GGGG	AAGG	GGGG	GGGG	AGGG	AGGG	AGGG	AGGG	GGGG	GGGG	GGGG	GGGG	GGGG
PotVar0008905	11	43871401	GGGG	GGGG	AGGG	GGGG	GGGG	AGGG	GGGG	GGGG	GGGG	GGGG	GGGG	GGGG	GGGG	AAGG	AGGG	GGGG	GGGG	AGGG	AGGG	AGGG	GGGG	GGGG	AGGG	GGGG	GGGG	GGGG	AGGG	AGGG	GGGG	GGGG	AGGG	GGGG	AGGG	AGGG	GGGG	AAGG	AGGG	AGGG	AGGG	AGGG	AGGG	AAGG	GGGG	AGGG	AGGG	GGGG	GGGG
PotVar0008906	11	43871440	AAAG	AAGG	AAGG	AAGG	AAGG	AGGG	AAGG	GGGG	AGGG	AGGG	AGGG	AGGG	AGGG	GGGG	AGGG	AGGG	AGGG	AGGG	AGGG	AGGG	GGGG	AAAG	GGGG	AGGG	AGGG	GGGG	AAGG	GGGG	AGGG	GGGG	GGGG	AGGG	GGGG	AGGG	GGGG	GGGG	GGGG	AAGG	AGGG	AGGG	AGGG	AGGG	GGGG	AGGG	GGGG	GGGG	AGGG
PotVar0008928	11	43873296	AAAG	AAAG	AAAA	AAGG	AAGG	AAAA	AAGG	AAAA	AAAG	AAAA	AAAA	AAAA	AAAA	AAAA	AAAG	AAAA	AAAG	AAAA	AAAG	AAAA	AAAA	AAAA	AAAA	AAAA	AAAA	AAAA	AAAA	AAAA	AAAA	AAAA	AAAA	AAAA	AAAA	AAAA	AAAA	AAAA	AAAA	AAGG	AAAA	AAAA	AAAA	AAAA	AAAA	AAAA	AAAA	AAAA	AAAA
PotVar0008935	11	43873415	CCCC	CCCC	CCCC	CCCC	CCCC	CCCC	CCCC	CCCC	CCCC	CCCC	CCCC	CCCC	CCCC	CCCC	TCCC	CCCC	CCCC	CCCC	CCCC	CCCC	CCCC	CCCC	CCCC	TTCC	CCCC	CCCC	CCCC	CCCC	TCCC	CCCC	CCCC	CCCC	CCCC	CCCC	CCCC	CCCC	TCCC	CCCC	CCCC	CCCC	CCCC	CCCC	CCCC	CCCC	CCCC	TCCC	TCCC
PotVar0008949	11	44072039	TCCC	TCCC	CCCC	TTCC	TTCC	CCCC	TTCC	CCCC	TCCC	CCCC	CCCC	CCCC	CCCC	CCCC	TCCC	CCCC	TCCC	CCCC	TCCC	CCCC	CCCC	CCCC	CCCC	CCCC	CCCC	CCCC	CCCC	CCCC	CCCC	CCCC	CCCC	CCCC	CCCC	CCCC	CCCC	CCCC	CCCC	TTCC	CCCC	CCCC	CCCC	CCCC	CCCC	CCCC	CCCC	CCCC	CCCC
PotVar0008957	11	44072122	AAAA	AAAA	AAAG	AAAA	AAAA	AAAA	AAAA	AAAA	AAAA	AAAA	AAAA	AAAA	AAAA	AAGG	AAAA	AAAA	AAAA	AAAA	AAAA	AAAG	AAAA	AAAA	AAAG	AAAA	AAAA	AAAA	AAAA	AAAA	AAAA	AAAA	AAAA	AAAA	AAAA	AAAA	AAAA	AAGG	AAAA	AAAA	AAAG	AAAG	AAAG	AAAG	AAAA	AAAA	AAAA	AAAA	AAAA
PotVar0009002	4	48479853	AAAG	AAAG	AAAA	AGGG	AAAG	AAAG	AGGG	AGGG	AAAA	AAAG	AAAG	AAAG	AAAG	AAGG	AAGG	AAAG	AAAG	AAAG	AAAG	AAAA	AAGG	AAAG	AAAA	AAAG	AAGG	AAGG	AGGG	AAGG	AAAG	AAGG	AAAG	AAAG	AAAA	AAAG	AAGG	AAGG	AAAA	AAAG	AAAA	AAAG	AAAG	AAAG	AAGG	AAGG	AAAG	AGGG	AAAG
PotVar0009006	4	48479822	CCCC	CCCC	CCCC	CCCC	CCCC	CCCC	CCCC	CCCC	CCCC	CCCC	CCCC	CCCC	CCCC	CCCC	TCCC	CCCC	TCCC	CCCC	CCCC	CCCC	CCCC	CCCC	CCCC	CCCC	CCCC	CCCC	CCCC	CCCC	CCCC	CCCC	CCCC	CCCC	CCCC	CCCC	CCCC	CCCC	CCCC	CCCC	CCCC	TCCC	CCCC	CCCC	CCCC	CCCC	CCCC	CCCC	CCCC
PotVar0009052	4	48479341	TTTT	TTTT	TTTT	TTTT	TTTT	TTTT	TTTT	TTTT	TTTT	TTTC	TTTC	TTTC	TTTC	TTTT	TTTT	TTTC	TTTT	TTTT	TTTT	TTTT	TTTT	TTTT	TTTT	TTTT	TTTT	TTTT	TTTT	TTTT	TTTT	TTTT	TTTT	TTTT	TTTT	TTTT	TTTT	TTTT	TTTT	TTTT	TTTT	TTTT	TTTT	TTTT	TTTT	TTTT	TTTT	TTTT	TTTT
PotVar0009060	4	48479188	AAAA	AAAA	AAAA	AAAG	AAAG	AAAA	AAAA	AAAA	AAAG	AAAA	AAAA	AAAA	AAAA	AAAA	AAAA	AAAA	AAAA	AAAG	AAAA	AAAG	AAAG	AAAA	AAAA	AAAA	AAAA	AAAA	AAAA	AAAA	AAAA	AAAA	AAAA	AAAA	AAAG	AAAG	AAAA	AAAA	AAAG	AAAA	AAAA	AAAA	AAAA	AAAA	AAAA	AAAA	AAAA	AAAA	AAAA
PotVar0009073	4	48478926	CCCC	CCCC	CCCC	CCCC	CCCC	CCCC	CCCC	CCCC	CCCC	CCCC	CCCC	CCCC	CCCC	CCCC	TCCC	CCCC	TCCC	CCCC	CCCC	CCCC	CCCC	CCCC	CCCC	CCCC	CCCC	CCCC	CCCC	CCCC	CCCC	CCCC	CCCC	CCCC	CCCC	CCCC	CCCC	CCCC	CCCC	CCCC	CCCC	TCCC	CCCC	CCCC	CCCC	CCCC	CCCC	CCCC	CCCC
PotVar0009080	4	46547868	GGGG	GGGG	GGGG	GGGG	GGGG	GGGG	GGGG	GGGG	GGGG	AGGG	AGGG	AGGG	AGGG	GGGG	GGGG	AGGG	GGGG	GGGG	GGGG	GGGG	GGGG	GGGG	GGGG	GGGG	GGGG	GGGG	GGGG	GGGG	GGGG	GGGG	GGGG	GGGG	GGGG	GGGG	GGGG	GGGG	GGGG	GGGG	GGGG	GGGG	GGGG	GGGG	GGGG	GGGG	GGGG	GGGG	GGGG
PotVar0009111	4	33100705	CCCC	CCCC	CCCC	CCCC	CCCC	CCCC	CCCC	CCCC	CCCC	CCCC	CCCC	CCCC	CCCC	CCCC	CCCC	CCCC	CCCC	CCCC	CCCC	CCCC	CCCC	CCCC	CCCC	CCCC	CCCC	CCCC	CCCC	CCCC	CCCC	CCCC	CCCC	CCCC	CCCC	CCCC	CCCC	CCCC	CCCC	CCCC	CCCC	CCCC	CCCC	CCCC	CCCC	CCCC	CCCC	CCCC	CCCC
PotVar0009120	4	33100604	CCCC	CCCC	TTCC	TCCC	TCCC	TCCC	TCCC	CCCC	TTCC	TTCC	TTCC	TTCC	TTCC	TCCC	CCCC	TTCC	TCCC	TTCC	TCCC	TTCC	TCCC	TCCC	TTTC	TCCC	TCCC	CCCC	TCCC	TCCC	TCCC	TCCC	TTCC	CCCC	TTTC	TCCC	CCCC	TCCC	NA	TCCC	TTCC	CCCC	TCCC	TCCC	CCCC	CCCC	TCCC	CCCC	TTCC
PotVar0009159	2	40633392	TTTT	TTTC	TTTT	TTTT	TTTT	TTTT	TTTT	TTTT	TTTT	TTTT	TTTT	TTTT	TTTT	TTTT	TTTT	TTTT	TTTT	TTTT	TTTT	TTTT	TTTT	TTTT	TTTT	TTTT	TTTT	TTTT	TTTT	TTTT	TTTT	TTTT	TTTT	TTTT	TTTT	TTTT	TTTT	TTTT	TTTT	TTTT	TTTT	TTTT	TTTT	TTTT	TTTT	TTTT	TTTT	TTTT	TTTT
PotVar0009170	2	40633213	TTTT	TTTC	TTTT	TTTC	TTTT	TTTT	TTTT	TTTT	TTTT	TTTC	TTTC	TTTC	TTTC	TTTT	TTTT	TTTC	TTTT	TTTT	TTTT	TTTT	TTTT	TTTT	TTTC	TTTT	TTTT	TTTC	TTTT	TTTC	TTTT	TTTC	TTTT	TTTC	TTCC	TTTT	TTCC	TTTT	TTTT	TTTT	TTTT	TTTT	TTTT	TTTC	TTTC	TTTT	TTTC	TTTT	TTTC
PotVar0009171	2	40633075	TTTT	TTTT	TCCC	TTTT	TTTT	TTCC	TTTT	TTTT	TTTT	TTTC	TTTC	TTTC	TTTC	TTTC	TTTC	TTTC	TTCC	TTTC	TTTC	TTCC	TTTC	TTCC	TTTC	TTTC	TTCC	TTTT	TTCC	TTTC	TTCC	TTTC	TTTT	TTCC	TTTT	TTTT	TTTT	TTTC	NA	TTCC	TTTC	TTTC	TTTT	TTTC	TTTC	TTTT	TTTC	TTCC	TTTT
PotVar0009178	2	40632942	GGGG	TTGG	TTTG	TGGG	TGGG	TTGG	GGGG	GGGG	GGGG	TTGG	TTGG	TTGG	TTGG	TGGG	TGGG	TTGG	TTTG	TGGG	TGGG	TTGG	TGGG	TTGG	TTGG	TGGG	TTGG	TGGG	TTGG	TTGG	TTGG	TTGG	GGGG	TTTG	TTGG	GGGG	TTGG	TGGG	TTGG	TTGG	TGGG	TGGG	GGGG	TTGG	TTGG	GGGG	TTGG	TTGG	TGGG
PotVar0009202	2	40632390	AAAA	AAAA	AAAA	AAAA	AAAA	AAAA	AAAA	AAAA	AAAA	AAAA	AAAA	AAAA	AAAA	AAAA	AAAA	AAAA	AAAA	AAAA	AAAA	AAAA	AAAA	AAAA	AAAA	AAAA	AAAA	AAAA	AAAA	AAAA	AAAA	AAAA	AAAA	AAAA	AAAA	AAAA	AAAA	AAAA	AAAA	AAAA	AAAA	AAAA	AAAA	AAAA	AAAA	AAAA	AAAA	AAAA	AAAA
PotVar0009252	2	40630617	CCCC	CCCC	CCCC	CCCC	CCCC	CCCC	CCCC	CCCC	CCCC	CCCC	CCCC	CCCC	CCCC	CCCC	CCCC	CCCC	CCCC	CCCC	CCCC	CCCC	CCCC	CCCC	CCCC	CCCC	CCCC	CCCC	CCCC	CCCC	CCCC	CCCC	CCCC	CCCC	CCCC	CCCC	NA	CCCC	CCCC	CCCC	CCCC	CCCC	CCCC	CCCC	CCCC	CCCC	CCCC	CCCC	CCCC
PotVar0009279	2	40340153	CCCC	NA	CCCC	CCCC	ACCC	CCCC	CCCC	NA	CCCC	CCCC	CCCC	CCCC	CCCC	CCCC	CCCC	CCCC	CCCC	CCCC	CCCC	CCCC	CCCC	CCCC	CCCC	CCCC	CCCC	CCCC	CCCC	CCCC	CCCC	CCCC	CCCC	CCCC	CCCC	CCCC	CCCC	CCCC	CCCC	CCCC	CCCC	CCCC	CCCC	CCCC	CCCC	CCCC	CCCC	CCCC	CCCC
PotVar0009281	2	40340135	NA	TTTT	TTTT	TTTC	TTTT	TTTT	TTTT	TTTC	TTCC	TTTT	TTTT	TTTT	TTTT	TTTT	TTTC	TTTT	TTTT	TTCC	TTTT	TTTT	TTTT	TTTC	TTTT	TTTT	TTTT	TTTC	TTTT	TTTC	TTTT	TTTT	TTTC	TTTT	TTTC	TTTT	TTTC	TTTT	TTTT	TTTC	TTTC	TTTC	TTTT	TTTT	TTTT	TTTT	TTTT	TTTC	TTTC
PotVar0009282	2	40340056	GGGG	TGGG	TTTG	GGGG	TGGG	TTGG	TTGG	TTGG	GGGG	TGGG	TGGG	TGGG	TGGG	TGGG	TGGG	TGGG	TTGG	TGGG	GGGG	TTTG	TGGG	TTGG	TGGG	TGGG	TTTG	TTGG	TTTG	TGGG	TTTG	TGGG	TTGG	TTGG	GGGG	TGGG	GGGG	TGGG	TTGG	TTGG	TGGG	TGGG	GGGG	TGGG	TTGG	GGGG	TTGG	TTGG	GGGG
PotVar0009283	2	40340053	GGGG	AAAG	AAAG	AGGG	AAAG	AAGG	AAAG	AAGG	GGGG	AAAG	AAAG	AAAG	AAAG	AAGG	AAAG	AAAG	AAAG	AAGG	AGGG	AAAG	AAGG	AAAG	AAGG	AGGG	AAAA	AAAG	AAAG	AAGG	AAAG	AAAG	AAAG	AAAG	AAAG	AAGG	AAGG	AAGG	AAAG	AAGG	AAGG	AGGG	AGGG	AAGG	AAAG	AAGG	AAAG	AAAG	AGGG
PotVar0009408	2	40336816	AAAA	AAAG	AAAA	AAAA	AAAG	AAAA	AAAA	AAAA	AAAA	AAAA	AAAA	AAAA	AAAA	AAAA	AAAA	AAAA	AAAA	AAAA	AAAA	AAAA	AAAA	AAAA	AAAA	AAAA	AAAA	AAAA	AAAA	AAAA	AAAA	AAAA	AAAA	AAAA	AAAA	AAAA	AAAA	AAAA	AAAA	AAAA	AAAA	AAAA	AAAA	AAAA	AAAA	AAAA	AAAA	AAAA	AAAA
PotVar0009410	2	40336800	AAAA	AAAA	AAAA	AAAA	AAAA	AAAA	AAAA	AAAA	AAAA	AAAA	AAAA	AAAA	AAAA	AAAA	AAAA	AAAA	AAAA	AAAA	AAAA	AAAA	AAAA	AAAA	AAAA	AAAA	AAAA	AAAA	AAAA	AAAA	AAAA	AAAA	AAAA	AAAA	AAAA	AAAA	AAAA	AAAA	AAAA	AAAA	AAAA	AAAA	AAAA	AAAA	AAAA	AAAA	AAAA	AAAA	AAAA
PotVar0009411	2	40336749	TTTT	TTTC	TTTT	TTTC	TTTC	TTTT	TTTC	TTTT	TTTT	TTCC	TTCC	TTCC	TTCC	TTTC	TTCC	TTCC	TTTC	TTTC	TTTC	TTTT	TTTC	TTTC	TTTC	TTTT	TTTC	TTTC	TTTT	TTTC	TTTT	TTCC	TTTC	TTTC	TTCC	TTTC	TTCC	TTTC	TTTC	TTTT	TTTC	TTTT	TTTC	TTTC	TTTC	TTCC	TTTC	TTTC	TTTC
PotVar0009429	2	40336425	AAAC	AAAC	AAAC	AACC	AAAC	AACC	AAAC	AAAC	AACC	AAAC	AAAC	AAAC	AAAC	AACC	AAAA	AAAC	AAAC	AAAA	AAAC	AAAC	AACC	AAAA	AACC	ACCC	AAAA	AAAA	AAAC	AAAC	AAAC	AAAC	AAAA	AAAC	AAAA	AACC	AAAC	AACC	AAAA	AAAC	AAAC	AACC	ACCC	AAAC	AAAC	AAAC	AAAC	AAAA	AACC
PotVar0009458	2	40308084	TCCC	TCCC	TCCC	TTCC	TCCC	TTCC	TCCC	TCCC	TTCC	TCCC	TCCC	TCCC	TCCC	TTCC	CCCC	TCCC	TCCC	CCCC	TCCC	TCCC	TTCC	CCCC	TTCC	TTTC	CCCC	CCCC	TCCC	TCCC	TCCC	TCCC	CCCC	TCCC	CCCC	TTCC	TCCC	TTCC	CCCC	TCCC	TCCC	TTCC	TTTC	TCCC	TCCC	TCCC	TCCC	CCCC	TTCC
PotVar0009466	2	40307945	TTTT	TTTC	TCCC	TTTT	TTTC	TTTC	TTCC	TTCC	TTTT	TTTT	TTTT	TTTT	TTTT	TTTT	TTTC	TTTT	TTTC	TTTC	TTTT	TTTC	TTTC	TTCC	TTTT	TTTC	TTCC	TTCC	TCCC	TTTT	TTCC	TTTT	TTCC	TTCC	TTTT	TTTC	TTTT	TTTT	TTTC	TTCC	TTTC	TTTC	TTTT	TTTT	TTCC	TTTT	TTCC	TTTC	TTTT
PotVar0009471	2	40307727	CCCC	CCCC	CCCC	CCCC	CCCC	TCCC	CCCC	CCCC	CCCC	TCCC	TCCC	TCCC	TCCC	TCCC	CCCC	TCCC	TCCC	CCCC	CCCC	TTCC	CCCC	CCCC	TCCC	CCCC	TCCC	CCCC	CCCC	TCCC	TCCC	TCCC	CCCC	CCCC	CCCC	CCCC	CCCC	TCCC	TCCC	CCCC	CCCC	CCCC	CCCC	TCCC	CCCC	CCCC	CCCC	TCCC	CCCC
PotVar0009474	2	40307547	TTCC	TTTT	TTTT	TTTC	TTTT	TTTT	TTTT	TTTC	TTCC	TTTT	TTTT	TTTT	TTTT	TTTT	TTTC	TTTT	TTTT	TTCC	TTTT	TTTT	TTTT	TTTC	TTTT	TTTT	TTTT	TTTC	TTTT	TTTC	TTTT	TTTT	TTTC	TTTT	TTTC	TTTT	TTTC	TTTT	TTTT	TTTC	TTTC	TTTC	TTTT	TTTT	TTTT	TTTT	TTTT	TTTC	TTTC
PotVar0009483	2	40307398	GGGG	AGGG	AAAG	GGGG	AGGG	AGGG	AAGG	AAGG	GGGG	GGGG	GGGG	GGGG	GGGG	GGGG	AGGG	GGGG	AGGG	AGGG	GGGG	AGGG	AGGG	AAGG	GGGG	AGGG	AAGG	AAGG	AAAG	GGGG	AAGG	GGGG	AAGG	AAGG	GGGG	AGGG	GGGG	GGGG	AGGG	AAGG	AGGG	AGGG	GGGG	GGGG	AAGG	GGGG	AAGG	AGGG	GGGG
PotVar0009505	2	40295787	AAAA	AAAG	AGGG	AAAA	AAAG	AAAG	AAGG	AAGG	AAAA	AAAA	AAAA	AAAA	AAAA	AAAA	AAAG	AAAA	AAAG	AAAG	AAAA	AAAG	AAAG	AAGG	AAAA	AAAG	AAGG	AAGG	AGGG	AAAA	AAGG	AAAA	AAGG	AAGG	AAAA	AAAG	AAAA	AAAA	AAAG	AAGG	AAAG	AAAG	AAAA	AAAA	AAGG	AAAA	AAGG	AAAG	AAAA
PotVar0009523	2	40295371	GGGG	GGGG	GGGG	GGGG	GGGG	AGGG	GGGG	GGGG	GGGG	AGGG	AGGG	AGGG	AGGG	AGGG	GGGG	AGGG	AGGG	GGGG	GGGG	AAGG	GGGG	GGGG	AGGG	GGGG	AGGG	GGGG	GGGG	AGGG	AGGG	AGGG	GGGG	GGGG	GGGG	GGGG	GGGG	AGGG	AGGG	GGGG	GGGG	GGGG	GGGG	AGGG	GGGG	GGGG	GGGG	AGGG	GGGG
PotVar0009542	2	40295023	TTCC	TCCC	TCCC	TTCC	TCCC	TTCC	TCCC	TCCC	TTCC	TCCC	TCCC	TCCC	TCCC	TTTC	CCCC	TCCC	TCCC	CCCC	TTTC	TCCC	TTCC	CCCC	TTCC	TTTC	CCCC	CCCC	TCCC	TCCC	TCCC	TCCC	CCCC	TCCC	CCCC	TTCC	TCCC	TTCC	TCCC	TCCC	TCCC	TTCC	TTTC	TTCC	TCCC	NA	TCCC	CCCC	TTCC
PotVar0009548	2	40294831	TTCC	CCCC	CCCC	TCCC	CCCC	CCCC	CCCC	TCCC	TTCC	CCCC	CCCC	CCCC	CCCC	CCCC	TCCC	CCCC	CCCC	TTCC	CCCC	CCCC	CCCC	TCCC	CCCC	CCCC	CCCC	TCCC	CCCC	TCCC	CCCC	CCCC	TCCC	CCCC	TCCC	CCCC	TCCC	CCCC	CCCC	TCCC	TCCC	TCCC	CCCC	CCCC	CCCC	CCCC	CCCC	TCCC	TCCC
PotVar0009567	2	40294533	AAGG	AAGG	GGGG	AAGG	AAGG	AGGG	AGGG	AGGG	AAGG	AAAG	AAAG	AAAG	AAAG	NA	AAAG	AAAG	AAGG	AAAG	GGGG	AAGG	AGGG	AAGG	AAGG	GGGG	NA	AAGG	GGGG	AAAG	AGGG	AAAG	AAGG	AGGG	AAAA	AGGG	AAAG	AAGG	AAGG	AGGG	AAGG	AGGG	AGGG	NA	AGGG	NA	AGGG	AAAG	AAGG
PotVar0009568	2	40294478	GGGG	AGGG	GGGG	GGGG	AGGG	GGGG	GGGG	GGGG	GGGG	GGGG	GGGG	GGGG	GGGG	GGGG	GGGG	GGGG	GGGG	GGGG	GGGG	GGGG	GGGG	GGGG	GGGG	GGGG	GGGG	GGGG	GGGG	GGGG	GGGG	GGGG	GGGG	GGGG	GGGG	GGGG	GGGG	GGGG	GGGG	GGGG	GGGG	GGGG	GGGG	GGGG	GGGG	GGGG	GGGG	GGGG	GGGG
PotVar0009569	2	40294453	AAAG	AAGG	GGGG	AAGG	AAGG	GGGG	AGGG	AGGG	AAGG	AAGG	AAGG	AAGG	AAGG	AGGG	AAAG	AAGG	AGGG	AAAG	AAAG	GGGG	AGGG	AAGG	AGGG	GGGG	AGGG	AAGG	GGGG	AAGG	GGGG	AAGG	AAGG	AGGG	AAAA	AGGG	AAAG	AGGG	AAGG	AGGG	AAGG	AGGG	AGGG	AAGG	AGGG	AAAG	AGGG	AAGG	AAGG
PotVar0009570	2	40294412	TGGG	GGGG	GGGG	GGGG	GGGG	GGGG	GGGG	GGGG	GGGG	GGGG	GGGG	GGGG	GGGG	GGGG	GGGG	GGGG	GGGG	GGGG	TTGG	GGGG	GGGG	GGGG	GGGG	GGGG	GGGG	GGGG	GGGG	GGGG	GGGG	GGGG	GGGG	GGGG	GGGG	GGGG	GGGG	GGGG	TGGG	GGGG	GGGG	GGGG	GGGG	TGGG	GGGG	TGGG	GGGG	GGGG	GGGG
PotVar0009575	2	40294335	GGGG	AGGG	AAAG	GGGG	AGGG	AGGG	AAGG	AAGG	GGGG	GGGG	GGGG	GGGG	GGGG	GGGG	AGGG	GGGG	AGGG	AGGG	GGGG	AGGG	AGGG	AAGG	GGGG	AGGG	AAGG	AAGG	AAAG	GGGG	AAGG	GGGG	AAGG	AAGG	GGGG	AGGG	GGGG	GGGG	AGGG	AAGG	AGGG	AGGG	GGGG	GGGG	AAGG	GGGG	AAGG	AGGG	GGGG
PotVar0009581	2	40294236	TTTT	TTTT	TTTT	TTTT	TTTT	TTTT	TTTT	TTTT	TTTT	TTTT	TTTT	TTTT	TTTT	TTTT	TTTT	TTTT	TTTT	TTTT	TTTT	TTTT	TTTT	TTTT	TTTT	TTTT	TTTT	TTTT	TTTT	TTTT	TTTT	TTTT	TTTT	TTTT	TTTT	TTTT	TTTT	TTTT	TTTT	TTTT	TTTT	TTTT	TTTT	TTTT	TTTT	TTTT	TTTT	TTTT	TTTT
PotVar0009608	2	40254203	AGGG	GGGG	GGGG	GGGG	GGGG	GGGG	GGGG	GGGG	GGGG	GGGG	GGGG	GGGG	GGGG	GGGG	GGGG	GGGG	GGGG	GGGG	AAGG	GGGG	GGGG	GGGG	GGGG	GGGG	GGGG	GGGG	GGGG	GGGG	GGGG	GGGG	GGGG	GGGG	GGGG	GGGG	GGGG	GGGG	AGGG	GGGG	GGGG	GGGG	GGGG	AGGG	GGGG	AGGG	GGGG	GGGG	GGGG
PotVar0009610	2	40254137	TCCC	TCCC	TCCC	TTCC	TCCC	TTCC	TCCC	TCCC	TTCC	TCCC	TCCC	TCCC	TCCC	TTCC	CCCC	TCCC	TCCC	CCCC	TCCC	TCCC	TTCC	CCCC	TTCC	TTTC	CCCC	CCCC	TCCC	TCCC	TCCC	TCCC	CCCC	TCCC	CCCC	TTCC	TCCC	TTCC	CCCC	TCCC	TCCC	TTCC	TTTC	TCCC	TCCC	TCCC	TCCC	CCCC	TTCC
PotVar0009673	2	40252701	TTTT	TTTG	TTTT	TTTG	TTTG	TTTT	TTTG	TTTT	TTTT	TTGG	TTGG	TTGG	TTGG	TTTG	TTGG	TTGG	TTTT	TTTG	TTTT	TTTT	TTTG	TTTG	TTTG	TTTT	TTTG	TTTG	TTTT	TTTG	TTTT	TTGG	TTTG	TTTG	TGGG	TTTG	TTGG	TTTG	TTTG	TTTT	TTTG	TTTT	TTTG	TTTG	TTTG	TTGG	TTTG	TTTG	TTTG
PotVar0009747	2	40251906	TTTT	TTTC	TCCC	TTTT	TTTC	TTTC	TTCC	TTCC	TTTT	TTTT	TTTT	TTTT	TTTT	TTTT	TTTC	TTTT	TTTC	TTTC	TTTC	TTTC	TTTC	TTCC	TTTT	TTTC	TTCC	TTCC	TCCC	TTTT	TTCC	TTTT	TTCC	TTCC	TTTT	TTTC	TTTT	TTTT	TTTC	TTCC	TTTC	TTTC	TTTT	TTTT	TTCC	TTTT	TTCC	TTTC	TTTT
PotVar0009781	2	40251308	GGGG	GGGG	GGGG	GGGG	GGGG	AGGG	GGGG	GGGG	GGGG	AGGG	AGGG	AGGG	AGGG	AGGG	GGGG	AGGG	AGGG	GGGG	GGGG	AAGG	GGGG	GGGG	AGGG	GGGG	AGGG	GGGG	GGGG	AGGG	AGGG	AGGG	GGGG	GGGG	GGGG	GGGG	GGGG	AGGG	AGGG	GGGG	GGGG	GGGG	GGGG	AGGG	GGGG	GGGG	GGGG	AGGG	GGGG
PotVar0009797	2	40243786	CCCC	CCCC	CCCC	CCCC	CCCC	CCCC	CCCC	CCCC	CCCC	CCCC	CCCC	CCCC	CCCC	CCCC	CCCC	CCCC	CCCC	CCCC	CCCC	CCCC	CCCC	CCCC	CCCC	CCCC	CCCC	CCCC	CCCC	CCCC	CCCC	CCCC	CCCC	CCCC	CCCC	CCCC	CCCC	CCCC	CCCC	CCCC	CCCC	CCCC	CCCC	CCCC	CCCC	CCCC	CCCC	CCCC	CCCC
PotVar0009802	2	40243667	TTTT	TTTC	TTTT	TTTT	TTTC	TTTT	TTTT	TTTT	TTTT	TTTT	TTTT	TTTT	TTTT	TTTT	TTTT	TTTT	TTTT	TTTT	TTTT	TTTT	TTTT	TTTT	TTTT	TTTT	TTTT	TTTT	TTTT	TTTT	TTTT	TTTT	TTTT	TTTT	TTTT	TTTT	TTTT	TTTT	TTTT	TTTT	TTTT	TTTT	TTTT	TTTT	TTTT	TTTT	TTTT	TTTT	TTTT
PotVar0009808	2	40243563	CCCC	TCCC	CCCC	TCCC	TCCC	CCCC	TCCC	CCCC	CCCC	TTCC	TTCC	TTCC	TTCC	TCCC	TTCC	TTCC	CCCC	TCCC	CCCC	CCCC	TCCC	TCCC	TCCC	CCCC	TCCC	TCCC	CCCC	TCCC	CCCC	TTCC	TCCC	TCCC	TTTC	TCCC	TTCC	TCCC	TCCC	CCCC	TCCC	CCCC	TCCC	TCCC	TCCC	TTCC	TCCC	TCCC	TCCC
PotVar0009827	2	40243261	CCCC	TCCC	NA	TCCC	TTCC	TCCC	TTCC	TTTC	CCCC	CCCC	CCCC	CCCC	CCCC	CCCC	TCCC	CCCC	TCCC	TCCC	TCCC	TCCC	TCCC	TTCC	CCCC	TCCC	TTCC	TTCC	TTTT	CCCC	TTCC	TCCC	TTCC	TTCC	CCCC	TCCC	CCCC	CCCC	TCCC	TTCC	TCCC	TCCC	CCCC	CCCC	TTCC	CCCC	TTCC	TCCC	CCCC
PotVar0009843	2	40242981	AAAA	AAAA	AAAA	AAAA	AAAA	AAAA	AAAA	AAAA	AAAA	AAAA	AAAA	AAAA	AAAA	AAAA	AAAA	AAAA	AAAA	AAAA	AAAA	AAAA	AAAA	AAAA	AAAA	AAAA	AAAA	AAAA	AAAA	AAAA	AAAA	AAAA	AAAA	AAAA	AAAA	AAAA	AAAA	AAAA	AAAA	AAAA	AAAA	AAAA	AAAA	AAAA	AAAA	AAAA	AAAA	AAAA	AAAA
PotVar0009845	2	40242932	CCCC	CCCC	CCCC	CCCC	CCCC	CCCC	CCCC	CCCC	CCCC	CCCC	CCCC	CCCC	CCCC	CCCC	CCCC	CCCC	CCCC	CCCC	TTCC	CCCC	CCCC	CCCC	CCCC	CCCC	CCCC	CCCC	CCCC	CCCC	CCCC	CCCC	CCCC	CCCC	CCCC	CCCC	CCCC	CCCC	TCCC	CCCC	CCCC	CCCC	CCCC	TCCC	CCCC	TCCC	CCCC	CCCC	CCCC
PotVar0009846	2	40242920	AAGG	GGGG	AAAG	AGGG	GGGG	AGGG	GGGG	NA	AAGG	GGGG	GGGG	GGGG	GGGG	GGGG	AAGG	GGGG	AGGG	NA	GGGG	AGGG	AGGG	AAAG	GGGG	AGGG	AAGG	AGGG	AAGG	AGGG	AGGG	GGGG	AGGG	AAGG	NA	GGGG	AGGG	GGGG	AGGG	AAAG	AAGG	AAGG	GGGG	GGGG	AGGG	GGGG	AAGG	AAGG	AGGG
PotVar0009857	2	40242824	TTTG	TTGG	GGGG	TTGG	TTGG	TGGG	TGGG	TGGG	TTGG	TTTG	TTTG	TTTG	TTTG	TTGG	TTTG	TTTG	TTGG	TTTG	TTGG	TTGG	TGGG	TTGG	TTGG	GGGG	TTGG	TTGG	GGGG	TTTG	TGGG	TTTG	TTGG	TGGG	TTTT	TGGG	TTTG	TTGG	TTTG	TGGG	TTGG	TGGG	TGGG	TTTG	TGGG	TTTG	TGGG	TTTG	TTGG
PotVar0009858	2	40242769	AAAA	AAAA	AAAA	AAAA	AAAA	AAAC	AAAA	AAAA	AAAA	AAAC	AAAC	AAAC	AAAC	AAAC	AAAA	AAAC	AAAC	AAAA	AAAA	AACC	AAAA	AAAA	AAAC	AAAA	AAAC	AAAA	AAAA	AAAC	AAAC	AAAC	AAAA	AAAA	AAAA	AAAA	AAAA	AAAC	AAAC	AAAA	AAAA	AAAA	AAAA	AAAC	AAAA	AAAA	AAAA	AAAC	AAAA
PotVar0009865	2	40242691	AGGG	AAAA	NA	AAAG	AAAA	AAAG	AAAA	AAAG	AAGG	AAAA	AAAA	AAAA	AAAA	AAAA	AAGG	AAAA	NA	AGGG	AGGG	AAAG	AAAG	AGGG	AAAA	AAAG	AAGG	AAAG	AAGG	AAAG	AAAG	AAAA	AAAG	AAGG	AAAG	AAAA	AAAG	AAAA	AAGG	AGGG	AAGG	AAGG	AAAA	AAAG	AAAG	AAAG	AAGG	AAGG	AAAG
PotVar0009882	2	39968872	AAGG	AAAA	AAGG	AAAG	AAAA	AAAA	AAAA	AAAG	AAGG	AAAA	AAAA	AAAA	AAAA	AAAA	AAAG	AAAA	AAAA	AAGG	AAAA	AAAG	AAAA	AAGG	AAAA	AAAG	AAAG	AAAG	AAAG	AAAG	AAAG	AAAA	AAAG	AAAG	AAAG	AAAA	AAAG	AAAA	AAGG	AAAG	AAAG	AAGG	AAAA	AAAA	AAAA	AAAA	AAAA	AAAG	AAAG
PotVar0009883	2	39968801	TTTT	TTTT	TTTT	TTTT	TTTT	TTTT	TTTT	TTTT	TTTT	TTTT	TTTT	TTTT	TTTT	TTTT	TTTT	TTTT	TTTT	TTTT	TTTT	TTTT	TTTT	TTTT	TTTT	TTTT	TTTT	TTTT	TTTT	TTTT	TTTT	TTTT	TTTT	TTTT	TTTT	TTTT	TTTT	TTTT	TTTT	TTTT	TTTT	TTTT	TTTT	TTTT	TTTT	TTTT	TTTT	TTTT	TTTT
PotVar0009886	2	39968739	CCCC	CCCC	CCCC	CCCC	CCCC	CCCC	CCCC	CCCC	CCCC	CCCC	CCCC	CCCC	CCCC	CCCC	CCCC	CCCC	CCCC	CCCC	TTCC	CCCC	CCCC	CCCC	CCCC	CCCC	CCCC	CCCC	TCCC	CCCC	CCCC	CCCC	CCCC	CCCC	CCCC	CCCC	CCCC	CCCC	TCCC	CCCC	CCCC	CCCC	CCCC	TCCC	CCCC	TCCC	CCCC	CCCC	CCCC
PotVar0009894	2	39968622	TTCC	TTTT	TTTT	TTTC	TTTT	TTTT	TTTT	TTTC	TTCC	TTTT	TTTT	TTTT	TTTT	TTTT	TTTC	TTTT	TTTT	TTCC	TTTT	TTTT	TTTT	TTTC	TTTT	TTTT	TTTT	TTTC	TTTT	TTTC	TTTT	TTTT	TTTC	TTTT	TTTC	TTTT	TTTC	TTTT	TTTC	TTTC	TTTC	TTTC	TTTT	TTTT	TTTT	TTTT	TTTT	TTTC	TTTC
PotVar0009917	2	39968216	TTCC	TTCC	TTCC	TTTC	TTCC	TTTC	TTTC	TTTC	TTCC	TCCC	TCCC	TCCC	TCCC	TTCC	TCCC	TCCC	TTCC	TCCC	TTTC	TCCC	TTTC	TCCC	TTCC	TTTC	TCCC	TTCC	TTTC	TCCC	TTCC	TCCC	TTCC	NA	CCCC	TTTC	TCCC	TTCC	TCCC	TTTC	TTCC	TTCC	TTTC	TTCC	TTTC	TTCC	TTTC	TCCC	TTCC
PotVar0009928	2	39968002	TTTT	TTCC	TTTT	TTTT	TTCC	TTTC	TTTC	TTTT	TTTT	TCCC	TCCC	TCCC	TCCC	TTCC	TTCC	NA	TTTC	TTTC	TTTT	TTCC	TTTC	TTTC	TTCC	TTTT	TTCC	TTTC	TTTT	TTCC	TTTC	TCCC	NA	TTTC	TCCC	TTTC	TTCC	TTCC	TTTC	TTTT	TTTC	TTTT	TTTC	TTCC	TTTC	TTCC	TTTC	TTCC	TTTC
PotVar0009937	2	39967846	GGGG	AGGG	NA	GGGG	AGGG	AGGG	GGGG	GGGG	GGGG	AGGG	AGGG	AGGG	AGGG	AGGG	GGGG	AGGG	AGGG	GGGG	GGGG	AAGG	GGGG	GGGG	AGGG	GGGG	AGGG	GGGG	GGGG	AGGG	AGGG	AGGG	GGGG	GGGG	GGGG	GGGG	GGGG	AGGG	AGGG	GGGG	GGGG	GGGG	GGGG	AGGG	GGGG	GGGG	GGGG	AGGG	GGGG
PotVar0009943	2	39967760	GGGG	AGGG	GGGG	GGGG	AGGG	GGGG	GGGG	GGGG	GGGG	GGGG	GGGG	GGGG	GGGG	GGGG	GGGG	GGGG	GGGG	GGGG	AGGG	GGGG	GGGG	GGGG	GGGG	GGGG	GGGG	GGGG	GGGG	GGGG	GGGG	GGGG	GGGG	GGGG	GGGG	GGGG	GGGG	GGGG	GGGG	GGGG	GGGG	GGGG	GGGG	GGGG	GGGG	GGGG	GGGG	GGGG	GGGG
PotVar0009949	2	39967602	AAAA	AAAC	AAAA	AAAA	AAAC	AAAA	AAAC	AAAA	AAAA	AACC	AACC	AACC	AACC	AAAC	AACC	AACC	AAAC	AAAC	AAAA	AAAA	AAAC	AAAC	AAAC	AAAA	AAAC	AAAC	AAAA	AAAC	AAAA	AACC	AAAC	AAAC	ACCC	AAAC	AACC	AAAC	AAAA	AAAA	AAAC	AAAA	AAAC	AAAC	AAAC	AACC	AAAC	AAAC	AAAC
PotVar0009951	2	39964575	TTTT	TTTT	TTCC	TTTT	TTTT	TTTT	TTTT	TTTT	TTTT	TTTT	TTTT	TTTT	TTTT	TTTT	TTTT	TTTT	TTTT	TTTT	TTTT	TTTC	TTTT	TTTC	TTTT	TTTC	TTTC	TTTT	TTTC	TTTT	TTTC	TTTT	TTTT	TTTC	TTTT	TTTT	TTTT	TTTT	TTTC	TTTT	TTTT	TTTC	TTTT	TTTT	TTTT	TTTT	TTTT	TTTT	TTTT
PotVar0009955	2	39964346	TCCC	TTCC	CCCC	CCCC	TTCC	CCCC	TCCC	CCCC	CCCC	TTCC	TTCC	TTCC	TTCC	TCCC	TTCC	TTCC	TCCC	TCCC	CCCC	CCCC	TCCC	TCCC	TCCC	CCCC	TCCC	TCCC	CCCC	TCCC	CCCC	TTCC	TCCC	TCCC	TTTC	TCCC	TTCC	TCCC	NA	CCCC	TCCC	CCCC	TCCC	TCCC	TCCC	TTCC	TCCC	TCCC	TCCC
PotVar0009977	2	39963919	TTTT	TTTT	TTTT	TTTT	TTTT	TTTC	TTTT	TTTT	TTTT	TTTC	TTTC	TTTC	TTTC	TTTC	TTTT	TTTC	NA	TTTT	TTTT	TTCC	TTTT	TTTT	TTTC	TTTT	TTTC	TTTT	TTTT	TTTC	TTTC	TTTC	TTTT	TTTT	TTTT	TTTT	TTTT	TTTC	TTTC	TTTT	TTTT	TTTT	TTTT	TTTC	TTTT	TTTT	TTTT	TTTC	TTTT
PotVar0009997	2	39963506	TCCC	CCCC	CCCC	CCCC	CCCC	CCCC	CCCC	CCCC	CCCC	CCCC	CCCC	CCCC	CCCC	CCCC	CCCC	CCCC	CCCC	CCCC	CCCC	CCCC	CCCC	CCCC	CCCC	CCCC	CCCC	CCCC	CCCC	CCCC	CCCC	CCCC	CCCC	CCCC	CCCC	CCCC	CCCC	CCCC	CCCC	CCCC	CCCC	CCCC	CCCC	CCCC	CCCC	CCCC	CCCC	CCCC	CCCC
PotVar0010007	2	39963389	GGGG	GGGG	AAGG	GGGG	GGGG	AGGG	GGGG	GGGG	GGGG	AGGG	AGGG	AGGG	AGGG	NA	GGGG	AGGG	NA	GGGG	GGGG	AAAG	GGGG	AGGG	AGGG	AGGG	AAGG	GGGG	AGGG	NA	AAGG	AGGG	GGGG	AGGG	GGGG	GGGG	GGGG	AGGG	AAGG	GGGG	GGGG	AGGG	GGGG	AGGG	GGGG	GGGG	GGGG	AGGG	GGGG
PotVar0010012	2	39792263	TTTT	TTTG	TTTT	TTTT	TTGG	TTTG	TTTG	TTTT	TTTT	TGGG	TGGG	TGGG	TGGG	TTGG	TTGG	TGGG	TGGG	TTGG	TTGG	TTGG	TTTG	TTTG	TTTG	TTTT	TTTG	TTTT	TTTT	TTTG	TTTG	TTTG	TTTG	TTTT	TTTG	TTTG	TTTT	TTGG	TTTG	TTTT	TTTG	TTTT	TTTG	TTTG	TTTT	TTGG	TTTT	TTGG	TTTT
PotVar0010024	2	39792034	GGGG	TGGG	NA	GGGG	TGGG	TGGG	GGGG	GGGG	GGGG	TGGG	TGGG	TGGG	TGGG	TGGG	GGGG	TGGG	TGGG	GGGG	GGGG	TTGG	GGGG	GGGG	TGGG	GGGG	TGGG	GGGG	GGGG	TGGG	TGGG	GGGG	GGGG	GGGG	GGGG	GGGG	GGGG	TGGG	TGGG	GGGG	GGGG	GGGG	GGGG	TGGG	GGGG	GGGG	GGGG	TGGG	GGGG
PotVar0010033	2	39791746	GGGG	GGGG	TTGG	GGGG	GGGG	GGGG	GGGG	GGGG	GGGG	GGGG	GGGG	GGGG	GGGG	GGGG	GGGG	GGGG	GGGG	GGGG	GGGG	TGGG	GGGG	TGGG	GGGG	TGGG	TGGG	GGGG	TGGG	GGGG	TGGG	GGGG	GGGG	TGGG	GGGG	GGGG	GGGG	GGGG	TGGG	GGGG	GGGG	TGGG	GGGG	GGGG	GGGG	GGGG	GGGG	GGGG	GGGG
PotVar0010064	2	39605614	AGGG	AAGG	AAAA	AAAG	AAGG	AAGG	AAAG	AAAG	NA	AGGG	AGGG	AGGG	AGGG	AAGG	GGGG	AGGG	AGGG	AGGG	AGGG	AAGG	AAGG	AAGG	AAGG	AAAA	AAAG	AAGG	AAGG	AGGG	AAAG	AGGG	AAGG	AAGG	GGGG	AAAG	AGGG	AAGG	AGGG	AGGG	AAGG	AAAG	AAAG	AGGG	AAGG	AGGG	AAAG	AGGG	AAGG
PotVar0010070	2	39605551	TTTT	TTTT	TTTT	TTTT	TTTT	TTTT	TTTT	TTTT	TTTT	TTTT	TTTT	TTTT	TTTT	TTTT	TTTT	TTTT	TTTT	TTTT	TTTT	TTTT	TTTT	TTTT	TTTT	TTTT	TTTT	TTTT	TTTT	TTTT	TTTT	TTTT	TTTT	TTTT	TTTT	TTTT	TTTT	TTTT	TTTT	TTTT	TTTT	TTTT	TTTT	TTTT	TTTT	TTTT	TTTT	TTTT	TTTT
PotVar0010072	2	39605503	CCCC	TCCC	CCCC	CCCC	TCCC	CCCC	CCCC	CCCC	CCCC	CCCC	CCCC	CCCC	CCCC	CCCC	CCCC	CCCC	CCCC	CCCC	CCCC	CCCC	CCCC	CCCC	CCCC	CCCC	CCCC	CCCC	CCCC	CCCC	CCCC	CCCC	CCCC	CCCC	CCCC	CCCC	CCCC	CCCC	CCCC	CCCC	CCCC	CCCC	CCCC	CCCC	CCCC	CCCC	CCCC	CCCC	CCCC
PotVar0010076	2	39605401	TTTT	TTTC	TTTT	TTTT	TTCC	TTTC	TTTC	TTTT	TTTT	TCCC	TCCC	TCCC	TCCC	TTCC	TTCC	TCCC	TTCC	TTTC	TTTT	TTCC	TTTC	TTTC	TTTC	TTTT	TTTC	TTTT	TTTT	TTTC	TTTC	TTTC	TTTC	TTTT	TTTC	TTTC	TTTT	TTCC	TTTC	TTTT	TTTC	TTTT	TTTC	TTTC	TTTT	TTCC	TTTT	TTCC	TTTT
PotVar0010077	2	39605232	GGGG	GGGG	GGGG	GGGG	GGGG	GGGG	GGGG	GGGG	GGGG	GGGG	GGGG	GGGG	GGGG	GGGG	GGGG	GGGG	GGGG	GGGG	AAGG	GGGG	GGGG	GGGG	GGGG	GGGG	GGGG	GGGG	AGGG	GGGG	GGGG	GGGG	GGGG	GGGG	GGGG	GGGG	GGGG	GGGG	AGGG	GGGG	GGGG	GGGG	GGGG	AGGG	GGGG	AGGG	GGGG	GGGG	GGGG
PotVar0010079	2	39605206	AACC	AAAC	AAAA	AAAC	AAAC	AAAA	AAAA	AAAC	AACC	AAAA	AAAA	AAAA	AAAA	AAAA	AAAC	AAAA	AAAA	ACCC	AAAA	AAAA	AAAA	AAAC	AAAA	AAAA	AAAA	AAAC	AAAA	AAAC	AAAA	AAAA	AAAC	AAAA	AAAC	AAAA	AAAC	AAAA	AAAC	AAAC	AAAC	AAAC	AAAA	AAAA	AAAA	AAAA	AAAA	AAAC	AAAC
PotVar0010080	2	39605170	TTTT	TTTC	TTTT	TTTT	TTTC	TTTT	TTTT	TTTT	TTTT	TTTT	TTTT	TTTT	TTTT	TTTT	TTTT	TTTT	TTTT	TTTT	TTTT	TTTT	TTTT	TTTT	TTTT	TTTT	TTTT	TTTT	TTTT	TTTT	TTTT	TTTT	TTTT	TTTT	TTTT	TTTT	TTTT	TTTT	TTTT	TTTT	TTTT	TTTT	TTTT	TTTT	TTTT	TTTT	TTTT	TTTT	TTTT
PotVar0010082	2	39605023	CCCC	CCCC	CCCC	CCCC	CCCC	TCCC	CCCC	CCCC	CCCC	TCCC	TCCC	TCCC	TCCC	TCCC	CCCC	TCCC	TCCC	CCCC	CCCC	TTCC	CCCC	CCCC	TCCC	CCCC	TCCC	CCCC	CCCC	TCCC	TCCC	CCCC	CCCC	CCCC	CCCC	CCCC	CCCC	TCCC	TCCC	CCCC	CCCC	CCCC	CCCC	TCCC	CCCC	CCCC	CCCC	TCCC	CCCC
PotVar0010102	2	39604672	AAGG	AAAG	AAAA	AAAG	AAGG	AAAG	AAAG	AAAG	AAGG	AGGG	AGGG	AGGG	AGGG	AAGG	AGGG	AGGG	AAGG	AGGG	AAAA	AAGG	AAAG	AAGG	AAAG	AAAA	AAAG	AAAG	AAAA	AAGG	AAAG	AAAG	AAGG	AAAA	AAGG	AAAG	AAAG	AAGG	AAGG	AAAG	AAGG	AAAG	AAAG	AAAG	AAAA	AAGG	AAAA	AGGG	AAAG
PotVar0010106	2	39381517	TTTT	TTTC	TTTT	TTTT	NA	TTTC	TTTC	TTTT	TTTT	TCCC	TCCC	TCCC	TCCC	TTCC	TTCC	TCCC	TTCC	TTTC	TTTC	TTCC	TTTC	TTTC	TTTC	TTTT	TTTC	TTTT	TTTT	TTTC	TTTC	TTTC	TTTC	TTTT	TTTC	TTTC	TTTT	NA	TTTC	TTTT	TTTC	TTTT	TTTC	TTTC	TTTT	TTCC	TTTT	TTCC	TTTT
PotVar0010115	2	39381344	AAAA	AAAA	AAAA	AAAA	AAAA	AAAA	AAAA	AAAA	AAAA	AAAA	AAAA	AAAA	AAAA	AAAA	AAAG	AAAA	NA	AAAA	AGGG	AAAA	AAAA	AAAA	AAAA	AAAA	AAAA	AAAA	AAAG	AAAA	AAAA	AAAA	AAAA	AAAA	AAAA	AAAA	AAAA	AAAA	AAAG	AAAA	AAAA	AAAA	AAAA	AAAG	AAAA	AAAG	AAAA	AAAA	AAAA
PotVar0010135	2	39381090	TTTC	TTCC	TTTC	TTTT	TTCC	TTCC	TTTC	TTTT	TTTC	TCCC	TCCC	TCCC	TCCC	TTCC	TCCC	TCCC	TCCC	TTTC	TCCC	TTCC	TTCC	TTTC	TCCC	TTCC	TTTC	TTTC	TTCC	TCCC	TTCC	TCCC	TTTC	TTCC	TCCC	TCCC	TTCC	TTCC	TTCC	TTCC	TTCC	TTTT	TTCC	TCCC	TTCC	CCCC	TTTC	TTCC	TTTC
PotVar0010145	2	39381003	CCCC	TCCC	CCCC	CCCC	NA	CCCC	CCCC	CCCC	CCCC	CCCC	CCCC	CCCC	CCCC	CCCC	CCCC	CCCC	CCCC	CCCC	CCCC	CCCC	CCCC	CCCC	CCCC	CCCC	CCCC	CCCC	CCCC	CCCC	CCCC	CCCC	CCCC	CCCC	CCCC	CCCC	CCCC	CCCC	CCCC	CCCC	CCCC	CCCC	CCCC	CCCC	CCCC	CCCC	CCCC	CCCC	CCCC
PotVar0010147	2	39380974	AAAG	AAGG	AAAG	AAAA	AAGG	AAAG	AAAG	AAAA	AAAG	AAGG	AAGG	AAGG	AAGG	AAAG	AGGG	AAGG	AAGG	AAAG	AGGG	AAGG	AAGG	AAAG	NA	AAGG	AAAG	AAAG	AAGG	AAGG	AAAG	AGGG	AAAG	AAGG	AGGG	AGGG	AAGG	AAAG	AAAG	AAGG	AAGG	AAAA	AAGG	AAGG	AAGG	GGGG	AAAG	AAAG	AAAG
PotVar0010158	2	39380876	AAAA	AAAA	AAAA	AAAA	AAAA	AAAA	AAAA	AAAA	AAAA	AAAA	AAAA	AAAA	AAAA	AAAA	AAAA	AAAA	AAAA	AAAA	AAAA	AAAA	AAAA	AAAA	AAAA	AAAA	AAAA	AAAA	AAAA	AAAA	AAAA	AAAA	AAAA	AAAA	AAAA	AAAA	AAAA	AAAA	AAAA	AAAA	AAAA	AAAA	AAAA	AAAA	AAAA	AAAA	AAAA	AAAA	AAAA
PotVar0010195	2	39157505	GGGG	TGGG	GGGG	GGGG	TGGG	GGGG	GGGG	GGGG	GGGG	GGGG	GGGG	GGGG	GGGG	GGGG	GGGG	GGGG	GGGG	GGGG	GGGG	GGGG	GGGG	GGGG	GGGG	GGGG	GGGG	GGGG	GGGG	GGGG	GGGG	GGGG	GGGG	GGGG	GGGG	GGGG	GGGG	GGGG	GGGG	GGGG	GGGG	GGGG	GGGG	GGGG	GGGG	GGGG	GGGG	GGGG	GGGG
PotVar0010199	2	39157436	GGGG	GGGG	GGGG	GGGG	GGGG	GGGG	GGGG	GGGG	GGGG	GGGG	GGGG	GGGG	GGGG	GGGG	GGGG	GGGG	GGGG	GGGG	GGGG	GGGG	GGGG	GGGG	GGGG	GGGG	GGGG	GGGG	GGGG	GGGG	GGGG	GGGG	GGGG	GGGG	GGGG	GGGG	GGGG	GGGG	GGGG	GGGG	GGGG	GGGG	GGGG	GGGG	GGGG	GGGG	GGGG	GGGG	GGGG
PotVar0010209	2	39157230	TTGG	TTTG	TTTT	TTTG	TTTG	TTTG	TTTT	TTTG	NA	TTTT	TTTT	TTTT	TTTT	TTTT	TTGG	TTTT	TTTG	TTGG	TTTT	TTTT	TTTT	TTTG	TTTT	TTTT	TTTT	TTTG	TTTG	TTTG	TTTT	TTTT	TTTG	TTTG	TTTT	TTTG	TTTG	TTTT	TTTG	TGGG	TTTG	TTTG	TTTT	TTTT	TTTG	TTTT	TTTT	TTTG	TTTG
PotVar0010211	2	39157161	CCCC	CCCC	CCCC	CCCC	CCCC	TCCC	CCCC	CCCC	CCCC	CCCC	CCCC	CCCC	CCCC	CCCC	TCCC	CCCC	TCCC	CCCC	CCCC	CCCC	CCCC	CCCC	CCCC	CCCC	CCCC	CCCC	TCCC	CCCC	CCCC	CCCC	CCCC	TCCC	CCCC	TCCC	CCCC	CCCC	CCCC	TTCC	CCCC	CCCC	CCCC	CCCC	TCCC	CCCC	CCCC	CCCC	CCCC
PotVar0010269	2	39156594	AAAA	AAAA	AAAA	AAAA	AAAA	AAAA	AAAA	AAAA	AAAA	AAAA	AAAA	AAAA	AAAA	AAAA	AAAA	AAAA	AAAA	AAAA	AAAA	AAAA	AAAA	AAAA	AAAA	AAAA	AAAA	AAAA	AAAA	AAAA	AAAA	AAAA	AAAA	AAAA	AAAA	AAAA	AAAA	AAAA	AAAA	AAAA	AAAA	AAAA	AAAA	AAAA	AAAA	AAAA	AAAA	AAAA	AAAA
PotVar0010270	2	39156553	AAGG	GGGG	GGGG	AGGG	GGGG	GGGG	GGGG	AGGG	AAGG	GGGG	GGGG	GGGG	GGGG	GGGG	AGGG	GGGG	GGGG	AAGG	GGGG	GGGG	GGGG	AGGG	GGGG	GGGG	GGGG	AGGG	GGGG	AGGG	GGGG	GGGG	AGGG	GGGG	GGGG	GGGG	AGGG	GGGG	AGGG	AGGG	AGGG	AGGG	GGGG	GGGG	GGGG	GGGG	GGGG	AGGG	AGGG
PotVar0010278	2	39156378	GGGG	GGGG	GGGG	GGGG	TGGG	GGGG	TGGG	GGGG	GGGG	TTGG	TTGG	TTGG	TTGG	TGGG	TTGG	TTGG	GGGG	TGGG	GGGG	TTGG	TGGG	TGGG	GGGG	GGGG	TGGG	GGGG	GGGG	GGGG	GGGG	TGGG	TGGG	GGGG	TGGG	TGGG	GGGG	TGGG	GGGG	GGGG	TGGG	GGGG	TGGG	GGGG	GGGG	TTGG	GGGG	TGGG	GGGG
PotVar0010288	2	39156199	TGGG	TTGG	TTGG	TTTG	TTGG	TTTG	TTGG	TTGG	TTGG	TTGG	TTGG	TTGG	TTGG	TTTG	GGGG	TTGG	TTGG	TGGG	NA	TGGG	TTTG	TGGG	TTTG	TTTG	TTGG	TTGG	TTTG	TTGG	TTTG	TGGG	TTGG	TGGG	TGGG	TGGG	TTGG	TTTG	TTGG	TGGG	TTGG	TTGG	TTTG	TTTG	TTGG	TTGG	TTTG	TTGG	TTGG
PotVar0010303	2	39155900	GGGG	AGGG	GGGG	GGGG	AGGG	GGGG	GGGG	GGGG	GGGG	GGGG	GGGG	GGGG	GGGG	GGGG	GGGG	GGGG	AGGG	GGGG	GGGG	GGGG	GGGG	GGGG	GGGG	GGGG	GGGG	GGGG	GGGG	GGGG	GGGG	GGGG	GGGG	GGGG	GGGG	GGGG	GGGG	GGGG	GGGG	GGGG	GGGG	GGGG	GGGG	GGGG	GGGG	GGGG	GGGG	GGGG	GGGG
PotVar0010331	2	39154685	CCCC	TCCC	CCCC	CCCC	CCCC	CCCC	CCCC	CCCC	CCCC	CCCC	CCCC	CCCC	CCCC	CCCC	CCCC	CCCC	CCCC	CCCC	CCCC	CCCC	CCCC	CCCC	CCCC	CCCC	CCCC	CCCC	CCCC	CCCC	CCCC	CCCC	CCCC	CCCC	CCCC	CCCC	CCCC	CCCC	CCCC	CCCC	CCCC	CCCC	CCCC	CCCC	CCCC	CCCC	CCCC	CCCC	CCCC
PotVar0010333	2	39154632	TCCC	TCCC	CCCC	CCCC	CCCC	CCCC	CCCC	CCCC	CCCC	CCCC	CCCC	CCCC	CCCC	CCCC	CCCC	CCCC	CCCC	CCCC	CCCC	CCCC	CCCC	CCCC	TCCC	CCCC	CCCC	TCCC	CCCC	TCCC	CCCC	TTCC	CCCC	TCCC	TTCC	CCCC	TCCC	CCCC	CCCC	CCCC	CCCC	CCCC	CCCC	TCCC	TCCC	CCCC	TCCC	CCCC	TCCC
PotVar0010345	2	39154378	TTCC	TTTT	TTCC	TTTC	TTTT	TTTT	TTTC	TTCC	TTCC	TTTT	TTTT	TTTT	TTTT	TTTT	TTTC	TTTT	TTTT	TTCC	TTTC	TTTC	TTTT	TTCC	TTTT	TTTC	TTTC	TTTC	TTTT	TTTC	TTTC	TTTT	TTTC	TTTC	TTTT	TTTC	TTTC	TTTT	TTCC	TTTC	TTTC	TTCC	TTTT	TTTT	TTTT	TTTT	TTTT	TTTC	TTTC
PotVar0010350	2	39154021	AAAG	AAGG	AAAA	AAAA	AAAG	AAAA	AAAA	AAAA	AAAA	AAAA	AAAA	AAAA	AAAA	AAAA	AAAA	AAAA	AAAA	AAAA	AAAA	AAAA	AAAA	AAAA	AAAG	AAAA	AAAA	AAAG	AAAA	AAAG	AAAA	AAGG	AAAA	AAAG	AAGG	AAAA	AAAG	AAAA	AAAA	AAAA	AAAA	AAAA	AAAA	AAAG	AAAG	AAAA	AAAG	AAAA	AAAG
PotVar0010351	2	39153953	CCCC	TCCC	CCCC	CCCC	TCCC	CCCC	CCCC	CCCC	CCCC	CCCC	CCCC	CCCC	CCCC	CCCC	CCCC	CCCC	TCCC	CCCC	CCCC	CCCC	CCCC	CCCC	CCCC	CCCC	CCCC	CCCC	CCCC	CCCC	CCCC	CCCC	CCCC	CCCC	CCCC	CCCC	CCCC	CCCC	CCCC	CCCC	CCCC	CCCC	CCCC	CCCC	CCCC	CCCC	CCCC	CCCC	CCCC
PotVar0010353	2	39153841	AAAA	AAAA	AACC	AAAA	AAAA	AAAA	AAAC	AAAC	AAAA	AAAA	AAAA	AAAA	AAAA	AAAA	AAAA	AAAA	AAAA	AAAA	AAAA	AAAC	AAAA	AAAC	AAAA	AAAC	AAAC	AAAA	AAAA	AAAA	AAAC	AAAA	AAAA	AAAC	AAAA	AAAC	AAAA	AAAA	AAAC	AAAA	AAAA	AAAC	AAAA	AAAA	AAAA	AAAA	AAAA	AAAA	AAAA
PotVar0010377	2	39080045	TTTC	TTCC	CCCC	TCCC	TTCC	TCCC	TCCC	TCCC	TTCC	TTCC	TTCC	TTCC	TTCC	TCCC	TTTT	TTCC	TTCC	TTTC	TCCC	TTCC	TCCC	TTCC	TCCC	CCCC	TCCC	TTCC	TCCC	TTCC	CCCC	TTTC	TTCC	TTCC	TTTC	TTCC	TTCC	TCCC	TCCC	TTTC	TTCC	TCCC	TCCC	TCCC	TTCC	TTCC	TCCC	TTCC	TTCC
PotVar0010382	2	39079979	AAAA	AAAA	AAAA	AAAA	AAAA	AAAA	AAAA	AAAA	AAAA	AAAA	AAAA	AAAA	AAAA	AAAA	AAAA	AAAA	AAAA	AAAA	AAAG	AAAA	AAAA	AAAA	AAAA	AAAA	AAAA	AAAA	AAAA	AAAA	AAAA	AAAA	AAAA	AAAA	AAAA	AAAA	AAAA	AAAA	AAAA	AAAA	AAAA	AAAA	AAAA	AAAA	AAAA	AAAA	AAAA	AAAA	AAAA
PotVar0010400	2	39079641	AAAA	AAAG	AAAA	AAAA	AAAG	AAAA	AAAA	AAAA	AAAA	AAAA	AAAA	AAAA	AAAA	AAAA	AAAA	AAAA	AAAG	AAAA	AAAA	AAAA	AAAA	AAAA	AAAA	AAAA	AAAA	AAAA	AAAA	AAAA	AAAA	AAAA	AAAA	AAAA	AAAA	AAAA	AAAA	AAAA	AAAA	AAAA	AAAA	AAAA	AAAA	AAAA	AAAA	AAAA	AAAA	AAAA	AAAA
PotVar0010401	2	39079631	TTCC	TTTC	TTTT	TTTC	TTTC	TTTC	TTTT	TTTC	TTCC	TTTT	TTTT	TTTT	TTTT	TTTT	TTCC	TTTT	TTCC	TTCC	TTTT	TTTT	TTTT	TTTC	TTTT	TTTT	TTTT	TTTC	TTTC	TTTC	TTTT	TTTT	TTTC	TTTC	TTTT	TTTC	TTTC	TTTT	TTTC	TCCC	TTTC	TTTC	TTTT	TTTT	TTTC	TTTT	TTTT	TTTC	TTTC
PotVar0010429	2	39079305	AGGG	AGGG	GGGG	GGGG	AAGG	GGGG	AGGG	GGGG	GGGG	AAGG	AAGG	AAGG	AAGG	AGGG	AAGG	AGGG	GGGG	NA	GGGG	AAGG	AGGG	AGGG	NA	GGGG	AGGG	AGGG	GGGG	AGGG	GGGG	AAAG	AGGG	NA	AAAG	AGGG	AGGG	AGGG	GGGG	GGGG	AGGG	GGGG	AGGG	AGGG	AGGG	AAGG	AGGG	AGGG	AGGG
PotVar0010500	2	39076994	CCCC	CCCC	TTCC	CCCC	CCCC	CCCC	TCCC	TCCC	CCCC	CCCC	CCCC	CCCC	CCCC	CCCC	CCCC	CCCC	CCCC	CCCC	TTCC	TCCC	CCCC	TCCC	CCCC	TCCC	TCCC	CCCC	TCCC	CCCC	TCCC	CCCC	CCCC	TCCC	CCCC	TCCC	CCCC	CCCC	TTCC	CCCC	CCCC	TCCC	CCCC	TCCC	CCCC	TCCC	CCCC	CCCC	CCCC
PotVar0010523	2	38977103	TTTG	TTTG	TTTT	TTTT	TTTG	TTTT	TTTT	TTTT	TTTT	TTGG	NA	TTGG	TTGG	TTTG	TTGG	TTGG	TTTT	TTTG	TTTT	TTGG	TTTG	TTTG	TTTG	TTTT	TTTG	TTTG	TTTT	TTTG	TTTT	TGGG	TTTG	TTTG	TGGG	TTTG	TTTG	TTTG	TTTT	TTTT	TTTG	TTTT	TTTG	TTTG	TTTG	TTGG	TTTG	TTTG	TTTG
PotVar0010531	2	38976865	CCCC	CCCC	CCCC	CCCC	CCCC	CCCC	CCCC	CCCC	CCCC	CCCC	CCCC	CCCC	CCCC	CCCC	CCCC	CCCC	CCCC	CCCC	CCCC	CCCC	CCCC	CCCC	CCCC	CCCC	CCCC	CCCC	CCCC	CCCC	CCCC	CCCC	CCCC	CCCC	CCCC	CCCC	CCCC	CCCC	CCCC	CCCC	CCCC	CCCC	CCCC	CCCC	CCCC	CCCC	CCCC	CCCC	CCCC
PotVar0010535	2	38976753	CCCC	TCCC	CCCC	CCCC	TCCC	CCCC	CCCC	CCCC	CCCC	CCCC	CCCC	CCCC	CCCC	CCCC	CCCC	CCCC	CCCC	CCCC	CCCC	CCCC	CCCC	CCCC	CCCC	CCCC	CCCC	CCCC	CCCC	CCCC	CCCC	CCCC	CCCC	CCCC	CCCC	CCCC	CCCC	CCCC	CCCC	CCCC	CCCC	CCCC	CCCC	CCCC	CCCC	CCCC	CCCC	CCCC	CCCC
PotVar0010536	2	38976683	TTCC	TCCC	TTTC	TTTC	TTCC	TCCC	TTTC	TTTT	TTTC	CCCC	CCCC	CCCC	CCCC	CCCC	TTCC	CCCC	TCCC	TTCC	CCCC	TCCC	TCCC	TTCC	TCCC	TTTC	TCCC	TTTC	TTTC	TTCC	TTTC	TCCC	TTTC	TTCC	CCCC	TTTC	TTCC	CCCC	TTCC	TTTC	TTCC	TTCC	TCCC	CCCC	TTCC	TCCC	CCCC	TCCC	TCCC
PotVar0010538	2	38976624	TCCC	TCCC	TCCC	TCCC	CCCC	TTTC	TCCC	CCCC	TCCC	TTCC	TTCC	TTCC	TTCC	TTTC	CCCC	TTCC	TTCC	NA	NA	TCCC	TTCC	TCCC	TTCC	TCCC	TTCC	CCCC	CCCC	TCCC	TCCC	CCCC	CCCC	TCCC	TCCC	CCCC	TCCC	TTTC	TCCC	TCCC	TCCC	TTCC	TTCC	TTCC	TCCC	CCCC	TTTC	TTCC	TTCC
PotVar0010539	2	38976602	TTTT	TTTT	TTTT	TTTT	TTTT	TTTT	TTTT	TTTT	TTTT	TTTT	TTTT	TTTT	TTTT	TTTT	TTTT	TTTT	TTTT	TTTT	TTTT	TTTT	TTTT	TTTT	TTTT	TTTT	TTTT	TTTT	TTTT	TTTT	TTTT	TTTT	TTTT	TTTT	TTTT	TTTT	TTTT	TTTT	TTTT	TTTT	TTTT	TTTT	TTTT	TTTT	TTTT	TTTT	TTTT	TTTT	TTTT
PotVar0010542	2	38976569	TTCC	TCCC	TTTC	TTTC	TTCC	TCCC	TTTC	TTTT	TTTC	CCCC	CCCC	CCCC	CCCC	CCCC	TTCC	CCCC	TCCC	TTCC	CCCC	TCCC	TCCC	TTCC	TCCC	TTTC	TCCC	TTTC	TTTC	TTCC	TTTC	TCCC	TTTC	TTCC	CCCC	TTTC	TTCC	CCCC	TTCC	TTTC	TTCC	TTCC	TCCC	CCCC	TTCC	TCCC	CCCC	TCCC	TCCC
PotVar0010551	2	38970186	CCCC	CCCC	CCCC	CCCC	CCCC	CCCC	CCCC	CCCC	CCCC	CCCC	CCCC	CCCC	CCCC	CCCC	CCCC	CCCC	CCCC	CCCC	CCCC	CCCC	CCCC	CCCC	CCCC	CCCC	CCCC	CCCC	CCCC	CCCC	CCCC	CCCC	CCCC	CCCC	CCCC	CCCC	CCCC	CCCC	CCCC	CCCC	CCCC	CCCC	CCCC	CCCC	CCCC	CCCC	CCCC	CCCC	CCCC
PotVar0010562	2	38970102	TTTT	TTTC	TTTT	TTCC	TTCC	TTTT	TTCC	TTCC	TTTT	TTTT	TTTT	TTTT	TTTT	TTTT	TTTT	TTTT	TTTT	TTTT	TTTT	TTTT	TTTT	TTTT	TTTT	TTTT	TTTT	TTCC	TTCC	TTTT	TTTC	TTTC	TTCC	TTTT	TTTT	TTTT	TTTC	TTTT	TTTT	TTTT	TTTT	TTTT	TTTT	TTTT	TTTC	TTTT	TTTT	TTTT	TTTT
PotVar0010582	2	38969782	TTTT	TTTT	TTTT	TTTT	TTTT	TTTT	TTTT	TTTT	TTTT	TTTT	TTTT	TTTT	TTTT	TTTT	TTTT	TTTT	TTTT	TTTT	TTTT	TTTT	TTTT	TTTT	TTTT	TTTT	TTTT	TTTT	TTTT	TTTT	TTTT	TTTT	TTTT	TTTT	TTTT	TTTT	TTTT	TTTT	TTTT	TTTT	TTTT	TTTT	TTTT	TTTT	TTTT	TTTT	TTTT	TTTT	TTTT
PotVar0010586	2	38969716	TTTG	TTTG	TTTT	TTTT	TTTG	TTTT	TTTT	TTTT	TTTT	TTGG	TTGG	TTGG	TTGG	TTTG	TTGG	TTGG	TTTT	TTTG	TTTT	TTGG	TTTG	TTTG	TTTG	TTTT	TTTG	TTTG	TTTT	TTTG	TTTT	TGGG	TTTG	TTTG	TGGG	TTTG	TTTG	TTTG	TTTT	TTTT	TTTG	TTTT	TTTG	TTTG	TTTG	TTGG	TTTG	TTTG	TTTG
PotVar0010608	2	38659102	TCCC	CCCC	CCCC	NA	CCCC	TCCC	CCCC	TCCC	NA	CCCC	CCCC	CCCC	CCCC	CCCC	CCCC	CCCC	CCCC	TCCC	CCCC	CCCC	CCCC	TCCC	CCCC	CCCC	CCCC	TCCC	CCCC	TCCC	CCCC	CCCC	TCCC	CCCC	CCCC	CCCC	TCCC	CCCC	CCCC	CCCC	TCCC	TCCC	CCCC	CCCC	CCCC	CCCC	CCCC	TCCC	TCCC
PotVar0010618	2	38658966	GGGG	TGGG	TTTG	TGGG	TTGG	TTGG	TTTG	TTTG	TGGG	TGGG	TGGG	TGGG	TGGG	TGGG	TGGG	TGGG	TTGG	TGGG	TTGG	TGGG	GGGG	TTGG	TGGG	TGGG	TTGG	TTGG	TTTT	TGGG	TTTG	TGGG	TTGG	TTGG	GGGG	TTGG	TGGG	TGGG	TTTG	TTGG	TGGG	TGGG	GGGG	TTGG	TTGG	TGGG	TGGG	TTGG	GGGG
PotVar0010664	2	38655156	TCCC	TCCC	TTCC	TCCC	CCCC	TCCC	TTCC	TCCC	TTCC	TCCC	TCCC	TCCC	TCCC	TTCC	TCCC	TCCC	TCCC	TCCC	TCCC	TTCC	TTCC	TCCC	TCCC	TTCC	TTCC	CCCC	CCCC	CCCC	TCCC	CCCC	CCCC	TTCC	TCCC	TCCC	TCCC	TTCC	TTCC	TTCC	CCCC	TTTC	TTCC	TCCC	TCCC	CCCC	TTCC	CCCC	TTCC
PotVar0010668	2	38655007	AAAA	AAAG	AAAA	AAAA	AAAA	AAAA	AAAA	AAAA	AAAA	AAAA	AAAA	AAAA	AAAA	AAAA	AAAA	AAAA	AAAA	AAAA	AAAA	AAAA	AAAA	AAAA	AAAA	AAAA	AAAA	AAAA	AAAA	AAAA	AAAA	AAAA	AAAA	AAAA	AAAA	AAAA	AAAA	AAAA	AAAA	AAAA	AAAA	AAAA	AAAA	AAAA	AAAA	AAAA	AAAA	AAAA	AAAA
PotVar0010676	2	38654686	TCCC	TTCC	TCCC	TTCC	TTCC	TTTC	TTTC	TTCC	TCCC	TTCC	TTCC	TTCC	TTCC	TTTC	TTCC	TTCC	TTTC	TTCC	TCCC	TCCC	TTCC	TCCC	TTCC	TCCC	TTCC	TTCC	TTTC	TCCC	TTCC	TCCC	TTCC	TTCC	TCCC	TCCC	TTCC	TTTC	TTCC	TTTT	TCCC	TTCC	TTCC	TTCC	TTTC	CCCC	TTTC	TTCC	TTCC
PotVar0010677	2	38654584	GGGG	GGGG	AAGG	GGGG	GGGG	GGGG	AGGG	AGGG	AGGG	GGGG	GGGG	GGGG	GGGG	GGGG	GGGG	GGGG	GGGG	GGGG	GGGG	AGGG	GGGG	AGGG	GGGG	AGGG	AGGG	GGGG	GGGG	GGGG	AGGG	GGGG	GGGG	AGGG	GGGG	AGGG	GGGG	GGGG	AGGG	GGGG	GGGG	AGGG	GGGG	GGGG	GGGG	GGGG	GGGG	GGGG	GGGG
PotVar0010684	2	38654389	GGGG	GGGG	AGGG	GGGG	GGGG	GGGG	GGGG	GGGG	AGGG	GGGG	GGGG	GGGG	GGGG	GGGG	GGGG	GGGG	GGGG	GGGG	GGGG	GGGG	AGGG	GGGG	AGGG	AAGG	GGGG	GGGG	GGGG	AGGG	AGGG	GGGG	GGGG	GGGG	GGGG	AGGG	GGGG	GGGG	GGGG	GGGG	AGGG	GGGG	AGGG	GGGG	GGGG	AGGG	GGGG	GGGG	GGGG
PotVar0010735	2	38503391	GGGG	GGGG	GGGG	AGGG	GGGG	GGGG	GGGG	GGGG	GGGG	GGGG	GGGG	GGGG	GGGG	GGGG	GGGG	GGGG	GGGG	GGGG	AAAG	GGGG	GGGG	GGGG	GGGG	GGGG	GGGG	GGGG	AGGG	GGGG	GGGG	GGGG	GGGG	GGGG	GGGG	GGGG	GGGG	GGGG	AGGG	GGGG	GGGG	GGGG	GGGG	AGGG	GGGG	AGGG	GGGG	GGGG	GGGG
PotVar0010787	2	38502828	CCCC	CCCC	CCCC	NA	NA	CCCC	CCCC	CCCC	CCCC	ACCC	ACCC	ACCC	ACCC	ACCC	AACC	ACCC	CCCC	ACCC	CCCC	AACC	ACCC	ACCC	CCCC	CCCC	ACCC	CCCC	CCCC	CCCC	CCCC	ACCC	ACCC	CCCC	ACCC	ACCC	CCCC	ACCC	CCCC	CCCC	ACCC	CCCC	ACCC	CCCC	CCCC	AACC	CCCC	ACCC	CCCC
PotVar0010835	2	38502436	GGGG	GGGG	AAGG	GGGG	AGGG	GGGG	AGGG	AGGG	AGGG	GGGG	GGGG	GGGG	GGGG	GGGG	GGGG	GGGG	GGGG	GGGG	GGGG	AGGG	GGGG	AGGG	GGGG	AGGG	AGGG	GGGG	GGGG	GGGG	AGGG	GGGG	GGGG	AGGG	GGGG	AGGG	GGGG	GGGG	AGGG	GGGG	GGGG	AGGG	GGGG	GGGG	GGGG	GGGG	GGGG	GGGG	GGGG
PotVar0010836	2	38502399	AAAA	AAAC	AAAA	AAAA	AAAA	AAAA	AAAA	AAAA	AAAA	AAAC	AAAC	AAAC	AAAC	AAAA	AAAA	AACC	AAAA	AAAA	AAAA	AAAA	AAAA	AAAA	AAAC	AAAA	AAAA	AAAC	AAAA	AAAC	AAAA	AACC	AAAA	AAAC	AACC	AAAA	AAAC	AAAA	AAAA	AAAA	AAAA	AAAA	AAAA	AAAC	AAAC	AAAA	AAAC	AAAA	AAAC
PotVar0010850	2	38502142	CCCC	CCCC	CCCC	CCCC	CCCC	CCCC	CCCC	CCCC	CCCC	CCCC	CCCC	CCCC	CCCC	CCCC	CCCC	CCCC	CCCC	CCCC	CCCC	CCCC	CCCC	CCCC	CCCC	CCCC	CCCC	CCCC	CCCC	CCCC	CCCC	CCCC	CCCC	CCCC	CCCC	CCCC	CCCC	CCCC	CCCC	CCCC	CCCC	CCCC	CCCC	CCCC	CCCC	CCCC	CCCC	CCCC	CCCC
PotVar0010851	2	38502131	AAAA	AAAG	AAAA	AAAA	AAAG	AAAA	AAAA	AAAA	AAAA	AAAA	AAAA	AAAA	AAAA	AAAA	AAAA	AAAA	AAAA	AAAA	AAAA	AAAA	AAAA	AAAA	AAAA	AAAA	AAAA	AAAA	AAAA	AAAA	AAAA	AAAA	AAAA	AAAA	AAAA	AAAA	AAAA	AAAA	AAAA	AAAA	AAAA	AAAA	AAAA	AAAA	AAAA	AAAA	AAAA	AAAA	AAAA
PotVar0010869	2	38501725	GGGG	GGGG	AGGG	GGGG	GGGG	GGGG	GGGG	GGGG	AGGG	GGGG	GGGG	GGGG	GGGG	GGGG	GGGG	GGGG	GGGG	GGGG	GGGG	GGGG	AGGG	GGGG	AGGG	AAGG	GGGG	GGGG	GGGG	AGGG	AGGG	GGGG	GGGG	GGGG	GGGG	AGGG	GGGG	GGGG	GGGG	GGGG	AGGG	GGGG	AGGG	GGGG	GGGG	AGGG	GGGG	GGGG	GGGG
PotVar0010872	2	38501607	AAAA	AAAA	AAAA	AAAA	AAAA	AAAA	AAAA	AAAA	AAAA	AAAA	AAAA	AAAA	AAAA	AAAA	AAAA	AAAA	AAAA	AAAA	AAAA	AAAA	AAAA	AAAA	AAAA	AAAA	AAAA	AAAA	AAAA	AAAA	AAAA	AAAA	AAAA	AAAA	AAAA	AAAA	AAAA	AAAA	AAAA	AAAA	AAAA	AAAA	AAAA	AAAA	AAAA	AAAA	AAAA	AAAA	AAAA
PotVar0010874	2	38501559	GGGG	GGGG	GGGG	GGGG	GGGG	GGGG	GGGG	GGGG	GGGG	GGGG	GGGG	GGGG	GGGG	GGGG	GGGG	GGGG	GGGG	GGGG	AAGG	GGGG	GGGG	GGGG	GGGG	GGGG	GGGG	GGGG	AGGG	GGGG	GGGG	GGGG	GGGG	GGGG	GGGG	GGGG	GGGG	GGGG	AGGG	GGGG	GGGG	GGGG	GGGG	AGGG	GGGG	AGGG	GGGG	GGGG	GGGG
PotVar0010875	2	38501542	TCCC	CCCC	CCCC	TCCC	CCCC	CCCC	CCCC	CCCC	CCCC	CCCC	CCCC	CCCC	CCCC	CCCC	CCCC	CCCC	CCCC	CCCC	CCCC	CCCC	CCCC	CCCC	CCCC	CCCC	CCCC	CCCC	CCCC	CCCC	CCCC	CCCC	CCCC	CCCC	CCCC	CCCC	CCCC	CCCC	CCCC	CCCC	CCCC	CCCC	CCCC	CCCC	CCCC	CCCC	CCCC	CCCC	CCCC
PotVar0010877	2	38501490	AGGG	AGGG	AGGG	AGGG	AGGG	AAAG	AAAG	AAGG	AGGG	AAGG	AAGG	AAGG	AAGG	AAAG	AAGG	AAGG	AAAG	AAGG	AAAG	AGGG	AAGG	AGGG	AAGG	AGGG	AAGG	AAGG	AAAA	AGGG	AAGG	AGGG	AAGG	AAGG	AGGG	AGGG	AAGG	AAAG	AAAG	AAAA	AGGG	AAGG	AAGG	AAAG	AAAG	AGGG	AAAG	AAGG	AAGG
PotVar0010878	2	38501402	AAAA	AAGG	AGGG	NA	AGGG	AAAA	AAAG	AAAG	AAGG	AAGG	AAGG	AAGG	AAGG	AAAG	AAGG	AAGG	AAAG	AAAG	AAAG	AGGG	AAGG	AAGG	AAGG	AGGG	AAGG	AAAG	AAAA	AAGG	AAGG	AGGG	AAAG	AAGG	AGGG	AGGG	AAAG	AAAG	AAAG	AAAA	AAGG	AAAG	AAGG	AAAG	AAAG	AGGG	AAAG	AAAG	AAAG
PotVar0010905	2	38467654	TTCC	CCCC	CCCC	TCCC	CCCC	CCCC	CCCC	CCCC	CCCC	CCCC	CCCC	CCCC	CCCC	CCCC	CCCC	CCCC	CCCC	CCCC	CCCC	CCCC	CCCC	TCCC	CCCC	CCCC	CCCC	CCCC	CCCC	CCCC	CCCC	CCCC	CCCC	CCCC	CCCC	CCCC	CCCC	CCCC	CCCC	CCCC	CCCC	CCCC	CCCC	CCCC	CCCC	CCCC	CCCC	CCCC	CCCC
PotVar0010926	2	38466609	AAAA	AAAG	AAAG	AAAA	AAAG	AGGG	AAAA	AAAG	AAAG	AAAG	AAAG	AAAG	AAAG	AAAG	AAAG	AAAG	AAGG	AAGG	NA	AAAA	AAAA	AAAG	AAAG	AAAA	AAAG	AAGG	AAAG	AAGG	AAAG	AAAA	AAAG	AAAG	AAAA	AAAA	AAAG	AAAG	AAGG	AAGG	AAGG	AAAG	AAAA	AAGG	AAAG	AAAG	AAAG	AGGG	AAAG
PotVar0010928	2	38466566	TTTT	TTTT	TTTT	TTTT	TTTT	TTTT	TTTT	TTTT	TTTT	TTTT	TTTT	TTTT	TTTT	TTTT	TTTT	TTTT	TTTT	TTTT	TCCC	TTTT	TTTT	TTTT	TTTT	TTTT	TTTT	TTTT	TTTC	TTTT	TTTT	TTTT	TTTT	TTTT	TTTT	TTTT	TTTT	TTTT	TTTC	TTTT	TTTT	TTTT	TTTT	TTTC	TTTT	TTTC	TTTT	TTTT	TTTT
PotVar0010934	2	38466512	GGGG	AGGG	GGGG	GGGG	GGGG	AGGG	GGGG	AGGG	AGGG	GGGG	GGGG	GGGG	GGGG	GGGG	GGGG	GGGG	GGGG	AGGG	AAAG	GGGG	GGGG	GGGG	GGGG	GGGG	GGGG	AGGG	AGGG	AGGG	GGGG	GGGG	AGGG	GGGG	GGGG	GGGG	AGGG	GGGG	AGGG	GGGG	AGGG	AGGG	GGGG	AGGG	GGGG	AGGG	GGGG	AGGG	AGGG
PotVar0010937	2	38466476	AAAA	AAAA	AAAA	AAAC	AAAA	AAAA	AAAA	AAAA	AAAA	AAAA	AAAA	AAAA	AAAA	AAAA	AAAA	AAAA	AAAA	AAAA	AAAA	AAAA	AAAA	AAAA	AAAA	AAAA	AAAA	AAAA	AAAA	AAAA	AAAA	AAAA	AAAA	AAAA	AAAA	AAAA	AAAA	AAAA	AAAA	AAAA	AAAA	AAAA	AAAA	AAAA	AAAA	AAAA	AAAA	AAAA	AAAA
PotVar0010941	2	38466361	AAAA	AAAG	AAAA	AAAA	AAAA	AAAA	AAAA	AAAA	AAAA	AAAG	AAAG	AAAG	AAAG	AAAA	AAAA	AAAG	AAAA	AAAA	AAAA	AAAA	AAAA	AAAA	AAAG	AAAA	AAAA	AAAG	AAAA	AAAG	AAAA	AAGG	AAAA	AAAG	AAGG	AAAA	AAAG	AAAA	AAAA	AAAA	AAAA	AAAA	AAAA	AAAG	AAAG	AAAA	AAAG	AAAA	AAAG
PotVar0010943	2	38466268	ACCC	CCCC	ACCC	CCCC	ACCC	AAAC	ACCC	CCCC	ACCC	AACC	AACC	AACC	AACC	AAAC	AACC	AACC	AAAC	AACC	ACCC	ACCC	AACC	ACCC	AACC	ACCC	AACC	ACCC	ACCC	ACCC	ACCC	CCCC	CCCC	AACC	ACCC	ACCC	ACCC	AAAC	AACC	AAAA	ACCC	AACC	AACC	AACC	AACC	CCCC	AAAC	AACC	AACC
PotVar0010948	2	38466148	GGGG	AGGG	AAGG	AGGG	AGGG	GGGG	AAAG	AAAG	AGGG	GGGG	GGGG	GGGG	GGGG	GGGG	GGGG	GGGG	GGGG	GGGG	GGGG	AGGG	GGGG	AGGG	GGGG	AGGG	AGGG	AGGG	AAGG	GGGG	AAGG	AGGG	AAGG	AGGG	GGGG	AGGG	AGGG	GGGG	AGGG	GGGG	GGGG	AGGG	GGGG	GGGG	AGGG	GGGG	GGGG	GGGG	GGGG
PotVar0010982	9	57166299	CCCC	CCCC	CCCC	CCCC	CCCC	CCCC	CCCC	CCCC	CCCC	CCCC	CCCC	CCCC	CCCC	CCCC	CCCC	CCCC	CCCC	CCCC	CCCC	CCCC	CCCC	CCCC	CCCC	CCCC	CCCC	CCCC	CCCC	CCCC	CCCC	CCCC	CCCC	CCCC	CCCC	CCCC	CCCC	CCCC	CCCC	CCCC	CCCC	CCCC	CCCC	CCCC	CCCC	CCCC	CCCC	CCCC	CCCC
PotVar0010983	9	57166395	TCCC	TCCC	TCCC	TCCC	CCCC	TCCC	CCCC	CCCC	TTCC	TCCC	TCCC	TCCC	TCCC	TTCC	TTCC	TCCC	CCCC	TCCC	TCCC	CCCC	TCCC	CCCC	TCCC	TTTC	CCCC	TTCC	CCCC	TTCC	TTCC	CCCC	TCCC	TTCC	CCCC	TCCC	TCCC	TTCC	CCCC	TCCC	TTCC	TTCC	TCCC	TCCC	CCCC	TCCC	CCCC	TTCC	TCCC
PotVar0010985	9	57166420	TCCC	CCCC	TCCC	TTCC	CCCC	CCCC	CCCC	NA	TCCC	TTCC	TTCC	TTCC	TTCC	CCCC	CCCC	TTCC	CCCC	TCCC	CCCC	TCCC	TCCC	TCCC	TCCC	CCCC	TCCC	CCCC	TCCC	CCCC	CCCC	TCCC	TTCC	TCCC	TTCC	TTCC	CCCC	CCCC	CCCC	TTCC	TCCC	CCCC	CCCC	TCCC	TCCC	TCCC	TTTC	TCCC	TCCC
PotVar0011031	9	57166977	CCCC	CCCC	CCCC	CCCC	CCCC	CCCC	CCCC	CCCC	CCCC	TCCC	TCCC	TCCC	TCCC	CCCC	CCCC	TCCC	CCCC	CCCC	CCCC	CCCC	CCCC	CCCC	CCCC	CCCC	CCCC	CCCC	CCCC	CCCC	CCCC	CCCC	CCCC	CCCC	CCCC	CCCC	CCCC	CCCC	CCCC	CCCC	CCCC	CCCC	CCCC	CCCC	TCCC	CCCC	CCCC	CCCC	CCCC
PotVar0011035	9	57167023	GGGG	AAAG	AGGG	AGGG	GGGG	AAGG	GGGG	GGGG	GGGG	GGGG	GGGG	GGGG	GGGG	AGGG	AGGG	GGGG	AAGG	AGGG	AAGG	AAAG	AAGG	AGGG	AGGG	GGGG	AAGG	AAGG	AGGG	GGGG	AGGG	AAGG	AGGG	GGGG	AGGG	GGGG	AGGG	AGGG	AAAG	AGGG	GGGG	GGGG	AGGG	AGGG	AGGG	AGGG	AGGG	GGGG	AGGG
PotVar0011047	9	57167101	AAGG	GGGG	AAGG	GGGG	AAAA	AGGG	AAGG	AAGG	AGGG	GGGG	GGGG	GGGG	GGGG	NA	AGGG	GGGG	AGGG	NA	NA	GGGG	GGGG	AAGG	GGGG	NA	AGGG	GGGG	AAGG	NA	AGGG	AGGG	GGGG	AGGG	AGGG	AGGG	AAGG	AGGG	AGGG	GGGG	AGGG	AAGG	AAGG	AGGG	AGGG	AGGG	GGGG	AGGG	AGGG
PotVar0011066	9	57167296	TCCC	TTTC	TTCC	TTTC	CCCC	TTCC	CCCC	TTCC	TCCC	TTCC	TTCC	TTCC	TTCC	TCCC	TCCC	TTCC	TTCC	TTCC	TTCC	TTTT	TTTC	TTCC	TTCC	CCCC	TTTC	TTCC	TTCC	CCCC	TCCC	TTTC	TTTC	TCCC	TTTC	TTCC	TCCC	TCCC	TTTC	TTTC	TCCC	CCCC	TCCC	TTCC	TTCC	TTCC	TTTT	TCCC	TTCC
PotVar0011067	9	57167371	TTTT	TTTT	TTTT	TTTT	TTTT	TTTT	TTTT	TTTT	TTTT	TTTT	TTTT	TTTT	TTTT	TTTT	TTTT	TTTT	TTTT	TTTT	TTTT	TTTT	TTTT	TTTT	TTTT	TTTT	TTTT	TTTT	TTTT	TTTT	TTTT	TTTT	TTTT	TTTT	TTTT	TTTT	TTTT	TTTT	TTTT	TTTT	TTTT	TTTT	TTTT	TTTT	TTTT	TTTT	TTTT	TTTT	TTTT
PotVar0011077	9	57167575	GGGG	GGGG	GGGG	GGGG	GGGG	GGGG	GGGG	GGGG	GGGG	GGGG	GGGG	GGGG	GGGG	GGGG	GGGG	GGGG	GGGG	GGGG	GGGG	GGGG	GGGG	GGGG	GGGG	GGGG	GGGG	GGGG	GGGG	GGGG	GGGG	GGGG	GGGG	GGGG	GGGG	GGGG	GGGG	GGGG	GGGG	GGGG	GGGG	GGGG	GGGG	GGGG	GGGG	GGGG	GGGG	GGGG	GGGG
PotVar0011079	9	57167688	AAAG	AAAA	AAAA	AAGG	AAAA	AAAA	AAAA	AAGG	AAAG	AAGG	AAGG	AAGG	AAGG	AAAA	AAAA	AAGG	AAAA	AAAG	AAAA	AAAG	AAAG	AAAG	AAAG	AAAA	AAAG	AAAA	AAAG	AAAA	AAAA	AAAG	AAGG	AAAG	AAGG	AAGG	AAAA	AAAA	AAAA	AAGG	AAAG	AAAA	AAAA	AAAG	AAAG	AAAG	AGGG	AAAG	AAAG
PotVar0011101	9	57421071	CCCC	TTTC	TTCC	TCCC	TTCC	TTCC	TTCC	CCCC	CCCC	CCCC	CCCC	CCCC	CCCC	TCCC	TCCC	CCCC	TTTC	TCCC	TTCC	TTTC	TTCC	TCCC	TCCC	CCCC	TTCC	TTCC	TCCC	CCCC	TCCC	TTCC	TCCC	TCCC	TCCC	CCCC	TCCC	TCCC	TTTC	TCCC	CCCC	CCCC	TCCC	TCCC	TCCC	TCCC	TCCC	CCCC	TCCC
PotVar0011103	9	57421153	GGGG	GGGG	GGGG	GGGG	GGGG	GGGG	GGGG	GGGG	GGGG	GGGG	GGGG	GGGG	GGGG	GGGG	GGGG	GGGG	GGGG	GGGG	GGGG	GGGG	GGGG	GGGG	GGGG	GGGG	GGGG	GGGG	GGGG	GGGG	GGGG	GGGG	GGGG	GGGG	GGGG	GGGG	GGGG	GGGG	GGGG	GGGG	GGGG	GGGG	GGGG	GGGG	GGGG	GGGG	GGGG	GGGG	GGGG
PotVar0011104	9	57421262	CCCC	CCCC	ACCC	CCCC	ACCC	CCCC	CCCC	CCCC	CCCC	CCCC	CCCC	CCCC	CCCC	CCCC	CCCC	CCCC	CCCC	CCCC	CCCC	CCCC	CCCC	CCCC	CCCC	CCCC	CCCC	CCCC	CCCC	CCCC	CCCC	CCCC	CCCC	ACCC	CCCC	CCCC	CCCC	CCCC	CCCC	CCCC	CCCC	CCCC	CCCC	CCCC	CCCC	CCCC	CCCC	CCCC	CCCC
PotVar0011128	9	57422011	AAAA	AAAA	AAAA	AAAA	AAAA	AAAA	AAGG	AAAA	AAAA	AAAA	AAAA	AAAA	AAAA	AAAA	AAAA	AAAA	AAAG	AAAA	AAAA	AAAA	AAAA	AAAA	AAAA	AAAA	AAAA	AAAA	AAAA	AAAA	AAAA	AAAA	AAAA	AAAA	AAAA	AAAA	AAAA	AAAA	AAAA	AAAA	AAAA	AAAA	AAAA	AAAA	AAAA	AAAA	AAAA	AAAA	AAAA
PotVar0011130	9	57422117	CCCC	CCCC	CCCC	CCCC	CCCC	CCCC	CCCC	CCCC	CCCC	CCCC	CCCC	CCCC	CCCC	CCCC	CCCC	CCCC	CCCC	CCCC	CCCC	CCCC	CCCC	CCCC	CCCC	CCCC	CCCC	CCCC	CCCC	CCCC	CCCC	CCCC	CCCC	CCCC	CCCC	CCCC	CCCC	CCCC	CCCC	CCCC	CCCC	CCCC	CCCC	CCCC	CCCC	CCCC	CCCC	CCCC	CCCC
PotVar0011160	9	57422510	CCCC	CCCC	CCCC	CCCC	CCCC	CCCC	CCCC	CCCC	CCCC	CCCC	CCCC	CCCC	CCCC	CCCC	CCCC	CCCC	CCCC	CCCC	CCCC	CCCC	CCCC	CCCC	TCCC	CCCC	CCCC	CCCC	CCCC	CCCC	CCCC	CCCC	CCCC	CCCC	CCCC	CCCC	CCCC	CCCC	CCCC	CCCC	CCCC	CCCC	CCCC	CCCC	CCCC	CCCC	CCCC	CCCC	CCCC
PotVar0011163	9	57422605	CCCC	CCCC	CCCC	CCCC	CCCC	CCCC	CCCC	CCCC	ACCC	ACCC	ACCC	ACCC	ACCC	ACCC	AACC	ACCC	CCCC	CCCC	CCCC	CCCC	CCCC	CCCC	CCCC	ACCC	ACCC	CCCC	CCCC	CCCC	ACCC	CCCC	CCCC	ACCC	CCCC	ACCC	CCCC	ACCC	CCCC	CCCC	CCCC	CCCC	CCCC	CCCC	CCCC	ACCC	CCCC	CCCC	CCCC
PotVar0011173	9	57422879	AAAC	AAAC	AACC	AAAC	AAAA	AAAC	AAAA	AAAA	AAAC	AAAA	AAAA	AAAA	AAAA	AAAA	AAAA	AAAA	AAAA	AAAC	AAAC	AAAA	AAAC	AAAC	AAAA	AACC	AAAA	AACC	AAAA	ACCC	AACC	AAAA	AAAC	AAAC	AAAC	AAAA	AACC	AAAA	AAAA	AAAC	ACCC	AAAC	AAAA	AAAA	AAAC	AAAA	AAAA	AACC	AAAC
PotVar0011182	9	57423038	TTTC	TCCC	TTTC	TTTC	TTTC	TTCC	TTCC	TTTC	TTTC	TTTC	TTTC	TTTC	TTTC	TTCC	TTTC	TTTC	TCCC	TTTC	TCCC	TCCC	TTCC	TTCC	TTCC	TTTC	TTCC	TTCC	TTCC	TTTC	TTTC	TTCC	TTTC	TTTT	TTTC	TTTT	TTCC	TTCC	CCCC	TTTC	TTTT	TTCC	TCCC	TTCC	TTCC	TTCC	TTTC	TTTT	TTCC
PotVar0011184	9	57423104	AGGG	AAAA	AAAG	AAGG	AGGG	AAAG	AGGG	GGGG	AGGG	GGGG	GGGG	GGGG	GGGG	AGGG	AGGG	GGGG	AAAG	AAGG	AAAG	AAAG	AAAG	AAGG	AGGG	AAGG	AAGG	AAAA	AGGG	AAAG	AAAG	AAGG	AAGG	AGGG	AAGG	GGGG	AAAG	AGGG	AAAG	AAGG	AAAG	AGGG	AGGG	AGGG	AAGG	AGGG	AGGG	AAGG	AAGG
PotVar0011189	9	57423209	AGGG	AAAG	AAGG	AGGG	AAGG	AAGG	AAAG	AGGG	AGGG	AGGG	AGGG	AGGG	AGGG	AAGG	AGGG	AGGG	AAAA	AGGG	AAAG	AAAG	AAGG	AAGG	AGGG	AGGG	AAGG	AAGG	AAGG	AGGG	AGGG	AAGG	AGGG	AGGG	AGGG	GGGG	AAGG	AAGG	AAAA	AGGG	GGGG	AAGG	AAAG	AAGG	AAGG	AAGG	AGGG	GGGG	AAGG
PotVar0011225	9	1593214	AGGG	AGGG	AGGG	AAGG	AAGG	GGGG	AAGG	GGGG	AGGG	AGGG	AGGG	AGGG	AGGG	AAAA	AGGG	AGGG	AAGG	GGGG	GGGG	GGGG	AAGG	AGGG	AAGG	AAGG	AAGG	AAAG	AGGG	AAAG	AAGG	AGGG	GGGG	AGGG	AAGG	AAAG	AGGG	AAAA	AGGG	GGGG	AGGG	GGGG	GGGG	AGGG	AGGG	AAGG	AGGG	GGGG	AAGG
PotVar0011226	9	1593287	AAAG	AAAA	AAAG	AAAG	AAAA	AAAG	AAAA	AAAA	AAAG	AAGG	AAGG	AAGG	AAGG	AAAA	AAAA	AAGG	AAAG	AAAG	AAAA	AAAA	AAAA	AAAA	AAAA	AAAA	AAAA	AAAA	AAAA	AAAA	AAAA	AAAA	AAAG	AAAA	AAAA	AAAA	AAAG	AAAA	AAAA	AAAG	AAAA	AAAA	AAGG	AAAA	AAAG	AAAA	AAAA	AAAG	AAAA
PotVar0011229	9	1593347	GGGG	GGGG	GGGG	GGGG	GGGG	GGGG	GGGG	GGGG	GGGG	GGGG	GGGG	GGGG	GGGG	GGGG	GGGG	GGGG	GGGG	GGGG	GGGG	GGGG	GGGG	GGGG	GGGG	GGGG	GGGG	GGGG	GGGG	GGGG	GGGG	GGGG	GGGG	GGGG	GGGG	GGGG	GGGG	GGGG	GGGG	GGGG	GGGG	GGGG	GGGG	GGGG	GGGG	GGGG	GGGG	GGGG	GGGG
PotVar0011236	9	1593489	CCCC	TTTC	CCCC	CCCC	TCCC	TTCC	TCCC	TTCC	TCCC	TCCC	TCCC	TCCC	TCCC	CCCC	CCCC	TCCC	CCCC	TCCC	TCCC	TTCC	TCCC	TCCC	CCCC	TTCC	CCCC	CCCC	TTCC	TCCC	TTCC	TTCC	TTTC	TTCC	TCCC	CCCC	TTCC	CCCC	TCCC	TCCC	TCCC	TCCC	TCCC	TCCC	TCCC	CCCC	TTCC	TCCC	TTCC
PotVar0011245	9	1593707	TTTT	TTTT	TTTT	TTTT	TTTT	TTTT	TTTT	TTTT	TTTT	TTTT	TTTT	TTTT	TTTT	TTTT	TTTT	TTTT	TTTT	TTTT	TTTT	TTTT	TTTT	TTTT	TTTT	TTTT	TTTT	TTTT	TTTT	TTTT	TTTT	TTTT	TTTT	TTTT	TTTT	TTTT	TTTT	TTTT	TTTT	TTTT	TTTT	TTTT	TTTT	TTTT	TTTT	TTTT	TTTT	TTTT	TTTT
PotVar0011258	9	1593894	AAAA	AAAA	AAAG	NA	AAAA	AAAA	AAAA	AAAA	AAAA	AAAA	AAAA	AAAA	AAAA	AAAA	AAAA	AAAA	AAAA	AAAG	AAAA	AAAA	AAAA	AAAG	AAAG	AAAA	AAAA	AAAA	AAAA	AAAA	AAAA	AAAA	AAAA	AAAA	AAAA	AAAA	AAAA	AAAA	AAAG	AAAG	AAAG	AAAA	AAAA	AAAG	AAAG	AAAA	AAAA	AAAA	AAAA
PotVar0011275	9	1594531	CCCC	CCCC	CCCC	CCCC	TCCC	CCCC	CCCC	CCCC	CCCC	CCCC	CCCC	CCCC	CCCC	CCCC	TCCC	CCCC	CCCC	CCCC	CCCC	CCCC	CCCC	CCCC	CCCC	CCCC	CCCC	CCCC	CCCC	CCCC	CCCC	CCCC	CCCC	CCCC	CCCC	CCCC	CCCC	CCCC	CCCC	CCCC	CCCC	CCCC	CCCC	CCCC	CCCC	CCCC	CCCC	CCCC	CCCC
PotVar0011289	9	1594785	AAAG	AAAA	AAAG	AAAA	AAAA	AAAG	AAAA	AAAA	AAAG	AAGG	AAGG	AAGG	AAGG	AAAA	AAAA	AAGG	AAAA	AAAG	AAAA	AAAA	AAAA	AAAA	AAAA	AAAA	AAAA	AAAA	AAAA	AAAA	AAAA	AAAA	AAAG	AAAA	AAAA	AAAA	AAAG	AAAA	AAAA	AAAG	AAAA	AAAA	AAGG	AAAA	AAAG	AAAA	AAAA	AAAG	AAAA
PotVar0011300	9	1595579	CCCC	TTTC	CCCC	TCCC	TCCC	TTCC	TCCC	TTTC	TCCC	TCCC	TCCC	TCCC	TCCC	CCCC	TCCC	TCCC	TCCC	TTCC	TCCC	TTTT	TCCC	TCCC	CCCC	TTCC	TCCC	TCCC	TTCC	TCCC	TTCC	TTTC	TTTC	TTCC	TCCC	TCCC	TTCC	CCCC	TTCC	TCCC	TTCC	TCCC	TCCC	TCCC	TCCC	CCCC	TTCC	TTTC	TTCC
PotVar0011302	9	1595612	AAAG	AAAG	AAAA	AAAG	AAAG	AAAA	AAAA	AAAA	AAAG	AAAG	AAAG	AAAG	AAAG	AAGG	AAGG	AAAG	AAAG	AAAA	AAAA	AAAA	AAGG	AAAG	AAAG	AAAG	AAAG	AAAA	AAAA	AAGG	AAAG	AAAA	AAAA	AAAG	AAAA	AGGG	AAAG	AAGG	AAAG	AAAA	AAAA	AAAA	AAAA	AAAA	AAAA	AAGG	AAAA	AAAA	AAAG
PotVar0011354	9	2113453	TTTT	TTTT	TTTT	TTTT	TTTT	TTTT	TTTT	TTTT	TTTT	TTTT	TTTT	TTTT	TTTT	TTTT	TTTT	TTTT	TTTT	TTTT	TTTT	TTTT	TTTT	TTTT	TTTT	TTTT	TTTT	TTTT	TTTG	TTTT	TTTT	TTTT	TTTT	TTTT	TTTT	TTTT	TTTT	TTTT	TTTG	TTTT	TTTT	TTTT	TTTT	TTTT	TTTT	TTTT	TTTT	TTTT	TTTT
PotVar0011360	9	2113575	AGGG	GGGG	AGGG	AGGG	GGGG	AGGG	AGGG	AGGG	AGGG	GGGG	GGGG	GGGG	GGGG	GGGG	AGGG	GGGG	GGGG	GGGG	AGGG	GGGG	GGGG	AGGG	AGGG	GGGG	AGGG	GGGG	AGGG	GGGG	GGGG	GGGG	GGGG	AGGG	AGGG	GGGG	GGGG	GGGG	GGGG	AGGG	GGGG	AAAG	AGGG	AGGG	GGGG	AGGG	AGGG	GGGG	GGGG
PotVar0011361	9	2113605	AAAA	ACCC	AAAA	AACC	AACC	AACC	AAAC	AACC	AAAC	AAAA	AAAA	AAAA	AAAA	AACC	AAAC	AAAA	AAAC	NA	NA	ACCC	AACC	AAAA	AAAA	ACCC	AAAC	AAAC	AAAC	AAAC	AAAC	ACCC	AACC	AAAC	AAAC	AAAC	AACC	AACC	AAAC	AAAC	ACCC	AAAC	ACCC	AAAC	AACC	AAAA	AAAC	ACCC	AAAC
PotVar0011392	9	2113876	AAAA	AAGG	AAAA	AAAA	AAGG	AAGG	AAAG	AAAG	AAAG	AAAA	AAAA	AAAA	AAAA	AAGG	AAAA	AAAA	AAAA	AAAA	AAAG	AAAG	AAGG	AAAA	AAAA	AGGG	AAAA	AAAA	AAAG	AAAG	AAAG	AAGG	AAGG	AAAG	AAAG	AAAA	AAGG	AAGG	AAAA	AAAA	AAGG	AAAG	AGGG	AAAG	AAGG	AAAA	AAAG	AAAG	AAAG
PotVar0011397	9	2114003	GGGG	GGGG	GGGG	GGGG	GGGG	GGGG	GGGG	GGGG	GGGG	GGGG	GGGG	GGGG	GGGG	GGGG	GGGG	GGGG	GGGG	GGGG	GGGG	GGGG	GGGG	GGGG	GGGG	GGGG	GGGG	GGGG	GGGG	GGGG	GGGG	GGGG	GGGG	GGGG	GGGG	GGGG	GGGG	GGGG	GGGG	GGGG	GGGG	GGGG	GGGG	GGGG	GGGG	GGGG	GGGG	GGGG	GGGG
PotVar0011398	9	2114030	AAAA	AAAA	AAAA	AAAA	AAAA	AAAA	AAAA	AAAA	AAAA	AAAA	AAAA	AAAA	AAAA	AAAA	AAAG	AAAA	AAAA	AAAA	AAAA	AAAA	AAAA	AAAA	AAAA	AAAA	AAAA	AAAA	AAAA	AAAA	AAAA	AAAA	AAAA	AAAA	AAAA	AAAA	AAAA	AAAA	AAAA	AAAA	AAAA	AAAA	AAAA	AAAA	AAAA	AAAA	AAAA	AAAA	AAAA
PotVar0011481	9	2114736	AAGG	AAAA	AAAG	AAAA	AAAA	AAGG	AAAA	AAAG	AAGG	GGGG	GGGG	GGGG	GGGG	AAGG	AAAG	GGGG	AAAG	AGGG	AAAG	AAAG	AAGG	AGGG	NA	AAGG	AAAG	AAAA	AAAG	AAGG	AAGG	AAAA	AAAG	NA	AAAA	AAGG	AAGG	AAGG	AAGG	AAAG	AAAG	AAAA	AAAA	AAAG	AAAG	AGGG	AAAA	AAAG	AAGG
PotVar0011497	9	2114933	AAAA	AAAC	AAAA	AAAA	AAAA	AAAA	AAAA	AAAA	AAAA	AAAA	AAAA	AAAA	AAAA	AAAA	AAAA	AAAA	AAAC	AAAA	AAAA	AAAA	AAAA	AAAA	AAAA	AAAA	AAAA	AAAA	AAAA	AAAA	AAAA	AAAA	AAAA	AAAA	AAAA	AAAA	AAAA	AAAA	AAAA	AAAA	AAAA	AAAA	AAAA	AAAA	AAAA	AAAA	AAAA	AAAA	AAAA
PotVar0011522	9	2115091	AGGG	AGGG	AGGG	GGGG	AAGG	GGGG	AAGG	GGGG	GGGG	GGGG	GGGG	GGGG	GGGG	GGGG	GGGG	GGGG	AAGG	GGGG	GGGG	GGGG	GGGG	GGGG	AGGG	GGGG	AGGG	AAAG	GGGG	AGGG	AGGG	AGGG	AGGG	GGGG	AAGG	AGGG	GGGG	GGGG	GGGG	AGGG	GGGG	GGGG	GGGG	AGGG	GGGG	GGGG	NA	GGGG	AGGG
PotVar0011534	9	2115291	CCCC	CCCC	CCCC	ACCC	CCCC	CCCC	CCCC	CCCC	CCCC	CCCC	CCCC	CCCC	CCCC	CCCC	CCCC	CCCC	CCCC	CCCC	CCCC	CCCC	CCCC	CCCC	CCCC	CCCC	CCCC	CCCC	CCCC	CCCC	CCCC	CCCC	CCCC	CCCC	CCCC	CCCC	CCCC	CCCC	CCCC	CCCC	CCCC	CCCC	CCCC	CCCC	CCCC	CCCC	CCCC	CCCC	CCCC
PotVar0011543	9	2115438	GGGG	GGGG	GGGG	GGGG	GGGG	GGGG	GGGG	GGGG	GGGG	GGGG	GGGG	GGGG	GGGG	GGGG	GGGG	GGGG	AGGG	GGGG	GGGG	GGGG	GGGG	GGGG	GGGG	GGGG	GGGG	GGGG	GGGG	GGGG	GGGG	GGGG	GGGG	GGGG	GGGG	GGGG	GGGG	GGGG	GGGG	GGGG	GGGG	GGGG	GGGG	GGGG	GGGG	GGGG	GGGG	GGGG	GGGG
PotVar0011561	9	2115805	GGGG	GGGG	GGGG	GGGG	GGGG	GGGG	GGGG	GGGG	GGGG	GGGG	GGGG	GGGG	GGGG	GGGG	GGGG	GGGG	GGGG	GGGG	GGGG	GGGG	GGGG	GGGG	GGGG	GGGG	GGGG	GGGG	GGGG	GGGG	GGGG	GGGG	GGGG	GGGG	GGGG	GGGG	GGGG	GGGG	GGGG	GGGG	GGGG	GGGG	GGGG	GGGG	GGGG	GGGG	GGGG	GGGG	GGGG
PotVar0011562	9	2115833	TTTT	TCCC	TTTT	TCCC	TTCC	TTCC	TTTC	TTCC	TTTC	TTTT	TTTT	TTTT	TTTT	TTCC	TTCC	NA	TTCC	TTTC	NA	TCCC	TTCC	TTTT	TTTT	TCCC	TTTC	TTTC	TTTC	TTTC	TTTC	TCCC	NA	TTTC	TTTC	TTTC	TTCC	TTCC	TTTC	TTTC	TCCC	TTTC	TCCC	TTTC	TTCC	TTTT	TTTC	TCCC	TTTC
PotVar0011580	9	2142413	CCCC	CCCC	CCCC	TCCC	CCCC	CCCC	CCCC	CCCC	CCCC	CCCC	CCCC	CCCC	CCCC	CCCC	CCCC	CCCC	CCCC	CCCC	CCCC	CCCC	CCCC	CCCC	CCCC	CCCC	CCCC	CCCC	CCCC	CCCC	CCCC	CCCC	CCCC	CCCC	CCCC	CCCC	CCCC	CCCC	CCCC	CCCC	CCCC	CCCC	CCCC	CCCC	CCCC	CCCC	CCCC	CCCC	CCCC
PotVar0011582	9	2142440	GGGG	GGGG	GGGG	NA	GGGG	GGGG	GGGG	GGGG	GGGG	GGGG	GGGG	GGGG	GGGG	GGGG	GGGG	GGGG	GGGG	GGGG	GGGG	GGGG	GGGG	GGGG	GGGG	GGGG	GGGG	GGGG	GGGG	GGGG	GGGG	GGGG	GGGG	GGGG	GGGG	GGGG	GGGG	GGGG	GGGG	GGGG	GGGG	GGGG	GGGG	GGGG	GGGG	GGGG	GGGG	GGGG	GGGG
PotVar0011629	9	2142910	CCCC	CCCC	CCCC	CCCC	CCCC	CCCC	CCCC	CCCC	CCCC	CCCC	CCCC	CCCC	CCCC	CCCC	ACCC	CCCC	CCCC	CCCC	CCCC	CCCC	CCCC	CCCC	CCCC	CCCC	CCCC	CCCC	CCCC	CCCC	CCCC	CCCC	CCCC	CCCC	CCCC	CCCC	CCCC	CCCC	CCCC	CCCC	CCCC	CCCC	CCCC	CCCC	CCCC	CCCC	CCCC	CCCC	CCCC
PotVar0011673	9	2143643	AGGG	GGGG	AGGG	AGGG	GGGG	AGGG	AGGG	AGGG	AGGG	GGGG	GGGG	GGGG	GGGG	GGGG	AGGG	GGGG	GGGG	GGGG	AGGG	GGGG	GGGG	AGGG	AGGG	GGGG	AGGG	GGGG	AGGG	GGGG	GGGG	GGGG	GGGG	AGGG	AGGG	GGGG	GGGG	GGGG	GGGG	AGGG	GGGG	AAAG	AGGG	AGGG	GGGG	AGGG	AGGG	GGGG	GGGG
PotVar0011674	9	2143694	TTTT	TTTT	TTTT	TTTC	TTTT	TTTT	TTTT	TTTC	TTTT	TTTT	TTTT	TTTT	TTTT	TTTT	TTTC	TTTT	TTTC	TTTC	TTTC	TTCC	TTTT	TTTT	TTTT	TTTT	TTTC	TTTC	TTTT	TTTT	TTTT	TTTC	TTTT	TTTT	TTTT	TTTC	TTTT	TTTT	TTTC	TTTC	TTTC	TTTT	TTTT	TTTT	TTTT	TTTT	TTTT	TTCC	TTTT
PotVar0011675	9	2143706	GGGG	GGGG	GGGG	GGGG	GGGG	GGGG	GGGG	GGGG	GGGG	AGGG	AGGG	AGGG	AGGG	GGGG	GGGG	AGGG	GGGG	AGGG	GGGG	AGGG	GGGG	AGGG	GGGG	GGGG	GGGG	GGGG	AGGG	GGGG	AGGG	GGGG	GGGG	AGGG	GGGG	GGGG	GGGG	GGGG	GGGG	AGGG	GGGG	GGGG	GGGG	GGGG	GGGG	GGGG	GGGG	GGGG	AGGG
PotVar0011708	9	2144492	CCCC	AACC	CCCC	CCCC	AACC	AACC	ACCC	ACCC	ACCC	CCCC	CCCC	CCCC	CCCC	AACC	CCCC	CCCC	CCCC	CCCC	ACCC	ACCC	AACC	CCCC	CCCC	AAAC	CCCC	CCCC	ACCC	ACCC	ACCC	AACC	ACCC	ACCC	ACCC	CCCC	AACC	AACC	CCCC	CCCC	AACC	ACCC	AAAC	ACCC	AACC	CCCC	CCCC	ACCC	ACCC
PotVar0011713	9	2144546	AAAG	NA	AAAG	AAAA	AAGG	AAAA	AAGG	AAAA	AAAA	AAAA	AAAA	AAAA	AAAA	AAAA	AAAA	AAAA	NA	AAAA	AAAA	AAAA	AAAA	AAAA	AAAG	AAAA	AAAG	AGGG	AAAA	AAAG	AAAG	AAAG	AAAG	AAAA	AAGG	AAAG	AAAA	AAAA	AAAA	AAAA	AAAA	AAAA	AAAA	AAAG	AAAA	AAAA	AGGG	AAAA	AAAG
PotVar0011738	9	2469703	CCCC	TCCC	CCCC	CCCC	CCCC	CCCC	CCCC	CCCC	CCCC	CCCC	CCCC	CCCC	CCCC	CCCC	CCCC	CCCC	CCCC	CCCC	CCCC	CCCC	CCCC	CCCC	CCCC	CCCC	CCCC	CCCC	CCCC	CCCC	CCCC	CCCC	CCCC	CCCC	CCCC	CCCC	CCCC	CCCC	CCCC	CCCC	CCCC	CCCC	CCCC	CCCC	CCCC	CCCC	CCCC	CCCC	CCCC
PotVar0011742	9	2469771	TTTT	TTTT	TTTT	TTTT	TTTT	TTTT	TTTT	TTTT	TTTT	TTTT	TTTT	TTTT	TTTT	TTTT	TTTC	TTTT	TTTT	TTTT	TTTT	TTTT	TTTT	TTTT	TTTT	TTTT	TTTT	TTTT	TTTT	TTTT	TTTT	TTTT	TTTT	TTTT	TTTT	TTTT	TTTT	TTTT	TTTT	TTTT	TTTT	TTTT	TTTT	TTTT	TTTT	TTTT	TTTT	TTTT	TTTT
PotVar0011743	9	2469792	GGGG	GGGG	GGGG	GGGG	GGGG	GGGG	GGGG	GGGG	GGGG	TTTG	TTTG	TTTG	TTTG	TGGG	TGGG	TTTG	GGGG	GGGG	TGGG	GGGG	TTGG	TGGG	GGGG	GGGG	TGGG	GGGG	GGGG	TGGG	GGGG	GGGG	TGGG	TTGG	GGGG	TTGG	GGGG	TGGG	TGGG	TGGG	GGGG	GGGG	GGGG	GGGG	GGGG	TTTG	GGGG	GGGG	TGGG
PotVar0011750	9	2469888	AACC	AAAA	AAAC	AAAA	AAAA	AAAA	AAAA	AAAA	AAAC	AAAA	AAAA	AAAA	AAAA	AAAA	AAAC	AAAA	AAAA	AAAC	AAAA	AAAA	AAAA	AAAC	AAAC	AAAA	AAAA	AAAC	AAAA	AAAA	AAAA	AAAA	AAAA	AAAA	AAAA	AAAA	AAAA	AAAA	AAAA	AAAA	AAAC	AAAA	AAAA	AAAC	AAAC	AAAA	AAAC	AAAA	AAAA
PotVar0011786	9	2470210	GGGG	GGGG	GGGG	GGGG	GGGG	GGGG	GGGG	GGGG	GGGG	GGGG	GGGG	GGGG	GGGG	GGGG	GGGG	GGGG	GGGG	GGGG	GGGG	GGGG	GGGG	GGGG	GGGG	GGGG	GGGG	GGGG	GGGG	GGGG	GGGG	GGGG	GGGG	GGGG	GGGG	GGGG	GGGG	GGGG	GGGG	GGGG	GGGG	GGGG	GGGG	GGGG	GGGG	GGGG	GGGG	GGGG	GGGG
PotVar0011794	9	2470341	TTCC	CCCC	TCCC	CCCC	CCCC	CCCC	CCCC	CCCC	TCCC	CCCC	CCCC	CCCC	CCCC	CCCC	TCCC	CCCC	CCCC	TCCC	CCCC	CCCC	CCCC	TCCC	TCCC	CCCC	CCCC	TCCC	CCCC	CCCC	CCCC	CCCC	CCCC	CCCC	CCCC	CCCC	CCCC	CCCC	CCCC	CCCC	TCCC	CCCC	CCCC	TCCC	TCCC	CCCC	TCCC	CCCC	CCCC
PotVar0011831	9	2470833	CCCC	CCCC	CCCC	CCCC	CCCC	CCCC	CCCC	CCCC	CCCC	CCCC	CCCC	CCCC	CCCC	CCCC	CCCC	CCCC	TCCC	CCCC	CCCC	CCCC	CCCC	CCCC	CCCC	CCCC	CCCC	CCCC	CCCC	CCCC	CCCC	CCCC	CCCC	CCCC	CCCC	CCCC	CCCC	CCCC	CCCC	CCCC	CCCC	CCCC	CCCC	CCCC	CCCC	CCCC	CCCC	CCCC	CCCC
PotVar0011839	9	2470950	AAAA	AAAA	AAAG	AAAG	AAAA	AAAG	AAAG	AAAG	AAAG	AAAA	AAAA	AAAA	AAAA	AAAA	AAAA	AAAA	AAAA	AAAA	AAAG	AAAA	AAAA	AAAG	AAAG	AAAA	AAAG	AAAA	AAAG	AAAA	AAAA	AAAA	AAAA	AAAG	AAAG	AAAA	AAAA	AAAA	AAAA	AAAG	AAAA	AGGG	AAAG	AAAG	AAAA	AAAG	AAAA	AAAA	AAAA
PotVar0011850	9	2471034	AAGG	AAAG	AAGG	AAAG	AAAG	AAAG	AAAG	AAAG	AAGG	GGGG	GGGG	GGGG	GGGG	AAAG	AAGG	GGGG	AAAA	AAGG	AAGG	AAAG	AAGG	AGGG	AAGG	AAAA	AAGG	AAAG	AAAG	AAAG	AAAG	AAAA	AAAG	GGGG	AAAG	AAGG	AAAA	AAAG	AAAG	AGGG	AAAG	AGGG	AAAG	AAGG	AAAG	GGGG	AAAG	AAAA	AAGG
PotVar0011879	9	2471346	CCCC	CCCC	TTCC	TCCC	CCCC	TCCC	TCCC	TCCC	TCCC	CCCC	CCCC	CCCC	CCCC	CCCC	CCCC	CCCC	CCCC	CCCC	TCCC	CCCC	CCCC	TCCC	TCCC	CCCC	TCCC	CCCC	TCCC	CCCC	CCCC	CCCC	CCCC	TCCC	TCCC	CCCC	CCCC	CCCC	CCCC	TCCC	CCCC	TTTC	TCCC	TCCC	CCCC	TCCC	CCCC	CCCC	CCCC
PotVar0011891	9	2471523	GGGG	AGGG	AGGG	AGGG	AGGG	AGGG	AGGG	AGGG	AGGG	AGGG	AGGG	AGGG	AGGG	GGGG	GGGG	AGGG	GGGG	AGGG	AGGG	AGGG	GGGG	AGGG	AGGG	GGGG	AGGG	GGGG	AGGG	GGGG	AGGG	GGGG	GGGG	AAGG	AGGG	GGGG	GGGG	GGGG	GGGG	AAGG	GGGG	AAAG	AGGG	AGGG	GGGG	AGGG	GGGG	GGGG	AGGG
PotVar0011903	9	2475348	GGGG	GGGG	GGGG	GGGG	GGGG	GGGG	GGGG	GGGG	GGGG	TGGG	TGGG	TGGG	TGGG	GGGG	GGGG	TGGG	GGGG	GGGG	GGGG	GGGG	GGGG	GGGG	GGGG	GGGG	GGGG	GGGG	GGGG	GGGG	GGGG	GGGG	GGGG	GGGG	GGGG	GGGG	GGGG	GGGG	GGGG	GGGG	GGGG	GGGG	GGGG	TGGG	TGGG	GGGG	GGGG	GGGG	GGGG
PotVar0011917	9	2475575	AACC	AAAA	AAAC	AAAA	AAAA	AAAA	AAAA	AAAA	AAAC	AAAA	AAAA	AAAA	AAAA	AAAA	AAAC	AAAA	AAAA	AAAC	AAAA	AAAA	AAAA	AAAC	AAAC	AAAA	AAAA	AAAC	AAAA	AAAA	AAAA	AAAA	AAAA	AAAA	AAAA	AAAA	AAAA	AAAA	AAAA	AAAA	AAAC	AAAA	AAAA	AAAC	AAAC	AAAA	AAAC	AAAA	AAAA
PotVar0012050	9	2477070	AAGG	GGGG	AAGG	AGGG	GGGG	AGGG	AGGG	AGGG	AAGG	GGGG	GGGG	GGGG	GGGG	GGGG	AGGG	GGGG	GGGG	AGGG	AGGG	GGGG	GGGG	AAGG	AAGG	GGGG	AGGG	AGGG	AGGG	GGGG	GGGG	GGGG	GGGG	AGGG	AGGG	GGGG	GGGG	GGGG	GGGG	AGGG	AGGG	AAAG	AGGG	AAGG	AGGG	AGGG	AGGG	GGGG	GGGG
PotVar0012073	9	2679615	AGGG	AAGG	GGGG	AAGG	AAGG	AGGG	AAGG	AGGG	AGGG	GGGG	GGGG	GGGG	GGGG	AAAG	GGGG	GGGG	AAGG	GGGG	GGGG	AGGG	AAGG	GGGG	AAGG	AGGG	GGGG	AGGG	GGGG	AAGG	AGGG	AGGG	GGGG	GGGG	AGGG	GGGG	AAAG	AAAG	AGGG	GGGG	GGGG	AGGG	AGGG	AGGG	GGGG	GGGG	GGGG	AGGG	GGGG
PotVar0012076	9	2679698	AAAG	AAAG	AAAG	AAAA	NA	AAGG	AAAG	AAAG	AAAG	AAAA	AAAA	AAAA	AAAA	AAAA	AAAG	AAAA	AAAG	AAAG	AAAG	AAAA	AAAA	AAAG	AAAA	AAGG	AAAG	AAAG	AAGG	AAAG	AAGG	AAGG	AGGG	AAAA	AAGG	AAAG	AAAG	AAAA	AAAG	AAAG	AAAG	AAAA	AAGG	AAAG	AAGG	AAAA	NA	AAAG	AAGG
PotVar0012115	9	3315249	CCCC	CCCC	CCCC	CCCC	CCCC	CCCC	CCCC	CCCC	CCCC	TCCC	TCCC	NA	TCCC	CCCC	TTCC	TCCC	CCCC	CCCC	CCCC	CCCC	CCCC	CCCC	CCCC	CCCC	CCCC	CCCC	CCCC	CCCC	CCCC	CCCC	CCCC	CCCC	CCCC	CCCC	CCCC	CCCC	CCCC	CCCC	CCCC	CCCC	CCCC	CCCC	CCCC	CCCC	CCCC	CCCC	CCCC
PotVar0012125	9	3315364	AAAC	AAAA	AAAC	AAAA	AAAA	AAAA	AAAA	AAAA	AAAC	AAAC	AAAC	AAAC	AAAC	AAAA	AAAA	NA	AAAA	AAAC	AAAC	AAAC	AAAC	AAAA	AAAA	AAAC	AAAA	AAAA	AAAA	AAAA	AAAC	AAAA	AAAA	AACC	AAAA	AAAA	AAAA	AAAA	AAAA	AAAC	AAAC	AAAA	AAAA	AAAA	AAAC	AAAA	AAAA	AAAC	AAAC
PotVar0012230	9	3734481	AAAA	AAAA	AAAA	AAAA	AAAA	AAAA	AAAA	AAAA	AAAA	AAAA	AAAA	AAAA	AAAA	AAAA	AAAA	AAAA	AAAA	AAAA	AAAA	AAAA	AAAA	AAAA	AAAA	AAAA	AAAA	AAAA	AAAA	AAAA	AAAA	AAAA	AAAA	AAAA	AAAA	AAAA	AAAA	AAAA	AAAA	AAAA	AAAA	AAAA	AAAA	AAAA	AAAA	AAAA	AAAA	AAAA	AAAA
PotVar0012243	9	3734686	TTTT	TTTT	TTTT	TTTT	TTTT	TTTT	TTTT	TTTT	TTTT	TTTT	TTTT	TTTT	TTTT	TTTT	TTTT	TTTT	TTTT	TTTT	TTTT	TTTT	TTTT	TTTT	TTTT	TTTT	TTTT	TTTT	TTTT	TTTT	TTTT	TTTT	TTTT	TTTT	TTTT	TTTT	TTTT	TTTT	TTTT	TTTT	TTTT	TTTT	TTTT	TTTT	TTTT	TTTT	TTTT	TTTT	TTTT
PotVar0012274	9	3736800	TCCC	CCCC	TCCC	CCCC	CCCC	CCCC	CCCC	CCCC	CCCC	TTTC	TTTC	TTTC	TTTC	TCCC	TTTC	TTTC	CCCC	TCCC	CCCC	CCCC	TCCC	TCCC	CCCC	CCCC	CCCC	TCCC	CCCC	TCCC	CCCC	CCCC	CCCC	CCCC	CCCC	CCCC	CCCC	TCCC	TCCC	TCCC	TCCC	CCCC	CCCC	CCCC	CCCC	TCCC	TCCC	CCCC	TCCC
PotVar0012284	9	3736968	AAGG	AAAA	AAAG	AAGG	AAAG	AAGG	AAAG	AAGG	AAAG	AAAA	AAAA	AAAA	AAAA	AAAG	AAAA	AAAA	AAAA	AAAA	AAAG	AAAG	AAGG	AAAG	AAGG	AAAG	AAAG	AAAA	AAAG	AAGG	AAAG	AAAG	AAAA	AAAG	AAAG	AAAA	AGGG	AAAG	AAAA	AAAG	AAAA	GGGG	AAGG	AAAG	AAAA	AAAG	AAAA	AAAA	AAAA
PotVar0012301	9	3737224	GGGG	GGGG	GGGG	GGGG	GGGG	GGGG	GGGG	GGGG	GGGG	AGGG	AGGG	AGGG	AGGG	GGGG	GGGG	AGGG	GGGG	GGGG	GGGG	GGGG	GGGG	GGGG	GGGG	GGGG	GGGG	GGGG	GGGG	GGGG	GGGG	GGGG	GGGG	GGGG	GGGG	GGGG	GGGG	GGGG	GGGG	GGGG	GGGG	GGGG	GGGG	GGGG	GGGG	GGGG	GGGG	GGGG	GGGG
PotVar0012305	9	3737284	GGGG	GGGG	GGGG	AGGG	GGGG	GGGG	GGGG	GGGG	GGGG	GGGG	GGGG	GGGG	GGGG	GGGG	GGGG	GGGG	GGGG	GGGG	GGGG	GGGG	GGGG	GGGG	GGGG	GGGG	GGGG	GGGG	GGGG	GGGG	GGGG	GGGG	GGGG	GGGG	GGGG	GGGG	GGGG	GGGG	GGGG	GGGG	GGGG	GGGG	GGGG	GGGG	GGGG	GGGG	GGGG	GGGG	GGGG
PotVar0012325	9	3737457	CCCC	CCCC	TCCC	TCCC	CCCC	TCCC	TCCC	TCCC	TCCC	CCCC	CCCC	CCCC	CCCC	CCCC	CCCC	CCCC	CCCC	CCCC	TCCC	CCCC	CCCC	TCCC	TCCC	CCCC	TCCC	CCCC	TCCC	CCCC	CCCC	CCCC	CCCC	TCCC	TCCC	CCCC	CCCC	CCCC	CCCC	TCCC	CCCC	TTTC	TCCC	TCCC	CCCC	TCCC	CCCC	CCCC	CCCC
PotVar0012337	9	3737678	GGGG	GGGG	GGGG	GGGG	AGGG	GGGG	AAGG	GGGG	AAGG	AGGG	AGGG	AGGG	AGGG	GGGG	GGGG	AGGG	AGGG	AGGG	AGGG	GGGG	GGGG	GGGG	AGGG	AGGG	GGGG	AGGG	AGGG	GGGG	AGGG	GGGG	GGGG	AGGG	AGGG	GGGG	GGGG	GGGG	GGGG	AGGG	AGGG	GGGG	GGGG	AGGG	GGGG	GGGG	GGGG	AGGG	AGGG
PotVar0012338	9	3737744	TTTT	TTGG	TTTT	TTTG	TTTG	TTTT	TTTT	TTTG	TTTT	TTTT	TTTT	TTTT	TTTT	TTTT	TTTT	TTTT	TTTG	TTTG	TTGG	TTTG	TTTT	TTTG	TTTT	TTTT	TTTG	TTTG	TTTT	TTTT	TTTT	TTTG	TTTT	TTTT	TTTT	TTTG	TTTT	TTTT	TTTG	TTTT	TTTG	TTTT	TTTT	TTTT	TTTT	TTTT	TTTT	TTGG	TTTT
PotVar0012370	9	3738012	AAAA	AAAA	AAAA	AAAA	AAAA	AAAA	AAAA	AAAA	AAAA	AAAA	AAAA	AAAA	AAAA	AAAA	AAGG	AAAA	AAAA	AAAA	AAAA	AAAA	AAAA	AAAA	AAAA	AAAA	AAAA	AAAA	AAAA	AAAA	AAAA	AAAA	AAAA	AAAA	AAAA	AAAA	AAAA	AAAA	AAAA	AAAA	AAAA	AAAA	AAAA	AAAA	AAAA	AAAA	AAAA	AAAA	AAAA
PotVar0012376	9	3738100	ACCC	CCCC	AAAC	CCCC	AACC	ACCC	AACC	CCCC	AACC	AAAC	AAAC	AAAC	AAAC	AAAC	ACCC	AAAC	AACC	AAAC	ACCC	ACCC	AACC	ACCC	ACCC	ACCC	ACCC	AACC	ACCC	AACC	AACC	CCCC	AACC	AAAC	AACC	AACC	ACCC	AAAC	ACCC	AACC	AAAC	CCCC	AACC	ACCC	AACC	AAAC	AAAA	AACC	AAAC
PotVar0012377	9	3738158	AGGG	GGGG	AAGG	AGGG	GGGG	AGGG	AGGG	AGGG	AGGG	AAAG	AAAG	AAAG	AAAG	AGGG	AAAG	AAAG	GGGG	AGGG	AGGG	GGGG	AGGG	AAGG	AGGG	GGGG	AGGG	AGGG	AGGG	AGGG	GGGG	GGGG	GGGG	AGGG	AGGG	GGGG	GGGG	AGGG	AGGG	AAGG	AGGG	AAAG	AGGG	AGGG	GGGG	AAGG	AGGG	GGGG	AGGG
PotVar0012431	9	3744017	CCCC	CCCC	CCCC	CCCC	CCCC	CCCC	CCCC	CCCC	CCCC	ACCC	ACCC	ACCC	ACCC	CCCC	CCCC	ACCC	CCCC	CCCC	CCCC	CCCC	CCCC	CCCC	CCCC	CCCC	CCCC	CCCC	CCCC	CCCC	CCCC	CCCC	CCCC	CCCC	CCCC	CCCC	CCCC	CCCC	CCCC	CCCC	CCCC	CCCC	CCCC	CCCC	CCCC	CCCC	CCCC	CCCC	CCCC
PotVar0012441	9	3744053	CCCC	TTCC	CCCC	TCCC	TCCC	CCCC	CCCC	TCCC	CCCC	CCCC	CCCC	CCCC	CCCC	CCCC	CCCC	CCCC	TCCC	TCCC	TCCC	TCCC	CCCC	TCCC	CCCC	CCCC	TCCC	TCCC	CCCC	CCCC	CCCC	TCCC	CCCC	CCCC	CCCC	TCCC	CCCC	CCCC	TCCC	CCCC	TCCC	CCCC	CCCC	CCCC	CCCC	CCCC	CCCC	TTCC	CCCC
PotVar0012446	9	3744124	AGGG	AAGG	AAAA	AAAG	AAAG	AAGG	AAAG	AAGG	AAAG	AAAA	AAAA	AAAA	AAAA	AAAG	AAAG	AAAA	AAAG	AAAA	AAAG	AAGG	AAGG	AAAG	AAGG	AGGG	AAAG	AAAG	AAGG	AAGG	AAGG	AGGG	AAGG	AAAA	AAAG	AAAG	AGGG	AAAG	AAGG	AAAG	AAAA	AAAG	AAAG	AAGG	AAGG	AAAA	AAAA	AAAA	AAAG
PotVar0012533	9	3749143	TCCC	TTCC	TTCC	CCCC	TCCC	TTCC	TCCC	TCCC	TCCC	CCCC	CCCC	CCCC	CCCC	TTCC	TCCC	CCCC	TTCC	TCCC	TCCC	TTCC	TCCC	TCCC	TCCC	TTCC	TTCC	TCCC	TTCC	TCCC	TTCC	TTCC	TTTT	TTCC	TTCC	TTTC	TCCC	TTCC	TTCC	TCCC	TCCC	CCCC	TTCC	TTCC	TTTT	TTCC	TTTC	TCCC	TTCC
PotVar0012538	9	3749280	AGGG	GGGG	AGGG	GGGG	GGGG	GGGG	GGGG	GGGG	GGGG	AAGG	AAGG	AAGG	AAGG	AGGG	AGGG	AAGG	GGGG	AGGG	GGGG	GGGG	AGGG	AGGG	GGGG	GGGG	GGGG	AGGG	GGGG	AGGG	GGGG	GGGG	GGGG	GGGG	GGGG	GGGG	GGGG	AGGG	AGGG	AGGG	AGGG	GGGG	GGGG	GGGG	GGGG	AGGG	AGGG	GGGG	AGGG
PotVar0012596	7	13669056	ACCC	ACCC	CCCC	ACCC	ACCC	CCCC	CCCC	CCCC	ACCC	ACCC	ACCC	ACCC	ACCC	ACCC	ACCC	ACCC	ACCC	CCCC	ACCC	CCCC	CCCC	ACCC	CCCC	AACC	ACCC	ACCC	ACCC	CCCC	ACCC	ACCC	CCCC	CCCC	ACCC	ACCC	CCCC	ACCC	ACCC	AACC	CCCC	AACC	ACCC	CCCC	CCCC	ACCC	ACCC	CCCC	AACC
PotVar0012598	7	13669141	AGGG	AGGG	AAAG	AGGG	AGGG	AAGG	AAAG	AAAG	AGGG	AAGG	AAGG	AAGG	AAGG	AGGG	AAGG	AAGG	AAGG	AAGG	GGGG	AAGG	AAAG	GGGG	AAGG	GGGG	AAGG	GGGG	AAGG	AAGG	GGGG	AGGG	AAAG	AAGG	AGGG	GGGG	AGGG	AGGG	AGGG	AAGG	AGGG	AGGG	AGGG	AAGG	AGGG	GGGG	AAGG	AGGG	AGGG
PotVar0012599	7	13669147	TTCC	TCCC	CCCC	TTCC	TTCC	CCCC	CCCC	CCCC	TTCC	CCCC	CCCC	CCCC	CCCC	CCCC	TCCC	CCCC	CCCC	TCCC	TTTC	TCCC	CCCC	TCCC	CCCC	CCCC	CCCC	TTTC	TCCC	CCCC	CCCC	TCCC	TCCC	TCCC	CCCC	CCCC	TCCC	CCCC	CCCC	CCCC	TCCC	CCCC	CCCC	CCCC	CCCC	TCCC	TCCC	TTTC	CCCC
PotVar0012710	9	19413226	GGGG	GGGG	GGGG	GGGG	GGGG	GGGG	AGGG	AGGG	GGGG	GGGG	GGGG	GGGG	GGGG	GGGG	GGGG	GGGG	GGGG	GGGG	GGGG	GGGG	GGGG	GGGG	GGGG	AGGG	AAGG	GGGG	AGGG	GGGG	GGGG	GGGG	GGGG	GGGG	AAGG	AGGG	NA	GGGG	GGGG	GGGG	AGGG	GGGG	GGGG	GGGG	GGGG	GGGG	GGGG	GGGG	GGGG
PotVar0012749	9	19166669	GGGG	AGGG	GGGG	AGGG	GGGG	GGGG	AGGG	GGGG	AGGG	GGGG	GGGG	GGGG	GGGG	GGGG	GGGG	GGGG	GGGG	AGGG	GGGG	GGGG	AGGG	AGGG	GGGG	GGGG	GGGG	GGGG	GGGG	GGGG	GGGG	GGGG	GGGG	GGGG	GGGG	GGGG	AGGG	GGGG	AAAG	GGGG	AGGG	GGGG	GGGG	GGGG	GGGG	GGGG	AGGG	GGGG	GGGG
PotVar0012788	9	19166391	GGGG	GGGG	GGGG	GGGG	GGGG	GGGG	AGGG	AGGG	GGGG	GGGG	GGGG	GGGG	GGGG	GGGG	GGGG	GGGG	GGGG	GGGG	GGGG	GGGG	GGGG	GGGG	GGGG	AGGG	AAGG	GGGG	AGGG	GGGG	GGGG	GGGG	GGGG	GGGG	AAGG	AGGG	NA	GGGG	GGGG	GGGG	AGGG	GGGG	GGGG	GGGG	GGGG	GGGG	GGGG	GGGG	GGGG
PotVar0012789	9	19166371	CCCC	TCCC	CCCC	CCCC	CCCC	CCCC	CCCC	CCCC	CCCC	CCCC	CCCC	CCCC	CCCC	CCCC	CCCC	CCCC	CCCC	CCCC	CCCC	CCCC	CCCC	CCCC	CCCC	CCCC	CCCC	CCCC	CCCC	CCCC	CCCC	CCCC	CCCC	CCCC	CCCC	CCCC	CCCC	CCCC	CCCC	CCCC	CCCC	CCCC	CCCC	CCCC	CCCC	CCCC	CCCC	CCCC	CCCC
PotVar0012806	9	19109852	GGGG	GGGG	GGGG	TTGG	GGGG	GGGG	TGGG	TGGG	GGGG	GGGG	GGGG	GGGG	GGGG	GGGG	GGGG	GGGG	GGGG	GGGG	GGGG	GGGG	GGGG	GGGG	GGGG	TGGG	TTGG	GGGG	TGGG	GGGG	GGGG	GGGG	GGGG	GGGG	TTTG	TGGG	TTGG	GGGG	GGGG	GGGG	TGGG	GGGG	GGGG	GGGG	GGGG	GGGG	GGGG	GGGG	GGGG
PotVar0012912	12	38538120	TTCC	CCCC	TCCC	TCCC	TCCC	TTCC	TCCC	TCCC	TCCC	NA	TTCC	TTCC	TTCC	TTCC	TCCC	TTCC	CCCC	TTCC	CCCC	TTCC	CCCC	CCCC	TCCC	TCCC	TCCC	TTCC	TCCC	CCCC	TCCC	TCCC	CCCC	CCCC	NA	CCCC	TCCC	TTCC	CCCC	CCCC	TCCC	TCCC	CCCC	CCCC	CCCC	CCCC	TCCC	TCCC	CCCC
PotVar0012923	12	38538269	TTTT	TTTT	TTTG	TTTT	TTTT	TTTG	TTTG	TTTT	TTTG	TTTT	TTTT	TTTT	TTTT	TTTT	TTTG	TTTT	TTTG	TTTT	TTTG	TTTT	TTTG	TTTG	TTGG	TTTT	TTTG	TTTT	TTTT	TTTT	TTTT	TTTG	TTTG	TTTG	TTTT	TTTT	TTTG	TTTT	TTTT	TTTG	TTTT	TTTG	TTTT	TTTT	TTTG	TTTG	TTTT	TTTT	TTTG
PotVar0012947	12	38538677	TTCC	TTTT	TTTC	TTCC	TTTC	TTCC	TTTC	TTTC	TTTC	TCCC	TCCC	TCCC	TTCC	TTTC	TTTC	NA	TTTT	TTCC	TTTT	TTCC	TTTT	TTTT	TTTC	TTTC	TTTC	TTCC	TTTC	TTTT	TTTC	TTTC	TTTT	TTTT	TCCC	TTTT	TTTC	TTTC	TTTT	TTTT	TTTC	TTTC	TTTT	TTTT	TTTT	TTTT	TTTC	TTTC	TTTT
PotVar0012951	12	38538914	AAAA	AAAA	AAAG	AAAA	AAAA	AAAA	AAAA	AAAG	AAAA	AAAG	AAAG	AAAG	AAAG	AAAA	AAAG	AAAG	AAAA	AAAA	AAAA	AAGG	AAGG	AAAA	AAAA	AAAA	AAAG	AAAA	AAAG	AAAG	AAAA	AAAA	AAAA	AAAG	AAAA	AAAG	AAAA	AAAA	AAAG	AAAG	AAAA	AAAA	AAAA	AAAA	AAAG	AAAG	AAAA	AAAG	AAAA
PotVar0012983	12	38539948	CCCC	TTCC	CCCC	CCCC	TCCC	CCCC	TCCC	TCCC	CCCC	CCCC	CCCC	CCCC	CCCC	CCCC	CCCC	CCCC	CCCC	CCCC	TTCC	CCCC	TCCC	CCCC	TCCC	CCCC	CCCC	TCCC	CCCC	TCCC	CCCC	TCCC	CCCC	TCCC	CCCC	TTCC	CCCC	CCCC	CCCC	CCCC	CCCC	CCCC	TCCC	CCCC	TCCC	TCCC	TCCC	CCCC	CCCC
PotVar0012984	12	38540021	TTTT	TTTC	TTTC	TTTT	TTTC	TTCC	TTTC	TTTT	TTTC	TTTT	TTTT	TTTT	TTTT	TTTT	TTTC	TTTT	TTCC	TTTT	TTTC	TTTT	TTTC	TTTC	TTCC	TTTC	TTTC	TTTC	TTTT	TTTC	TTTC	TTCC	TTTC	TTTC	TTTT	TTTT	TTTC	TTTT	TTTT	TTCC	TTTC	TTTC	TTTC	TTTT	TTTC	TTTC	TTTC	TTTT	TTTC
PotVar0012995	12	38541075	GGGG	GGGG	GGGG	GGGG	GGGG	GGGG	GGGG	GGGG	GGGG	GGGG	GGGG	GGGG	GGGG	GGGG	GGGG	GGGG	GGGG	GGGG	AGGG	GGGG	GGGG	GGGG	GGGG	GGGG	GGGG	GGGG	GGGG	GGGG	GGGG	GGGG	GGGG	GGGG	GGGG	GGGG	GGGG	GGGG	GGGG	GGGG	GGGG	GGGG	GGGG	GGGG	GGGG	GGGG	GGGG	GGGG	GGGG
PotVar0012999	12	38541141	GGGG	AAGG	GGGG	GGGG	AGGG	GGGG	AGGG	AGGG	GGGG	GGGG	GGGG	GGGG	GGGG	AGGG	GGGG	GGGG	GGGG	GGGG	AAAG	GGGG	AGGG	GGGG	AGGG	GGGG	GGGG	AGGG	GGGG	AGGG	GGGG	AGGG	GGGG	AGGG	GGGG	AAGG	GGGG	AGGG	GGGG	GGGG	GGGG	GGGG	AGGG	GGGG	AGGG	AGGG	AGGG	GGGG	GGGG
PotVar0013003	12	38541202	GGGG	GGGG	GGGG	TGGG	GGGG	GGGG	TGGG	GGGG	TGGG	GGGG	GGGG	GGGG	GGGG	TGGG	TGGG	GGGG	GGGG	GGGG	GGGG	GGGG	GGGG	GGGG	GGGG	GGGG	GGGG	GGGG	GGGG	TGGG	TGGG	GGGG	TGGG	GGGG	GGGG	TGGG	GGGG	TGGG	TGGG	GGGG	GGGG	GGGG	GGGG	TTGG	TGGG	GGGG	GGGG	TGGG	GGGG
PotVar0013016	12	38541510	CCCC	CCCC	CCCC	CCCC	CCCC	CCCC	CCCC	CCCC	CCCC	CCCC	CCCC	CCCC	CCCC	TCCC	TCCC	CCCC	CCCC	CCCC	CCCC	CCCC	CCCC	CCCC	CCCC	CCCC	CCCC	CCCC	CCCC	TCCC	TCCC	CCCC	CCCC	CCCC	CCCC	TCCC	CCCC	TCCC	CCCC	CCCC	CCCC	CCCC	CCCC	TCCC	TCCC	CCCC	CCCC	TCCC	CCCC
PotVar0013034	12	38541799	GGGG	GGGG	GGGG	AGGG	GGGG	GGGG	AGGG	GGGG	AGGG	GGGG	GGGG	GGGG	GGGG	GGGG	GGGG	GGGG	GGGG	GGGG	GGGG	GGGG	GGGG	GGGG	GGGG	GGGG	GGGG	GGGG	GGGG	GGGG	GGGG	GGGG	AGGG	GGGG	GGGG	GGGG	GGGG	GGGG	AGGG	GGGG	GGGG	GGGG	GGGG	AGGG	GGGG	GGGG	GGGG	GGGG	GGGG
PotVar0013097	12	38542954	CCCC	CCCC	CCCC	TCCC	CCCC	CCCC	CCCC	CCCC	CCCC	CCCC	CCCC	CCCC	CCCC	TCCC	CCCC	CCCC	CCCC	CCCC	CCCC	CCCC	CCCC	CCCC	CCCC	CCCC	CCCC	CCCC	CCCC	CCCC	CCCC	CCCC	CCCC	CCCC	CCCC	CCCC	CCCC	TCCC	CCCC	CCCC	CCCC	CCCC	TCCC	CCCC	CCCC	CCCC	CCCC	CCCC	CCCC
PotVar0013110	12	38543260	AAAA	AAAA	AAAA	AAAG	AAAA	AAAA	AAAG	AAAA	AAAG	AAAA	AAAA	AAAA	AAAA	AAAG	AAAG	AAAA	AAAA	AAAA	AAAA	AAAA	AAAA	AAAA	AAAA	AAAA	AAAA	AAAA	AAAA	AAAG	AAAG	AAAA	AAAG	AAAA	AAAA	AAAG	AAAA	AAAG	AAAG	AAAA	AAAA	AAAA	AAAA	AAGG	AAAG	AAAA	AAAA	AAAG	AAAA
PotVar0013114	12	38543349	TTCC	TTTT	TTTC	TTCC	TTTC	TTCC	TTCC	TTTC	TTCC	TCCC	TCCC	TCCC	TCCC	TTTC	TTCC	TCCC	TTTT	TTCC	TTTT	TTCC	TTTT	TTTT	TTTC	TTTC	TTTC	TTCC	TTTC	TTTC	TTCC	TTTC	TTTC	TTTT	TCCC	TTTC	TTTC	TTTC	TTTC	TTTT	TTTC	TTTC	TTTT	TTCC	TTTC	TTTT	TTTC	NA	TTTT
PotVar0013203	3	56931847	CCCC	TCCC	CCCC	TCCC	CCCC	CCCC	CCCC	TCCC	TCCC	CCCC	CCCC	CCCC	CCCC	CCCC	TCCC	CCCC	TCCC	TCCC	CCCC	CCCC	CCCC	CCCC	CCCC	CCCC	CCCC	CCCC	CCCC	CCCC	CCCC	CCCC	TCCC	CCCC	TCCC	CCCC	CCCC	CCCC	TCCC	TCCC	CCCC	CCCC	CCCC	CCCC	CCCC	TCCC	TTCC	TTCC	CCCC
PotVar0013238	3	56932213	AAAA	AAAC	AACC	AAAA	AAAA	AAAA	AAAC	AAAA	AAAC	AAAA	AAAA	AAAA	AAAA	AAAA	AAAA	AAAA	AAAA	AAAA	AAAA	AAAA	AAAC	AAAC	AAAA	AAAA	AAAC	AAAA	AAAA	AAAC	AAAC	AAAC	AAAA	AAAA	AAAC	AAAA	AAAC	AAAA	AAAC	AAAA	AAAA	AACC	AAAA	AAAC	AAAA	AAAA	AACC	AAAA	AAAC
PotVar0013241	3	56932242	CCCC	CCCC	CCCC	CCCC	CCCC	CCCC	CCCC	CCCC	CCCC	CCCC	CCCC	CCCC	CCCC	CCCC	CCCC	CCCC	CCCC	CCCC	CCCC	CCCC	CCCC	CCCC	CCCC	CCCC	CCCC	CCCC	CCCC	CCCC	CCCC	CCCC	CCCC	CCCC	CCCC	CCCC	CCCC	CCCC	CCCC	CCCC	CCCC	CCCC	CCCC	CCCC	CCCC	CCCC	CCCC	CCCC	CCCC
PotVar0013242	3	56932286	TTCC	CCCC	TCCC	TTCC	TCCC	TTCC	TCCC	TCCC	TCCC	TTTC	TTTC	TTTC	TTTC	TCCC	TTCC	TTTC	CCCC	CCCC	TTCC	TTTC	TTCC	TCCC	TTCC	TTTT	TCCC	TTCC	TTCC	TCCC	TTCC	TTCC	CCCC	TCCC	CCCC	TCCC	TTCC	TCCC	TTCC	TTCC	TCCC	TCCC	TTCC	TCCC	TTCC	TCCC	TCCC	TCCC	TTTC
PotVar0013245	3	56932457	TTTT	TTTC	TTCC	TTTT	TTTT	TTTT	TTTC	TTTT	TTTT	TTTT	TTTT	TTTT	TTTT	TTTT	TTTT	TTTT	TTTT	TTTT	TTTT	TTTT	TTTC	TTTC	TTTT	TTTT	TTTC	TTTT	TTTT	TTTC	TTTC	TTTC	TTTT	TTTT	TTTC	TTTT	TTTC	TTTT	TTTC	TTTT	TTTT	TTCC	TTTT	TTTC	TTTT	TTTT	TTCC	TTTT	TTTC
PotVar0013315	3	56933570	AAAA	AAGG	AAAA	AAAA	AAAA	AAAA	AAAA	AAAA	AAAA	AAAA	AAAA	AAAA	AAAA	AAAA	AAAA	AAAA	AAAA	AAAA	AAAA	AAAA	AAAA	AAAA	AAAA	AAAA	AAAA	AAAA	AAAA	AAAA	AAAA	AAAA	AAAA	AAAA	AAAA	AAAA	AAAA	AAAA	AAAA	AAAA	AAAA	AAAA	AAAA	AAAA	AAAA	AAAA	AAAA	AAAA	AAAA
PotVar0013317	3	56933677	CCCC	TCCC	CCCC	TCCC	CCCC	CCCC	CCCC	TCCC	TCCC	CCCC	CCCC	CCCC	CCCC	CCCC	TCCC	CCCC	TCCC	TCCC	CCCC	CCCC	CCCC	CCCC	CCCC	CCCC	CCCC	CCCC	CCCC	CCCC	CCCC	CCCC	TCCC	CCCC	TCCC	CCCC	CCCC	CCCC	TCCC	TCCC	CCCC	CCCC	CCCC	CCCC	CCCC	TCCC	TCCC	TTCC	CCCC
PotVar0013322	3	56933746	CCCC	CCCC	TCCC	TCCC	TTCC	TCCC	TTCC	TCCC	TCCC	TCCC	TCCC	TCCC	TCCC	TTTC	TCCC	TCCC	TTCC	TCCC	TTCC	TCCC	CCCC	TCCC	TCCC	CCCC	TTCC	TCCC	CCCC	TCCC	CCCC	TCCC	TTCC	TTCC	TTCC	TTCC	TCCC	TTTC	CCCC	TCCC	TTCC	CCCC	TCCC	TCCC	TTCC	TTCC	CCCC	TCCC	CCCC
PotVar0013333	3	56933912	TCCC	CCCC	CCCC	CCCC	TCCC	TCCC	CCCC	TCCC	CCCC	CCCC	CCCC	CCCC	CCCC	CCCC	CCCC	CCCC	CCCC	TTCC	CCCC	CCCC	TCCC	TCCC	TCCC	CCCC	CCCC	TCCC	TTCC	TCCC	TCCC	CCCC	TCCC	TCCC	CCCC	TCCC	CCCC	CCCC	CCCC	CCCC	TCCC	TCCC	TCCC	TCCC	CCCC	CCCC	CCCC	CCCC	CCCC
PotVar0013337	3	56983527	TGGG	GGGG	GGGG	GGGG	TGGG	TGGG	GGGG	TGGG	GGGG	GGGG	GGGG	GGGG	GGGG	GGGG	GGGG	GGGG	GGGG	TTGG	GGGG	GGGG	TGGG	TGGG	TGGG	GGGG	GGGG	TGGG	TTGG	TGGG	TGGG	GGGG	TGGG	TGGG	GGGG	TGGG	GGGG	GGGG	GGGG	GGGG	TGGG	TGGG	TGGG	TGGG	GGGG	GGGG	GGGG	GGGG	GGGG
PotVar0013345	3	56983590	AGGG	AAAA	AAAG	AAGG	AAAG	AAGG	AAAG	AAAG	AAAG	AGGG	AGGG	AGGG	AGGG	AAAG	AAGG	AGGG	AAAG	AAAA	NA	AGGG	AAGG	AAAG	AAGG	GGGG	AAAG	AAGG	AAGG	AAAG	AAGG	AAGG	AAAA	AAAG	AAAA	AAAG	AAGG	AAAG	AAGG	AAGG	AAAG	AAAG	AAGG	AAAG	AAGG	AAAG	AAAG	AAAG	AGGG
PotVar0013382	3	56983916	AGGG	AAGG	AGGG	AAGG	AAAG	AAGG	AAGG	AAAG	AAGG	AGGG	AGGG	AGGG	AGGG	AAAG	AAGG	AGGG	AGGG	AAAA	AGGG	AGGG	AGGG	AAGG	AAGG	GGGG	AAGG	AAGG	AAGG	AAGG	AGGG	AGGG	AAAA	AAAG	AAAG	AAAG	AGGG	AAAG	AGGG	AGGG	AAAG	AGGG	AAGG	AAGG	AAGG	AAAG	AGGG	AAAG	GGGG
PotVar0013408	3	56984293	GGGG	AGGG	GGGG	GGGG	GGGG	GGGG	GGGG	GGGG	GGGG	GGGG	GGGG	GGGG	GGGG	GGGG	GGGG	GGGG	AGGG	GGGG	GGGG	GGGG	GGGG	GGGG	GGGG	GGGG	GGGG	GGGG	GGGG	GGGG	GGGG	GGGG	GGGG	GGGG	GGGG	GGGG	GGGG	GGGG	GGGG	GGGG	GGGG	GGGG	GGGG	GGGG	GGGG	GGGG	GGGG	GGGG	GGGG
PotVar0013432	3	57311849	AAAG	AAAA	AAAG	AAAG	AAAA	AAAA	AAAA	AAAA	AAAA	AAAG	AAAG	AAAG	AAAG	AAAA	AAAA	AAAG	NA	AAAA	NA	AAAA	AAAG	AAAA	AAAA	AAAA	AAAA	AAAG	AAAA	AAAA	AAAA	AAAA	AAAG	AAAG	AAAA	AAAA	AAAA	AAAA	AAAG	AAAG	AAAA	AAAA	AAAA	AAAA	AAAA	AAAA	AAAG	AAAA	AAAA
PotVar0013433	3	57311919	TTTT	TTTT	TTTT	TTTT	TTTC	TTTC	TTTT	TTTC	TTTT	TTTT	TTTT	TTTT	TTTT	TTTT	TTTT	TTTT	TTTT	NA	TTTT	TTTT	TTTT	TTTC	TTTC	TTTT	TTTT	TTTC	TTTC	TTTC	TTTC	TTTT	TTTC	TTTC	TTTT	TTTC	TTTT	TTTT	TTTT	TTTT	TTTC	TTTC	TTTC	TTTC	TTTT	TTTT	TTTT	TTTT	TTTT
PotVar0013434	3	57311944	CCCC	NA	CCCC	CCCC	TCCC	TCCC	CCCC	TCCC	CCCC	CCCC	CCCC	CCCC	CCCC	TCCC	CCCC	CCCC	CCCC	TTCC	CCCC	CCCC	CCCC	TCCC	TCCC	CCCC	TCCC	TCCC	TCCC	TCCC	TCCC	CCCC	TCCC	TTTC	CCCC	TTTC	TCCC	TCCC	CCCC	CCCC	TTCC	TCCC	TTCC	TTCC	CCCC	TCCC	CCCC	CCCC	CCCC
PotVar0013479	3	57498280	NA	AGGG	AGGG	AAGG	AAAG	GGGG	AGGG	AGGG	AAAG	AAAG	AAAG	AAAG	AAAG	AGGG	AGGG	AAAG	AGGG	AGGG	AAAA	AAAG	AGGG	AGGG	AGGG	AAGG	AAGG	AGGG	AGGG	AAGG	AGGG	AAGG	AGGG	GGGG	AAGG	GGGG	AGGG	AGGG	GGGG	AGGG	AAGG	AGGG	AAGG	GGGG	AAAG	AGGG	AGGG	AGGG	AAGG
PotVar0013480	3	57498319	TTTT	TTTC	TTTT	TTTT	TTTT	TTTT	TTTT	TTTT	TTTT	TTTT	TTTT	TTTT	TTTT	TTTT	TTTT	TTTT	TTTC	TTTT	TTTT	TTTT	TTTT	TTTT	TTTT	TTTT	TTTT	TTTT	TTTT	TTTT	TTTT	TTTT	TTTT	TTTT	TTTT	TTTT	TTTT	TTTT	TTTT	TTTT	TTTT	TTTT	TTTT	TTTT	TTTT	TTTT	TTTT	TTTT	TTTT
PotVar0013481	3	57498324	TTTT	TTCC	TTTT	TTTT	TTTT	TTTT	TTTT	TTTT	TTTT	TTTT	TTTT	TTTT	TTTT	TTTT	TTTT	TTTT	TTTT	TTTT	TTTT	TTTT	TTTT	TTTT	TTTT	TTTT	TTTT	TTTT	TTTT	TTTT	TTTT	TTTT	TTTT	TTTT	TTTT	TTTT	TTTT	TTTT	TTTT	TTTT	TTTT	TTTT	TTTT	TTTT	TTTT	TTTT	TTTT	TTTT	TTTT
PotVar0013496	3	57498526	TTTT	TCCC	TTTT	TTTC	TTTC	NA	TTCC	NA	TTCC	TTTT	TTTT	TTTT	TTTT	TTCC	TCCC	TTTT	TTCC	TCCC	TTTT	TTTC	TTCC	TTCC	TTCC	TTCC	TTTC	TTCC	TTCC	TTTC	TTCC	TTTC	TTCC	TCCC	TTTC	CCCC	TTCC	TTCC	TCCC	TTTC	TTCC	TTTC	TTCC	TCCC	TTTT	TCCC	TTTC	TCCC	TTTT
PotVar0013510	3	57498766	TTTT	TTTT	TTTT	TTTC	TTTT	TTTT	TTTT	TTTC	TTTC	TTTT	TTTT	TTTT	TTTT	TTTT	TTTC	TTTT	TTTT	TTTC	TTTT	TTTT	TTTT	TTTT	TTTT	TTTT	TTTT	TTTT	TTTT	TTTT	TTTT	TTTT	TTTC	TTTT	TTTC	TTTT	TTTT	TTTT	TTTC	TTTC	TTTT	TTTT	TTTT	TTTT	TTTT	TTTC	TTTC	TTCC	TTTT
PotVar0013533	3	57500277	TTCC	TTTC	CCCC	TTCC	TTCC	TTTT	TTCC	TTCC	TTCC	TTCC	TTCC	TTCC	TTCC	TTCC	TTTC	TTCC	NA	NA	TTCC	TTCC	TTCC	TTCC	TTTC	TTTT	TCCC	TTCC	TTTC	TTCC	TTTC	TTCC	TTCC	TTTC	TTCC	TTTT	TTTC	TTCC	NA	TTCC	TTTC	TTCC	TTTT	TTTC	TCCC	TTTC	TCCC	TTTC	TTCC
PotVar0013544	3	57500486	TCCC	TTTT	TCCC	TTCC	TTTT	TTTT	TTTC	TTTC	TTTT	TTTC	TTTC	TTTC	TTTC	TTTC	TTTT	TTTC	NA	TTTT	TTTT	TTTT	TTTC	TTTC	TTTC	TTTT	TTTC	TTTC	TTTC	TTTC	TTTC	TTTC	TTTC	TTTC	TTTC	TTTT	TTTC	TTTC	TTTC	TTCC	TTTT	TTCC	TTTT	TTTC	TTTC	TTTT	TTCC	TTTT	TTCC
PotVar0013571	3	57501451	AAAA	AAAA	AAAA	AAAA	AAAA	AAAA	AAAG	AAAA	AAAA	AAAA	AAAA	AAAA	AAAA	AAAA	AAAA	AAAA	AAAG	AAAA	AAAA	AAAA	AAAA	AAAA	AAAA	AAAA	AAAA	AAAA	AAAA	AAAA	AAAA	AAAA	AAAA	AAAA	AAAA	AAAA	AAAA	AAAA	AAAA	AAAA	AAAA	AAAA	AAAA	AAAA	AAAA	AAAA	AAAA	AAAA	AAAA
PotVar0013573	3	57501461	NA	TTTT	TTTT	TTCC	TTTC	NA	TTTT	TTTT	TTTT	TTCC	TTCC	TTCC	TTCC	TTTT	TTTT	TTCC	TTTT	TTTT	TCCC	TTTC	TTTT	TTTT	TTTC	TTCC	TTTT	TTTT	TTTC	TTTC	TTTC	TTTC	TTTT	TTTT	TTTC	TTTT	TTTC	TTTT	TTTT	TTTC	TTTC	TTTC	TTCC	TTTT	TTTC	TTTT	TTTT	TTTT	TTCC
PotVar0013592	3	57501866	CCCC	CCCC	CCCC	CCCC	CCCC	AACC	ACCC	CCCC	CCCC	CCCC	CCCC	CCCC	CCCC	AACC	AACC	CCCC	CCCC	CCCC	CCCC	ACCC	ACCC	ACCC	ACCC	AACC	ACCC	ACCC	AACC	CCCC	ACCC	ACCC	CCCC	AACC	CCCC	AAAC	AACC	AACC	AACC	CCCC	ACCC	CCCC	ACCC	AACC	CCCC	AACC	CCCC	CCCC	CCCC
PotVar0013631	3	57502138	AAAA	AAAA	AAAA	AAAA	AAAA	AAAA	AAAG	AAAA	AAAA	AAAA	AAAA	AAAA	AAAA	AAAA	AAAA	AAAA	AAAG	AAAA	AAAA	AAAA	AAAA	AAAA	AAAA	AAAA	AAAA	AAAA	AAAA	AAAA	AAAA	AAAA	AAAA	AAAA	AAAA	AAAA	AAAA	AAAA	AAAA	AAAA	AAAA	AAAA	AAAA	AAAA	AAAA	AAAA	AAAA	AAAA	AAAA
PotVar0013632	3	57502252	TTTT	TTTT	TTTT	TTTT	TTTT	TTTT	TTTT	TTTT	TTTC	TTTT	TTTT	TTTT	TTTT	TTTT	TTTT	TTTT	TTTT	TTTT	TTTT	TTTT	TTTT	TTTT	TTTT	TTTT	TTTT	TTTT	TTTT	TTTT	TTTT	TTTT	TTTT	TTTT	TTTT	TTTT	TTTT	TTTT	TTTT	TTTT	TTTT	TTTT	TTTT	TTTT	TTTT	TTTT	TTTT	TTTT	TTTT
PotVar0013695	3	57502991	CCCC	CCCC	CCCC	CCCC	TCCC	TCCC	CCCC	NA	CCCC	CCCC	CCCC	CCCC	CCCC	CCCC	CCCC	CCCC	CCCC	TTCC	CCCC	CCCC	TCCC	TCCC	TCCC	CCCC	CCCC	TCCC	CCCC	TCCC	TCCC	CCCC	TCCC	TCCC	CCCC	TCCC	CCCC	CCCC	CCCC	CCCC	TCCC	TCCC	TCCC	TCCC	CCCC	CCCC	CCCC	TCCC	CCCC
PotVar0013757	3	57566999	CCCC	NA	CCCC	CCCC	CCCC	CCCC	CCCC	CCCC	CCCC	CCCC	CCCC	CCCC	CCCC	CCCC	CCCC	CCCC	CCCC	NA	CCCC	CCCC	CCCC	CCCC	CCCC	CCCC	CCCC	CCCC	CCCC	CCCC	CCCC	CCCC	CCCC	CCCC	CCCC	CCCC	CCCC	CCCC	CCCC	CCCC	CCCC	CCCC	CCCC	CCCC	CCCC	CCCC	CCCC	CCCC	CCCC
PotVar0013766	3	57567139	TGGG	TTTG	GGGG	NA	TTGG	TGGG	GGGG	NA	NA	TTGG	TTGG	TTGG	TTGG	GGGG	TGGG	TTGG	TGGG	TTTG	TTTG	TGGG	TGGG	TGGG	TTGG	NA	GGGG	TGGG	TGGG	TTGG	TTGG	TGGG	TTGG	TGGG	TTGG	TGGG	TGGG	GGGG	TGGG	TTGG	TTGG	TTGG	TTTG	TGGG	TGGG	TGGG	TGGG	NA	TTGG
PotVar0013778	3	57567293	GGGG	AGGG	GGGG	GGGG	GGGG	GGGG	GGGG	GGGG	GGGG	GGGG	GGGG	GGGG	GGGG	GGGG	GGGG	GGGG	AGGG	GGGG	GGGG	GGGG	GGGG	GGGG	GGGG	GGGG	GGGG	GGGG	GGGG	GGGG	GGGG	GGGG	GGGG	GGGG	GGGG	GGGG	GGGG	GGGG	GGGG	GGGG	GGGG	GGGG	GGGG	GGGG	GGGG	GGGG	GGGG	GGGG	GGGG
PotVar0013805	3	57568250	GGGG	GGGG	GGGG	GGGG	GGGG	GGGG	AGGG	GGGG	GGGG	GGGG	GGGG	GGGG	GGGG	GGGG	GGGG	GGGG	GGGG	GGGG	GGGG	GGGG	GGGG	GGGG	GGGG	GGGG	GGGG	GGGG	GGGG	GGGG	GGGG	GGGG	GGGG	GGGG	GGGG	GGGG	GGGG	GGGG	GGGG	GGGG	GGGG	GGGG	GGGG	GGGG	GGGG	GGGG	GGGG	GGGG	GGGG
PotVar0013816	3	57568392	NA	TTCC	TTCC	NA	NA	NA	TTTT	TTTC	TTTT	TCCC	TCCC	TCCC	TCCC	TTCC	TTTT	NA	TTCC	TTCC	TCCC	TTTC	TTCC	TTCC	TCCC	TCCC	TTTC	TTCC	TTCC	TTCC	TCCC	TTTC	TTCC	CCCC	TTTC	TCCC	TTCC	TTCC	TTTT	TTCC	TCCC	TTCC	CCCC	TTCC	TTCC	TTTC	TTTT	TTTC	TCCC
PotVar0013850	3	57569002	TTCC	CCCC	CCCC	TCCC	TCCC	CCCC	CCCC	CCCC	CCCC	TTCC	TTCC	TTCC	TTCC	CCCC	CCCC	TTCC	CCCC	CCCC	TTTC	TCCC	CCCC	CCCC	TCCC	TTCC	CCCC	CCCC	TCCC	TCCC	TCCC	TCCC	CCCC	CCCC	TCCC	CCCC	TCCC	CCCC	CCCC	TCCC	TCCC	TCCC	TTCC	CCCC	TCCC	CCCC	CCCC	CCCC	TTCC
PotVar0013851	3	57569036	TGGG	TGGG	TGGG	TGGG	GGGG	NA	TTGG	TTGG	TGGG	GGGG	GGGG	GGGG	GGGG	TTGG	TTTG	GGGG	TGGG	TGGG	GGGG	TGGG	TGGG	TGGG	TGGG	TTGG	TTGG	TGGG	TTGG	TGGG	TGGG	TTGG	TGGG	TTGG	TTGG	TTTG	TTTG	TTGG	TTTT	TTGG	TGGG	TTGG	TGGG	TTTG	GGGG	TTTG	TTTG	TTGG	TGGG
PotVar0013856	3	57569176	GGGG	AAGG	GGGG	GGGG	GGGG	GGGG	GGGG	GGGG	GGGG	GGGG	GGGG	GGGG	GGGG	GGGG	GGGG	GGGG	GGGG	GGGG	GGGG	GGGG	GGGG	GGGG	GGGG	GGGG	GGGG	GGGG	GGGG	GGGG	GGGG	GGGG	GGGG	GGGG	GGGG	GGGG	GGGG	GGGG	GGGG	GGGG	GGGG	GGGG	GGGG	GGGG	GGGG	GGGG	GGGG	GGGG	GGGG
PotVar0013866	3	57569428	AGGG	GGGG	AGGG	GGGG	GGGG	NA	AAGG	AGGG	GGGG	GGGG	GGGG	GGGG	GGGG	AAGG	AAGG	GGGG	GGGG	GGGG	GGGG	AGGG	AGGG	AGGG	AGGG	AAGG	AAGG	AGGG	AAGG	AGGG	AGGG	AAGG	GGGG	AAGG	AGGG	AAAG	AAAG	AAGG	AAAG	AGGG	AGGG	AAGG	AGGG	AAAG	GGGG	AAGG	AAGG	GGGG	AGGG
PotVar0013867	3	57569466	TTTT	CCCC	TTTC	TTCC	TCCC	TTTC	TTTC	TCCC	CCCC	TTTC	TTTC	TTTC	TTTC	TTTC	TTCC	TTTC	CCCC	CCCC	TTTC	TTCC	TTCC	TTCC	TTTC	TTTT	TTCC	TTCC	TTTC	TTCC	TTTC	TTTC	CCCC	TTTC	TTCC	TTTC	TTTT	TTTC	TTTC	TTCC	TTCC	TTTC	TTTC	TTTC	TTCC	TTCC	TTCC	CCCC	TTTT
PotVar0013870	3	57569521	GGGG	AGGG	AAGG	AGGG	AAGG	GGGG	AAGG	AGGG	AAAG	AGGG	AGGG	AGGG	AGGG	AAGG	AGGG	AGGG	AAAG	AGGG	AGGG	AAGG	AGGG	AAGG	AGGG	GGGG	AAGG	AGGG	AGGG	AGGG	AGGG	AGGG	AAGG	GGGG	AGGG	GGGG	GGGG	AAGG	GGGG	AGGG	AGGG	GGGG	GGGG	GGGG	AAGG	AGGG	AGGG	AGGG	AGGG
PotVar0013873	3	57569599	AAAA	AAGG	AAAA	AAAG	AAAG	AAAG	AAAA	AAGG	AAGG	AAAA	AAAA	AAAA	AAAA	AAAA	AAAG	AAAA	AAGG	AGGG	AAAA	AAAA	AAAG	AAAG	AAAG	AAAA	AAAA	AAAG	AAAA	AAAG	AAAG	AAAA	AGGG	AAAG	AAAG	AAAG	AAAA	AAAA	AAAG	AAGG	AAAG	AAAG	AAAG	AAAG	AAAA	AAAG	AAAG	AGGG	AAAA
PotVar0013907	3	57603283	CCCC	CCCC	CCCC	TCCC	CCCC	CCCC	CCCC	TCCC	TCCC	CCCC	CCCC	CCCC	CCCC	CCCC	TCCC	CCCC	CCCC	TCCC	CCCC	CCCC	CCCC	CCCC	CCCC	CCCC	CCCC	CCCC	CCCC	CCCC	CCCC	CCCC	TCCC	CCCC	TCCC	CCCC	CCCC	CCCC	TCCC	TCCC	NA	CCCC	TCCC	CCCC	NA	TCCC	TCCC	TTCC	TCCC
PotVar0013943	3	57896703	TTTT	TTTG	TTTT	TTTT	TTTT	TTTT	TTTT	TTTT	TTTT	TTTT	TTTT	TTTT	TTTT	TTTT	TTTT	TTTT	TTTG	TTTT	TTTT	TTTT	TTTT	TTTT	TTTT	TTTT	TTTT	TTTT	TTTT	TTTT	TTTT	TTTT	TTTT	TTTT	TTTT	TTTT	TTTT	TTTT	TTTT	TTTT	TTTT	TTTT	TTTT	TTTT	TTTT	TTTT	TTTT	TTTT	TTTT
PotVar0013984	3	57897487	GGGG	AAAG	GGGG	GGGG	GGGG	GGGG	GGGG	GGGG	GGGG	GGGG	GGGG	GGGG	GGGG	GGGG	GGGG	GGGG	GGGG	GGGG	GGGG	GGGG	GGGG	GGGG	GGGG	GGGG	GGGG	GGGG	GGGG	GGGG	GGGG	GGGG	GGGG	GGGG	GGGG	GGGG	GGGG	GGGG	GGGG	GGGG	GGGG	GGGG	GGGG	GGGG	GGGG	GGGG	GGGG	GGGG	GGGG
PotVar0013997	3	57897736	GGGG	GGGG	GGGG	GGGG	GGGG	GGGG	GGGG	GGGG	GGGG	GGGG	GGGG	GGGG	GGGG	GGGG	GGGG	GGGG	NA	GGGG	GGGG	GGGG	GGGG	GGGG	GGGG	GGGG	GGGG	GGGG	GGGG	GGGG	GGGG	GGGG	GGGG	GGGG	GGGG	GGGG	GGGG	GGGG	GGGG	GGGG	GGGG	GGGG	GGGG	GGGG	AGGG	GGGG	GGGG	GGGG	GGGG
PotVar0014009	3	57897966	GGGG	AGGG	GGGG	GGGG	GGGG	GGGG	GGGG	GGGG	AGGG	GGGG	GGGG	GGGG	GGGG	GGGG	GGGG	GGGG	AGGG	GGGG	GGGG	GGGG	GGGG	GGGG	GGGG	GGGG	GGGG	GGGG	GGGG	GGGG	GGGG	GGGG	GGGG	GGGG	GGGG	GGGG	GGGG	GGGG	GGGG	GGGG	GGGG	GGGG	GGGG	GGGG	GGGG	GGGG	GGGG	GGGG	GGGG
PotVar0014012	3	57898035	TCCC	CCCC	CCCC	TCCC	TCCC	NA	TCCC	TTCC	TCCC	CCCC	CCCC	CCCC	CCCC	CCCC	TCCC	CCCC	CCCC	TTTC	CCCC	TCCC	TCCC	TCCC	TCCC	CCCC	CCCC	TTCC	TCCC	TCCC	TCCC	CCCC	TTCC	TCCC	TCCC	TCCC	TCCC	CCCC	TCCC	TCCC	TCCC	TCCC	TCCC	TCCC	CCCC	TCCC	TCCC	TTTC	CCCC
PotVar0014025	3	57898350	AAGG	GGGG	AAGG	AAGG	AGGG	NA	AGGG	GGGG	AGGG	AAAG	AAAG	AAAG	AAAG	AAGG	GGGG	AAAG	AGGG	GGGG	AAGG	AGGG	AGGG	AGGG	AAGG	AAAG	AGGG	AGGG	AAGG	AGGG	AAGG	AGGG	GGGG	AAAG	AGGG	AAGG	AAGG	AAGG	GGGG	AAGG	AAGG	AGGG	AAAG	AGGG	AGGG	AGGG	GGGG	GGGG	AAAG
PotVar0014056	3	58519461	CCCC	CCCC	CCCC	CCCC	CCCC	CCCC	CCCC	CCCC	TCCC	CCCC	CCCC	CCCC	CCCC	CCCC	CCCC	CCCC	CCCC	CCCC	CCCC	CCCC	CCCC	CCCC	CCCC	CCCC	CCCC	CCCC	CCCC	CCCC	CCCC	CCCC	CCCC	CCCC	CCCC	CCCC	CCCC	CCCC	CCCC	CCCC	CCCC	CCCC	CCCC	CCCC	TCCC	CCCC	CCCC	CCCC	CCCC
PotVar0014057	3	58519523	TTTT	TTTC	TTTT	TTTT	TTTT	TTTT	TTTT	TTTT	TTTT	TTTT	TTTT	TTTT	TTTT	TTTT	TTTT	TTTT	TTTC	TTTT	TTTT	TTTT	TTTT	TTTT	TTTT	TTTT	TTTT	TTTT	TTTT	TTTT	TTTT	TTTT	TTTT	TTTT	TTTT	TTTT	TTTT	TTTT	TTTT	TTTT	TTTT	TTTT	TTTT	TTTT	TTTT	TTTT	TTTT	TTTT	TTTT
PotVar0014064	3	58519761	AAAG	AAAG	AAAA	AAAA	AAAG	GGGG	AAAG	AAAG	AAAA	AAAG	AAAG	AAAG	AAAG	AAAA	AAAG	AAAG	AAAG	AGGG	AAAA	AAAG	AAAG	AAAG	AAAG	AAAA	AAAA	AAGG	AAAG	AAAG	AAAG	AAAA	AAGG	AAAG	AAAG	AAAG	AAAG	AAAA	AAGG	AAAG	AAAG	AAAG	AAAG	AAAG	AAAA	AAAG	AAAG	AAAG	AAAA
PotVar0014066	3	58519878	GGGG	GGGG	GGGG	GGGG	GGGG	GGGG	GGGG	GGGG	GGGG	GGGG	GGGG	GGGG	GGGG	GGGG	GGGG	GGGG	AGGG	GGGG	GGGG	GGGG	GGGG	GGGG	GGGG	GGGG	GGGG	GGGG	GGGG	GGGG	GGGG	GGGG	GGGG	GGGG	GGGG	GGGG	GGGG	GGGG	GGGG	GGGG	GGGG	GGGG	GGGG	GGGG	GGGG	GGGG	GGGG	GGGG	GGGG
PotVar0014072	3	58520144	AAGG	AAAG	AAGG	AAGG	AAAG	AAAA	AAAA	AAAG	AAAG	AAAG	AAAG	AAAG	AAAG	AAGG	AAAG	AAAG	AAAA	AAAG	AAAG	AAGG	AAAG	AAAG	AAAA	AAAG	AGGG	NA	AAGG	AAAG	AAAA	AAAG	AAAG	AAGG	AAAG	AAGG	AAGG	AAGG	AAAA	AAAA	AAGG	AAAA	AAAG	AAAG	AAGG	AAGG	AAAG	AAGG	AAAA
PotVar0014076	3	58520409	GGGG	AGGG	GGGG	GGGG	GGGG	GGGG	GGGG	GGGG	GGGG	GGGG	GGGG	GGGG	GGGG	GGGG	GGGG	GGGG	GGGG	GGGG	GGGG	GGGG	GGGG	GGGG	GGGG	GGGG	GGGG	GGGG	GGGG	GGGG	GGGG	GGGG	GGGG	GGGG	GGGG	GGGG	GGGG	GGGG	GGGG	GGGG	GGGG	GGGG	GGGG	GGGG	GGGG	GGGG	GGGG	GGGG	GGGG
PotVar0014087	3	59162951	AAAA	AAAA	AAAA	AAAA	AAAA	AAAA	AAAA	AAAA	AAAA	AAAA	AAAA	AAAA	AAAA	AAAA	AAAA	AAAA	AAAA	AAAA	AAAA	AAAA	AAAA	AAAA	AAAA	AAAA	AAAA	AAAA	AAAA	AAAA	AAAA	AAAA	AAAA	AAAA	AAAA	AAAA	AAAA	AAAA	AAAA	AAAA	AAAA	AAAA	AAAA	AAAA	AAAA	AAAA	AAAA	AAAA	AAAA
PotVar0014097	3	59163522	TTGG	TGGG	TTGG	TGGG	TTTG	TTTT	TTTT	TTTG	TTTT	TTTT	TTTT	TTTT	TTTT	TTTG	TTGG	TTTT	TTTG	NA	TTTG	TTGG	TTTG	TTTG	TTTT	TTTT	TTGG	TTGG	TTTG	TTTG	TTTT	TTTG	TTGG	TTTG	TTTG	TTTT	TTTG	TTTG	TTTG	TTTG	TTTG	TTTT	TTTT	TTTT	TTGG	TTTG	TTGG	TGGG	TTTT
PotVar0014106	3	59163731	AAGG	GGGG	AGGG	AGGG	AAAG	AAAA	AAGG	AGGG	AAAA	AAAA	AAAA	AAAA	AAAA	AAGG	AGGG	AAAA	NA	AGGG	AGGG	AAGG	AAAG	AAAG	AAAG	AAAG	AGGG	AAGG	AAAG	AAAG	AAAG	AAGG	AGGG	AAAG	AAAG	AAAG	AAAG	AAGG	GGGG	AGGG	AAAG	AAGG	AAAA	AAGG	AAGG	AAGG	AAGG	AGGG	AAAG
PotVar0014120	3	59167762	AAAA	AAAG	NA	AAAA	AAAA	AAAA	AAGG	AAGG	AAAA	AAAA	AAAA	AAAA	AAAA	AAAG	AAAG	AAAA	AAAA	AAAA	AAAG	AAAA	AAAA	AAAA	AAAG	AAAG	AAAG	AAAA	AAAA	AAAA	AAAG	AAAG	AAAG	AAAA	AAAA	AAAG	AAAA	AAAG	AAGG	AAGG	AAAA	AAGG	AAAA	AAGG	AAAA	AAAG	AAAA	AAAA	AAAG
PotVar0014151	3	59609498	TTCC	TTTT	TTTT	TTCC	TCCC	CCCC	TTCC	TTTC	TTCC	TCCC	TCCC	TCCC	TCCC	TTTC	TTTC	TCCC	TTCC	TTCC	TTCC	TCCC	TCCC	TCCC	TCCC	TTCC	TTTC	TTCC	TTTC	TCCC	TCCC	TTCC	TTTC	TTTC	TCCC	TTTC	NA	TTTC	TTTT	TTTC	TTCC	TTCC	TCCC	TTTC	TTTC	TTTC	TTCC	TTTC	TCCC
PotVar0014166	3	59609832	GGGG	AAGG	GGGG	GGGG	GGGG	GGGG	GGGG	GGGG	GGGG	GGGG	GGGG	GGGG	GGGG	GGGG	GGGG	GGGG	AGGG	GGGG	GGGG	GGGG	GGGG	GGGG	GGGG	GGGG	GGGG	GGGG	GGGG	GGGG	GGGG	GGGG	GGGG	GGGG	GGGG	GGGG	GGGG	GGGG	GGGG	GGGG	GGGG	GGGG	GGGG	GGGG	GGGG	GGGG	GGGG	GGGG	GGGG
PotVar0014208	3	59611209	AAAA	AAGG	AAAA	AAAA	AAAA	AAAA	AAAA	AAAA	AAAA	AAAA	AAAA	AAAA	AAAA	AAAA	AAAA	AAAA	AAAG	AAAA	AAAA	AAAA	AAAA	AAAA	AAAA	AAAA	AAAA	AAAA	AAAA	AAAA	AAAA	AAAA	AAAA	AAAA	AAAA	AAAA	AAAA	AAAA	AAAA	AAAA	AAAA	AAAA	AAAA	AAAA	AAAA	AAAA	AAAA	AAAA	AAAA
PotVar0014217	3	59611512	AAAG	AGGG	AAGG	AAGG	AAAG	AAAA	AAAA	AAAG	AAGG	AAAG	AAAG	AAAG	AAAG	AAGG	AAGG	AAAG	AAAG	AAGG	AAAG	AAAG	AAAG	AAAG	AAAA	AAAG	AAGG	AAGG	AGGG	AAAG	AAAA	AAAG	AAGG	AGGG	AAAG	AAGG	AAAG	AAGG	AAAG	AAAG	AAGG	AAAA	AAAG	AAAG	AGGG	AAGG	AAGG	AGGG	AAAA
PotVar0014240	10	38714113	CCCC	CCCC	CCCC	NA	CCCC	CCCC	TCCC	CCCC	TCCC	TCCC	TCCC	TCCC	TCCC	CCCC	CCCC	TCCC	TCCC	TCCC	CCCC	CCCC	TCCC	TCCC	CCCC	CCCC	CCCC	CCCC	TCCC	CCCC	CCCC	CCCC	CCCC	CCCC	TCCC	CCCC	TCCC	CCCC	TTCC	TCCC	TCCC	CCCC	CCCC	CCCC	CCCC	CCCC	NA	CCCC	CCCC
PotVar0014299	5	12660998	TTTT	TTTT	TTTT	TTCC	TTTT	TTTC	TTTC	TCCC	TTTC	TTTT	TTTT	TTTT	TTTT	TTTT	TTTC	TTTT	TTTC	TTTT	TTTT	TTTC	TTTT	TTTT	TTTC	TTTT	TTCC	TTCC	TCCC	TTTC	TTTT	TTCC	TTCC	TTTC	TTCC	TTCC	TTCC	TTTT	TTTT	TTTT	TTTT	TTTT	TTTT	TTTT	TTTC	TTCC	TTTT	TTTC	TTTT
PotVar0014328	5	12658687	GGGG	AGGG	AGGG	GGGG	GGGG	GGGG	GGGG	GGGG	GGGG	GGGG	GGGG	GGGG	GGGG	AGGG	GGGG	GGGG	GGGG	GGGG	GGGG	GGGG	GGGG	GGGG	GGGG	AGGG	GGGG	GGGG	GGGG	GGGG	GGGG	GGGG	GGGG	GGGG	GGGG	GGGG	GGGG	AGGG	GGGG	GGGG	GGGG	GGGG	GGGG	GGGG	AGGG	GGGG	GGGG	GGGG	GGGG
PotVar0014349	5	12658518	TTTC	TTTT	TTTC	TTTT	TTTT	TTTC	TTTC	TTTC	TTTC	TTTC	TTTC	TTTC	TTTC	TTTC	TTTT	TTTC	TTTT	TTCC	TTTC	TTTC	TTTC	TTTT	TTTC	TTTC	TTTT	TTTT	TTTT	TTCC	TTTC	TTTC	TTTC	TTCC	TTTC	TTTT	TTTC	TTTC	TTTC	TTTT	TTTC	TTTT	TTTC	TTTC	NA	TTTT	TTTT	TTTT	TTTT
PotVar0014354	5	12658442	TCCC	CCCC	NA	TCCC	CCCC	TCCC	TCCC	TCCC	TCCC	TTCC	TTCC	TTCC	TTCC	TCCC	CCCC	TTCC	CCCC	TTCC	TCCC	TCCC	TCCC	CCCC	TTCC	TCCC	CCCC	CCCC	CCCC	TTCC	TCCC	TCCC	TCCC	TTCC	TCCC	CCCC	TCCC	TCCC	TCCC	TCCC	TCCC	TCCC	TCCC	TCCC	NA	CCCC	TCCC	CCCC	CCCC
PotVar0014357	5	12658399	TTTC	TCCC	TTCC	TTTC	TTTC	TTTC	TCCC	TTTC	TTCC	TTCC	TTCC	TTCC	TTCC	TCCC	TTCC	TTCC	TTCC	TTCC	TCCC	TCCC	TCCC	TTTT	TTTC	TCCC	TTTC	TTCC	TTTC	TCCC	TTCC	TTCC	TTCC	TTCC	TTTC	TTTC	TTTC	TCCC	TCCC	TTTT	TTTC	TTTT	TTTC	TTCC	NA	TTTT	TTTT	TTTC	TTTT
PotVar0014375	5	12237107	CCCC	CCCC	CCCC	CCCC	CCCC	CCCC	CCCC	CCCC	CCCC	CCCC	CCCC	CCCC	CCCC	TCCC	CCCC	CCCC	TCCC	CCCC	CCCC	CCCC	CCCC	CCCC	CCCC	CCCC	CCCC	CCCC	CCCC	CCCC	CCCC	CCCC	CCCC	CCCC	CCCC	CCCC	CCCC	TCCC	TCCC	TCCC	CCCC	CCCC	TCCC	TCCC	CCCC	CCCC	TCCC	CCCC	TCCC
PotVar0014376	5	12237074	TTCC	CCCC	TCCC	TCCC	CCCC	TCCC	TCCC	TCCC	TCCC	TCCC	TCCC	TCCC	TCCC	TCCC	CCCC	TCCC	CCCC	TTCC	TCCC	TCCC	TCCC	CCCC	TCCC	TCCC	CCCC	CCCC	CCCC	TTCC	TCCC	TCCC	TCCC	TCCC	TCCC	TCCC	TCCC	TCCC	TCCC	CCCC	TCCC	CCCC	TCCC	TCCC	CCCC	CCCC	CCCC	CCCC	CCCC
PotVar0014379	5	12237043	CCCC	CCCC	CCCC	AACC	CCCC	ACCC	ACCC	AAAC	ACCC	CCCC	CCCC	CCCC	CCCC	CCCC	ACCC	CCCC	ACCC	CCCC	CCCC	ACCC	CCCC	CCCC	ACCC	CCCC	AACC	AACC	AAAC	ACCC	CCCC	AACC	AACC	ACCC	AACC	AACC	AACC	CCCC	CCCC	CCCC	CCCC	CCCC	CCCC	CCCC	ACCC	AACC	CCCC	ACCC	CCCC
PotVar0014380	5	12237025	AGGG	AAAG	AAGG	AGGG	AGGG	AGGG	AAAG	AGGG	AAGG	AAAG	AAAG	AAAG	AAAG	AAAA	AAGG	AAAG	AAAG	AAGG	AAAG	AAAG	AAAG	AGGG	AAGG	AAAA	AGGG	AAGG	AGGG	AAAG	AAAG	AAGG	AAGG	AAGG	AGGG	AGGG	AGGG	AAAA	AAAA	AAGG	AAGG	AGGG	AAGG	AAAG	AAAG	GGGG	AAGG	AAGG	AAGG
PotVar0014381	5	12236987	AAAA	AAAC	AAAA	AAAA	AAAC	AAAA	AACC	AAAA	AAAC	AAAC	AAAC	AAAC	AAAC	AAAC	AACC	AAAC	AACC	AAAA	NA	AACC	AACC	AAAA	AAAA	AAAC	AAAC	AACC	AAAC	AAAC	AAAC	AAAC	AAAC	AAAC	AAAA	AAAA	AAAA	AAAC	AACC	AAAA	AAAA	AAAA	AAAA	AAAC	AAAC	AAAA	AAAA	AAAC	AAAA
PotVar0014384	5	12236918	GGGG	GGGG	GGGG	AGGG	GGGG	GGGG	GGGG	GGGG	GGGG	AGGG	AGGG	AGGG	AGGG	GGGG	GGGG	AGGG	GGGG	GGGG	GGGG	GGGG	GGGG	AGGG	AGGG	GGGG	GGGG	GGGG	GGGG	GGGG	AGGG	GGGG	GGGG	GGGG	GGGG	GGGG	GGGG	GGGG	GGGG	AGGG	GGGG	AGGG	GGGG	GGGG	GGGG	GGGG	AGGG	AGGG	AGGG
PotVar0014440	5	11713460	TTTC	TCCC	TTTC	TTTC	TTTC	TTTC	TTTC	TTTC	TTCC	TTCC	TTCC	TTCC	TTCC	TTCC	TTCC	TTCC	TTCC	TTCC	TCCC	TCCC	TCCC	TTTT	TTTC	TTCC	TTTC	TTCC	TTTC	TTCC	TCCC	TTCC	TTCC	TTCC	TTTC	TTTC	TTTC	TTCC	TCCC	TTTT	TTTC	TTTT	TTTC	TTCC	NA	TTTT	TTTT	TTTC	TTTC
PotVar0014475	5	11712677	GGGG	AGGG	GGGG	GGGG	GGGG	GGGG	GGGG	GGGG	GGGG	GGGG	GGGG	GGGG	GGGG	GGGG	GGGG	GGGG	GGGG	GGGG	GGGG	GGGG	GGGG	GGGG	GGGG	GGGG	GGGG	GGGG	GGGG	GGGG	GGGG	GGGG	GGGG	GGGG	GGGG	GGGG	GGGG	GGGG	GGGG	GGGG	GGGG	GGGG	GGGG	GGGG	GGGG	GGGG	GGGG	GGGG	GGGG
PotVar0014477	5	11712656	GGGG	GGGG	GGGG	GGGG	GGGG	GGGG	GGGG	GGGG	GGGG	GGGG	GGGG	GGGG	GGGG	GGGG	GGGG	GGGG	GGGG	GGGG	GGGG	GGGG	GGGG	GGGG	GGGG	GGGG	GGGG	GGGG	GGGG	GGGG	TGGG	GGGG	GGGG	GGGG	GGGG	GGGG	GGGG	GGGG	GGGG	GGGG	GGGG	GGGG	GGGG	GGGG	GGGG	GGGG	GGGG	GGGG	TGGG
PotVar0014494	5	11712281	AAGG	AAAG	AAGG	AAGG	AGGG	AGGG	AGGG	AGGG	AAGG	AAAG	AAAG	AAAG	AAAG	AAAG	AAGG	AAAG	AAGG	AAGG	AAAG	AAAG	AAAG	GGGG	AAGG	AAAA	AGGG	AAGG	AGGG	AAGG	AAAG	AAGG	AAGG	AAGG	AGGG	AGGG	AGGG	AAAG	AAAG	AGGG	AAGG	AGGG	AGGG	AAGG	AAAG	GGGG	AGGG	AGGG	AGGG
PotVar0014496	5	11712240	CCCC	CCCC	CCCC	CCCC	CCCC	CCCC	CCCC	CCCC	CCCC	CCCC	CCCC	CCCC	CCCC	CCCC	CCCC	CCCC	CCCC	CCCC	CCCC	CCCC	CCCC	CCCC	CCCC	CCCC	CCCC	CCCC	CCCC	CCCC	TCCC	CCCC	CCCC	CCCC	CCCC	CCCC	CCCC	CCCC	CCCC	CCCC	CCCC	CCCC	CCCC	CCCC	CCCC	CCCC	CCCC	CCCC	TCCC
PotVar0014498	5	11712187	AGGG	GGGG	AGGG	GGGG	GGGG	AGGG	AGGG	AGGG	AGGG	AGGG	AGGG	AGGG	AGGG	AGGG	AGGG	AGGG	GGGG	AAGG	AGGG	AGGG	AGGG	GGGG	AGGG	AGGG	GGGG	GGGG	GGGG	AGGG	AGGG	AGGG	AGGG	AGGG	AGGG	GGGG	AGGG	AGGG	AAGG	GGGG	AGGG	GGGG	AGGG	AGGG	NA	GGGG	GGGG	GGGG	GGGG
PotVar0014499	5	11712130	AAAA	AAAA	AAAA	AAAG	AAAA	AAAA	AAAA	AAAA	AAAA	AAAG	AAAG	AAAG	AAAG	AAAA	AAAA	AAAG	AAAA	AAAA	AAAA	AAAA	AAAA	AAAA	AAAG	AAAA	AAAA	AAAA	AAAA	AAAA	AAAA	AAAA	AAAA	AAAA	AAAA	AAAA	AAAA	AAAA	AAAA	AAAG	AAAA	AAAG	AAAA	AAAA	AAAA	AAAA	AAAG	AAAA	AAAA
PotVar0014509	5	11711961	CCCC	ACCC	CCCC	CCCC	ACCC	CCCC	CCCC	CCCC	ACCC	ACCC	ACCC	ACCC	ACCC	ACCC	ACCC	ACCC	AACC	CCCC	AACC	AACC	AACC	CCCC	CCCC	ACCC	ACCC	AACC	ACCC	ACCC	ACCC	ACCC	ACCC	ACCC	CCCC	CCCC	CCCC	ACCC	ACCC	CCCC	CCCC	CCCC	CCCC	ACCC	ACCC	CCCC	CCCC	ACCC	CCCC
PotVar0014510	5	11711819	AAAG	AAGG	AAAG	AAAG	NA	AAAG	AAAG	AAAG	AAGG	AAGG	AAGG	AAGG	AAGG	AAGG	AAGG	NA	AAGG	AAGG	AGGG	AGGG	AGGG	AAAA	AAAG	AAGG	AAAG	AAGG	AAAG	AAGG	AAGG	AAGG	AAGG	AAGG	AAAG	AAAG	AAAG	AAGG	AGGG	AAAA	AAAG	AAAA	AAAG	AAGG	AAAG	AAAA	AAAA	AAAG	AAAA
PotVar0014522	5	11711608	TTTT	TTTC	TTTT	TTTT	TTTT	TTTT	TTTT	TTTT	TTTT	TTTT	TTTT	TTTT	TTTT	TTTT	TTTT	TTTT	TTTT	TTTT	TTTT	TTTT	TTTT	TTTT	TTTT	TTTT	TTTT	TTTT	TTTT	TTTT	TTTT	TTTT	TTTT	TTTT	TTTT	TTTT	TTTT	TTTT	TTTT	TTTT	TTTT	TTTT	TTTT	TTTT	TTTT	TTTT	TTTT	TTTT	TTTT
PotVar0014546	5	11044288	TTTG	TTTT	TTTG	TTTT	TTTT	TTTG	TTTT	TTTT	TTTT	TTTG	TTTG	TTTG	TTTG	TTTT	TTTG	TTTG	TTTT	TTTG	TTTT	TTTT	TTTT	TTGG	TTTG	TTTT	TTTG	TTTT	TTTT	TTTT	TTTT	TTTT	TTTT	TTTG	TTTG	TTTT	TTTT	TTTT	TTTT	TTTT	TTTT	TTTG	TTTT	TTTG	TTTT	TTTT	TTTG	TTTT	TTTG
PotVar0014552	5	11044183	AAAA	AAGG	AAAA	AAAG	AGGG	AAAA	AAAG	AAAG	AAAG	AAAG	AAAG	AAAG	AAAG	AAAG	AAAG	AAAG	AGGG	AAAA	AGGG	AAGG	AAGG	AAAA	AAAA	AAAG	AAAG	AGGG	AAGG	AAAG	AAGG	AAAG	AAAG	AAAG	AAAA	AAAA	AAAA	AAAG	AAAG	AAAA	AAAA	AAAA	AAAA	AAAG	AAAG	AAAG	AAAG	NA	AAAA
PotVar0014553	5	11044125	TTGG	TGGG	TTTG	TTTG	TGGG	TTTG	TTTG	TTTG	TTTG	TTGG	TTGG	TTGG	TTGG	TTTG	TTGG	TTGG	TTGG	TTGG	TTGG	TTGG	TTGG	TTGG	TTTG	TTTG	TTGG	TGGG	TTGG	TTTG	TTGG	TTTG	TTTG	TTGG	TTTG	TTTG	TTTT	TTTG	TTTG	TTTT	TTTT	TTTG	TTTT	TTGG	TTTG	TTTG	TTGG	TTGG	TTTG
PotVar0014558	5	11044024	CCCC	ACCC	CCCC	CCCC	CCCC	CCCC	CCCC	CCCC	CCCC	CCCC	CCCC	CCCC	CCCC	CCCC	CCCC	CCCC	CCCC	CCCC	CCCC	CCCC	CCCC	CCCC	CCCC	CCCC	CCCC	CCCC	CCCC	CCCC	CCCC	CCCC	CCCC	CCCC	CCCC	CCCC	CCCC	CCCC	CCCC	CCCC	CCCC	CCCC	CCCC	CCCC	CCCC	CCCC	CCCC	CCCC	CCCC
PotVar0014564	5	11043844	AAAA	AAAG	AAAA	AAAA	AAAA	AAAG	AAAA	AAAA	AAAA	AAAA	AAAA	AAAA	AAAA	AAAG	AAAA	AAAA	AAAA	AAAG	AAAA	AAAA	AAAG	AAGG	AAAA	AAAA	AAAA	AAAA	AAAA	AAAA	AAGG	AAAA	AAAA	AAAA	AAAA	AAAA	AAAG	AAAG	AAAG	AAGG	AAAG	AAAA	AAGG	AAAG	AAAA	AAAA	AAAA	AAAG	AAGG
PotVar0014571	5	11043589	TCCC	CCCC	CCCC	TTTC	TCCC	TCCC	TTTC	TTTC	TTCC	TCCC	TCCC	TCCC	TCCC	CCCC	TCCC	TCCC	TTCC	CCCC	TCCC	TCCC	CCCC	CCCC	TTCC	CCCC	TTCC	TCCC	TTCC	TTCC	CCCC	TTCC	TTCC	TCCC	TTCC	TTTC	TTCC	CCCC	CCCC	TCCC	CCCC	TTCC	CCCC	CCCC	TCCC	TTTC	TTCC	TCCC	TCCC
PotVar0014585	10	27379251	CCCC	TTCC	TTTC	TTCC	CCCC	TTCC	TCCC	TCCC	CCCC	TTCC	TTCC	TTCC	TTCC	CCCC	TCCC	TTCC	CCCC	TCCC	CCCC	CCCC	TTCC	TTCC	CCCC	TTCC	CCCC	TTTC	CCCC	CCCC	TTCC	CCCC	CCCC	TTCC	CCCC	TTCC	TCCC	CCCC	TCCC	CCCC	TTCC	TTTT	TTTT	TCCC	TTCC	TTCC	TCCC	TCCC	TTCC
PotVar0014600	10	27824089	GGGG	AAGG	AAAG	AAGG	GGGG	AAGG	AGGG	AGGG	GGGG	NA	AAGG	NA	AAGG	GGGG	AGGG	NA	GGGG	AGGG	GGGG	GGGG	AAGG	AAGG	GGGG	AAGG	AGGG	AAAG	GGGG	GGGG	AAGG	GGGG	GGGG	AAGG	GGGG	AAGG	AGGG	GGGG	AGGG	GGGG	AAGG	AAAA	AAAA	AGGG	AAGG	AAGG	AGGG	AGGG	AAGG
PotVar0014656	10	29626316	TTTT	TTTT	TTTT	TTTT	TTTT	TTTT	TTTT	TTTT	TTTT	TTTT	TTTT	TTTT	TTTT	TTTT	TTTT	TTTT	TTTT	TTTT	TTTT	TTTT	TTTT	TTTT	TTTT	TTTT	TTTT	TTTT	TTTT	TTTT	TTTT	TTTT	TTTT	TTTT	TTTT	TTTT	TTTT	TTTT	TTTT	TTTT	TTTT	TTTT	TTTT	TTTT	TTTT	TTTT	TTTT	TTTT	TTTT
PotVar0014681	4	19673011	GGGG	GGGG	GGGG	GGGG	GGGG	GGGG	GGGG	GGGG	GGGG	GGGG	GGGG	GGGG	GGGG	GGGG	GGGG	GGGG	GGGG	GGGG	GGGG	GGGG	GGGG	GGGG	GGGG	GGGG	GGGG	GGGG	GGGG	GGGG	GGGG	GGGG	GGGG	GGGG	GGGG	GGGG	GGGG	GGGG	GGGG	GGGG	GGGG	GGGG	GGGG	GGGG	GGGG	GGGG	GGGG	GGGG	GGGG
PotVar0014738	4	36303949	TTTT	TTTC	TTTT	TTTT	TTTT	TTTC	TTTT	TTTT	TTTT	TTTC	TTTC	TTTC	TTTC	TTTT	TCCC	TTTC	TTTC	TTTC	TTTT	TTTT	TTTC	TTTC	TTTT	TTTT	TTTT	TTTT	TTTT	TTTT	TTTT	TTTC	TTTT	TTTT	TTTT	TTTT	TTTT	TTTT	TTTT	TTTT	TTTT	TTTC	TTTT	TTTT	TTTT	TTTT	TTTT	TTTC	TTTT
PotVar0014756	4	36303636	AAAA	AAAA	AAAA	AAAA	AAAA	AAAA	AAAA	AAAA	AAAA	AAAA	AAAA	AAAA	AAAA	AAAA	AAAA	AAAA	AAAA	AAAA	AAAA	AAAA	AAAA	AAAA	AAAA	AAAA	AAAA	AAAA	AAAA	AAAA	AAAA	AAAA	AAAA	AAAA	AAAA	AAAA	AAAA	AAAA	AAAA	AAAA	AAAA	AAAA	AAAA	AAAA	AAAA	AAAA	AAAA	AAAA	AAAA
PotVar0014769	4	36303285	AAAA	AAAA	AAAA	AAAA	AAAA	AAAA	AAAA	AAAA	AAAA	AAAA	AAAA	AAAA	AAAA	AAAA	AAAG	AAAA	AAAG	AAAA	AAAA	AAAA	AAAA	AAAA	AAAA	AAAA	AAAA	AAAA	AAAA	AAAA	AAAA	AAAA	AAAA	AAAA	AAAA	AAAA	AAAA	AAAA	AAAA	AAAA	AAAA	AAAG	AAAA	AAAA	AAAA	AAAA	AAAA	AAAA	AAAA
PotVar0014770	4	36303227	GGGG	AGGG	GGGG	GGGG	GGGG	AGGG	GGGG	GGGG	GGGG	AGGG	AGGG	AGGG	AGGG	GGGG	AAGG	AGGG	GGGG	AGGG	GGGG	GGGG	AGGG	AGGG	GGGG	GGGG	GGGG	GGGG	GGGG	GGGG	GGGG	AGGG	GGGG	GGGG	GGGG	GGGG	GGGG	GGGG	GGGG	GGGG	GGGG	GGGG	GGGG	GGGG	GGGG	GGGG	GGGG	AGGG	GGGG
PotVar0014800	4	36302675	TTTT	TTGG	TTTT	TTTG	TTTG	TTTG	TTTT	TTTT	TTTG	TTTT	TTTT	TTTT	TTTT	TTTT	TTTT	TTTT	TTTT	TTTG	TTTT	TTTG	TTTG	TTGG	TTTT	TTTT	TTTG	TTTG	TTTT	TTTG	TTTG	TTTT	TTTT	TTTG	TTTG	TTGG	TTTG	TTTT	TTTT	TTTT	TTGG	TTTG	TTTG	TTTG	TTTT	TTTG	TTTT	TTTT	TTTT
PotVar0014820	4	36293715	CCCC	CCCC	CCCC	CCCC	CCCC	CCCC	CCCC	CCCC	CCCC	CCCC	CCCC	CCCC	CCCC	CCCC	TCCC	CCCC	TCCC	CCCC	CCCC	CCCC	CCCC	CCCC	CCCC	CCCC	CCCC	CCCC	CCCC	CCCC	CCCC	CCCC	CCCC	CCCC	CCCC	CCCC	CCCC	CCCC	CCCC	CCCC	CCCC	CCCC	CCCC	CCCC	CCCC	CCCC	CCCC	CCCC	CCCC
PotVar0014824	4	36293550	TCCC	TTTT	TTTT	TCCC	TTTC	TTTT	TTCC	TCCC	TTTT	TTTT	TTTT	TTTT	TTTT	TTCC	TTTC	TTTT	TTCC	TTTT	TCCC	TTTC	TTTC	TTTT	TTTT	TTTC	TTCC	TCCC	TTCC	TTCC	TTTC	TTCC	TTCC	TTTC	TTTC	TTCC	TTTC	TTCC	TTTT	TTCC	TTTT	TTTC	TTTC	TTTC	TCCC	TCCC	TTCC	TCCC	TTTC
PotVar0014872	4	35706045	TTTT	TTTG	TTTT	TTTT	TTTT	TTTG	TTTT	TTTT	TTTT	TTTG	TTTG	TTTG	TTTG	TTTT	TTGG	TTTG	TTTT	TTTG	TTTT	TTTT	TTTG	TTTG	TTTT	TTTT	TTTT	TTTT	TTTT	TTTT	TTTT	TTTG	TTTT	TTTT	TTTT	TTTT	TTTT	TTTT	TTTT	TTTT	TTTT	TTTT	TTTT	TTTT	TTTT	TTTT	TTTT	TTTG	TTTT
PotVar0014877	4	35706012	TGGG	TTTT	TTTT	TGGG	TTTG	TTTT	TTGG	TGGG	TTTT	TTTT	TTTT	TTTT	TTTT	TTGG	TTTG	TTTT	TTGG	TTTT	TGGG	TTTG	TTTG	TTTT	TTTT	TTTG	TTGG	TGGG	TTGG	TTGG	TTTG	TTGG	TTGG	TTTG	TTTG	TTGG	TTTG	TTGG	TTTT	TTGG	TTTT	TTTG	TTTG	TTTG	TGGG	TGGG	TTGG	TGGG	TTTG
PotVar0014967	12	35555686	GGGG	GGGG	GGGG	AGGG	GGGG	GGGG	AGGG	GGGG	AGGG	GGGG	GGGG	GGGG	GGGG	AGGG	GGGG	GGGG	GGGG	GGGG	GGGG	GGGG	GGGG	GGGG	GGGG	GGGG	GGGG	GGGG	GGGG	AGGG	AGGG	GGGG	AGGG	GGGG	GGGG	AGGG	GGGG	AGGG	AGGG	GGGG	GGGG	GGGG	GGGG	AAGG	AGGG	GGGG	GGGG	GGGG	GGGG
PotVar0014978	12	35555783	TTCC	CCCC	TCCC	TCCC	TCCC	TTCC	TCCC	TCCC	TCCC	TTTC	TTTC	TTTC	NA	TCCC	TCCC	TTTC	CCCC	TTCC	CCCC	TTCC	CCCC	CCCC	TCCC	TCCC	TCCC	TTCC	TCCC	CCCC	TCCC	TCCC	CCCC	CCCC	TTTC	CCCC	TCCC	TCCC	CCCC	CCCC	TCCC	TCCC	CCCC	CCCC	CCCC	CCCC	TCCC	TCCC	CCCC
PotVar0015043	4	69623215	AAAA	AAAG	AAAA	AAAA	AAAA	AAAA	AAAG	AAAG	AAAG	AGGG	AGGG	AGGG	NA	AAAA	AAAA	AGGG	AAAG	AAAG	AAGG	AAAA	AAAG	AAAA	AAAA	AAGG	AAGG	AAAG	AAAG	AAAG	AAGG	AAAG	AAAA	AAAG	AAAA	AAGG	AAGG	AAAA	AAAA	AAAA	AAAA	AAAA	AAAA	AAAG	AAAG	AAAG	AAAA	AAAA	AAAG
PotVar0015045	4	69623316	TTTT	TTTT	TTTT	TTTT	TTTT	TTTT	TTTT	TTTT	TTTT	TTTC	TTTC	TTTC	TTTC	TTTT	TTTT	TTTC	TTTT	TTTT	TTTC	TTTT	TTTT	TTTT	TTTT	TTTC	TTTC	TTTC	TTTT	TTTT	TTTC	TTTT	TTTT	TTTC	TTTT	TTTC	TTTC	TTTT	TTTT	TTTT	TTTT	TTTT	TTTT	TTTT	TTTT	TTTC	TTTT	TTTT	TTTT
PotVar0015063	4	69623646	CCCC	TCCC	CCCC	CCCC	CCCC	CCCC	TCCC	TCCC	TCCC	TTTC	TTTC	TTTC	TTTC	CCCC	CCCC	TTTC	TCCC	TCCC	TTCC	CCCC	TCCC	CCCC	CCCC	TTCC	TTCC	TCCC	TCCC	TCCC	TTCC	TCCC	CCCC	TCCC	CCCC	TTCC	TTCC	CCCC	CCCC	CCCC	CCCC	CCCC	CCCC	TCCC	TCCC	TCCC	CCCC	CCCC	TCCC
PotVar0015087	4	69624285	GGGG	AGGG	GGGG	GGGG	GGGG	GGGG	AGGG	AGGG	AGGG	AAGG	AAGG	AAGG	AAGG	GGGG	GGGG	AAGG	GGGG	AGGG	GGGG	GGGG	AGGG	GGGG	GGGG	AGGG	GGGG	GGGG	AGGG	AGGG	AGGG	AGGG	GGGG	GGGG	GGGG	GGGG	AGGG	GGGG	GGGG	GGGG	GGGG	GGGG	GGGG	AGGG	AGGG	GGGG	GGGG	GGGG	AGGG
PotVar0015104	4	69624692	CCCC	CCCC	CCCC	CCCC	CCCC	CCCC	CCCC	CCCC	CCCC	TCCC	TCCC	TCCC	TCCC	CCCC	CCCC	NA	CCCC	CCCC	CCCC	CCCC	CCCC	CCCC	CCCC	TCCC	TCCC	TCCC	CCCC	CCCC	TCCC	CCCC	CCCC	TCCC	CCCC	TCCC	TCCC	CCCC	CCCC	CCCC	CCCC	CCCC	CCCC	CCCC	CCCC	TCCC	CCCC	CCCC	CCCC
PotVar0015108	4	69624987	CCCC	TCCC	CCCC	CCCC	CCCC	CCCC	TCCC	TCCC	TCCC	TTCC	TTCC	TTCC	TTCC	CCCC	CCCC	TTCC	CCCC	TCCC	CCCC	CCCC	TCCC	CCCC	CCCC	TCCC	CCCC	CCCC	TCCC	TCCC	TCCC	TCCC	CCCC	CCCC	CCCC	CCCC	TCCC	CCCC	CCCC	CCCC	CCCC	CCCC	CCCC	TCCC	TCCC	CCCC	CCCC	CCCC	TCCC
PotVar0015145	4	69970576	CCCC	TCCC	CCCC	CCCC	CCCC	CCCC	TCCC	TCCC	TCCC	TTCC	TTCC	TTCC	TTCC	CCCC	CCCC	NA	TCCC	NA	CCCC	CCCC	TCCC	CCCC	CCCC	TCCC	TCCC	CCCC	TCCC	TCCC	TCCC	TCCC	CCCC	CCCC	CCCC	CCCC	TCCC	CCCC	CCCC	CCCC	CCCC	CCCC	CCCC	TCCC	TCCC	CCCC	CCCC	CCCC	TCCC
PotVar0015152	4	69970742	CCCC	TTCC	CCCC	TCCC	CCCC	TCCC	TCCC	TTTC	TCCC	TTTC	TTTC	TTTC	TTTC	TTCC	CCCC	TTTC	TTTC	TCCC	TTTC	CCCC	TTCC	TCCC	TTTC	TTTC	TTTC	TTCC	TTCC	TTTT	TTTC	TCCC	CCCC	TCCC	TCCC	TCCC	TTTT	TTCC	TCCC	TTTC	CCCC	TTCC	TTTC	TTTC	TTTT	TCCC	TTCC	CCCC	TTTC
PotVar0015154	4	69970803	GGGG	GGGG	GGGG	GGGG	GGGG	GGGG	GGGG	GGGG	GGGG	GGGG	GGGG	GGGG	GGGG	GGGG	GGGG	GGGG	GGGG	GGGG	AGGG	GGGG	GGGG	GGGG	GGGG	GGGG	GGGG	GGGG	GGGG	GGGG	GGGG	GGGG	GGGG	GGGG	GGGG	GGGG	GGGG	GGGG	GGGG	GGGG	GGGG	GGGG	GGGG	GGGG	GGGG	GGGG	GGGG	GGGG	GGGG
PotVar0015156	4	69970941	CCCC	CCCC	CCCC	CCCC	CCCC	TCCC	CCCC	CCCC	CCCC	CCCC	CCCC	CCCC	CCCC	CCCC	CCCC	CCCC	CCCC	CCCC	CCCC	CCCC	CCCC	CCCC	CCCC	CCCC	CCCC	CCCC	CCCC	CCCC	CCCC	CCCC	CCCC	CCCC	CCCC	CCCC	CCCC	CCCC	CCCC	CCCC	CCCC	CCCC	TCCC	CCCC	TCCC	CCCC	CCCC	CCCC	CCCC
PotVar0015174	4	69971349	CCCC	ACCC	CCCC	CCCC	CCCC	CCCC	ACCC	ACCC	ACCC	AACC	AACC	AACC	AACC	CCCC	CCCC	AACC	ACCC	ACCC	CCCC	CCCC	ACCC	CCCC	CCCC	ACCC	CCCC	CCCC	ACCC	ACCC	ACCC	ACCC	CCCC	CCCC	CCCC	CCCC	ACCC	CCCC	CCCC	CCCC	CCCC	CCCC	CCCC	ACCC	ACCC	CCCC	CCCC	CCCC	ACCC
PotVar0015177	4	69971473	CCCC	CCCC	CCCC	CCCC	CCCC	CCCC	CCCC	CCCC	CCCC	CCCC	CCCC	CCCC	CCCC	CCCC	CCCC	CCCC	CCCC	CCCC	CCCC	CCCC	CCCC	CCCC	CCCC	CCCC	TCCC	CCCC	CCCC	CCCC	CCCC	CCCC	CCCC	CCCC	CCCC	CCCC	CCCC	CCCC	CCCC	CCCC	CCCC	CCCC	CCCC	CCCC	CCCC	CCCC	TCCC	CCCC	CCCC
PotVar0015207	4	69971961	GGGG	AGGG	GGGG	GGGG	GGGG	GGGG	AGGG	AGGG	AGGG	AAGG	AAGG	AAGG	AAGG	GGGG	GGGG	AAGG	AAGG	AGGG	AGGG	GGGG	AGGG	GGGG	GGGG	AAGG	GGGG	AGGG	AGGG	AGGG	AAGG	AGGG	GGGG	GGGG	GGGG	GGGG	AAGG	GGGG	GGGG	GGGG	GGGG	GGGG	GGGG	AGGG	AGGG	GGGG	GGGG	GGGG	AGGG
PotVar0015254	4	69972554	GGGG	GGGG	GGGG	GGGG	GGGG	GGGG	GGGG	GGGG	GGGG	GGGG	GGGG	GGGG	GGGG	GGGG	GGGG	GGGG	GGGG	GGGG	GGGG	GGGG	GGGG	GGGG	GGGG	GGGG	GGGG	GGGG	GGGG	GGGG	GGGG	GGGG	GGGG	GGGG	GGGG	GGGG	GGGG	GGGG	GGGG	GGGG	GGGG	GGGG	GGGG	GGGG	GGGG	GGGG	GGGG	GGGG	GGGG
PotVar0015255	4	69972613	GGGG	GGGG	GGGG	GGGG	GGGG	GGGG	GGGG	GGGG	GGGG	GGGG	GGGG	GGGG	GGGG	GGGG	GGGG	GGGG	GGGG	GGGG	GGGG	GGGG	GGGG	GGGG	GGGG	GGGG	GGGG	GGGG	GGGG	GGGG	GGGG	GGGG	GGGG	GGGG	GGGG	GGGG	GGGG	GGGG	GGGG	GGGG	GGGG	GGGG	GGGG	GGGG	GGGG	GGGG	GGGG	GGGG	GGGG
PotVar0015267	4	69972813	CCCC	CCCC	CCCC	CCCC	CCCC	CCCC	CCCC	CCCC	CCCC	CCCC	CCCC	CCCC	CCCC	CCCC	CCCC	CCCC	CCCC	CCCC	CCCC	CCCC	CCCC	CCCC	CCCC	CCCC	CCCC	CCCC	CCCC	CCCC	CCCC	CCCC	CCCC	CCCC	CCCC	CCCC	CCCC	CCCC	CCCC	CCCC	CCCC	CCCC	CCCC	CCCC	CCCC	CCCC	CCCC	CCCC	CCCC
PotVar0015291	4	70015925	TTTT	TTCC	TTTT	TTTC	TTTT	TTTT	TTTC	TCCC	TTTC	TCCC	TCCC	TCCC	TCCC	TTCC	TTTT	TCCC	TCCC	TTTC	TCCC	TTTT	TTCC	TTTC	TCCC	TCCC	TCCC	TTCC	TTCC	CCCC	TCCC	TTTC	TTTT	TTTC	TTTC	TTTC	CCCC	TTCC	TTTC	TCCC	TTTT	TTCC	TTCC	TCCC	TCCC	TTTC	TTCC	TTTT	TCCC
PotVar0015295	4	70015982	CCCC	TCCC	CCCC	CCCC	CCCC	CCCC	CCCC	TCCC	CCCC	TCCC	TCCC	TCCC	TCCC	TCCC	CCCC	TCCC	CCCC	CCCC	CCCC	CCCC	CCCC	CCCC	TCCC	CCCC	TCCC	CCCC	CCCC	CCCC	CCCC	CCCC	CCCC	TCCC	CCCC	TCCC	CCCC	TCCC	CCCC	CCCC	CCCC	CCCC	CCCC	TCCC	CCCC	TCCC	CCCC	CCCC	TCCC
PotVar0015302	4	70016150	AAAA	AAAA	AAAA	AAAA	AAAA	AAAA	AAAA	AAAA	AAAA	AAAA	AAAA	AAAA	AAAA	AAAA	AAAA	AAAA	AAAA	AAAA	AAAA	AAAA	AAAA	AAAA	AAAA	AAAA	AAAG	AAAA	AAAA	AAAA	AAAA	AAAA	AAAA	AAAA	AAAA	AAAA	AAAA	AAAA	AAAA	AAAA	AAAA	AAAA	AAAA	AAAA	AAAA	AAAA	AAAA	AAAA	AAAA
PotVar0015326	4	70016559	CCCC	TCCC	CCCC	TCCC	CCCC	CCCC	CCCC	TTCC	CCCC	TCCC	TCCC	TCCC	TCCC	TTCC	CCCC	TCCC	TCCC	CCCC	TTTC	CCCC	TCCC	TCCC	TTTC	TTCC	TTCC	TTCC	TCCC	TTTC	TTCC	CCCC	CCCC	TCCC	TCCC	TCCC	TTTC	TTCC	TCCC	TTTC	CCCC	TTCC	TTCC	TTCC	TTCC	TCCC	TTCC	CCCC	TTCC
PotVar0015370	4	70250649	AAGG	AAGG	AAGG	GGGG	AAAG	AGGG	AAGG	AGGG	AGGG	AAAG	AAAG	AAAG	AAAG	AGGG	AAGG	AAAG	AGGG	AAAG	AGGG	GGGG	GGGG	AAGG	AGGG	AAAG	AGGG	AAGG	GGGG	AGGG	AAGG	AAGG	AAGG	AAAG	AAAG	AAAG	AAGG	AGGG	AGGG	AAGG	AAAG	AGGG	AAGG	AAGG	AGGG	AGGG	AGGG	GGGG	AAGG
PotVar0015371	4	70250691	GGGG	GGGG	GGGG	GGGG	GGGG	GGGG	GGGG	GGGG	GGGG	GGGG	GGGG	GGGG	GGGG	GGGG	GGGG	GGGG	GGGG	GGGG	GGGG	GGGG	GGGG	GGGG	GGGG	GGGG	AGGG	GGGG	GGGG	GGGG	GGGG	GGGG	GGGG	GGGG	GGGG	GGGG	GGGG	GGGG	GGGG	GGGG	GGGG	GGGG	GGGG	GGGG	GGGG	GGGG	GGGG	GGGG	GGGG
PotVar0015419	4	70251462	AAAA	AAAA	AAAA	AAAA	AAAA	AAAA	AAAA	AAAA	AAAA	AAAA	AAAA	AAAA	AAAA	AAAA	AAAA	AAAA	AAAA	AAAA	AAAA	AAAA	AAAA	AAAA	AAAA	AAAA	AAAA	AAAA	AAAA	AAAA	AAAA	AAAA	AAAA	AAAA	AAAA	AAAA	AAAA	AAAA	AAAA	AAAA	AAAA	AAAA	AAAA	AAAA	AAAA	AAAA	AAAA	AAAA	AAAA
PotVar0015420	4	70251523	GGGG	GGGG	GGGG	GGGG	GGGG	GGGG	GGGG	GGGG	GGGG	GGGG	GGGG	GGGG	GGGG	GGGG	GGGG	GGGG	GGGG	GGGG	GGGG	GGGG	GGGG	GGGG	GGGG	GGGG	TGGG	GGGG	GGGG	GGGG	GGGG	GGGG	GGGG	GGGG	GGGG	GGGG	GGGG	GGGG	GGGG	GGGG	GGGG	GGGG	GGGG	GGGG	GGGG	GGGG	GGGG	GGGG	GGGG
PotVar0015423	4	70251557	TTTT	TTTT	TTTT	TTTT	TTTT	TTTT	TTTT	TTTT	TTTT	TTTT	TTTT	TTTT	TTTT	TTTT	TTTT	TTTT	TTTT	TTTT	TTTT	TTTT	TTTT	TTTT	TTTT	TTTT	TTTT	TTTT	TTTT	TTTT	TTTT	TTTT	TTTT	TTTT	TTTT	TTTT	TTTT	TTTT	TTTT	TTTT	TTTT	TTTT	TTTT	TTTT	TTTT	TTTT	TTTT	TTTT	TTTT
PotVar0015456	4	70252061	AACC	ACCC	AACC	AAAA	ACCC	AACC	ACCC	AAAC	AAAC	CCCC	CCCC	CCCC	CCCC	AACC	AACC	CCCC	ACCC	CCCC	AACC	AAAA	AAAC	AACC	AAAC	CCCC	ACCC	AACC	AAAC	AACC	ACCC	ACCC	AACC	ACCC	ACCC	CCCC	ACCC	AACC	AAAC	AACC	ACCC	AAAC	ACCC	ACCC	ACCC	AAAC	AACC	AAAA	ACCC
PotVar0015513	4	70743116	TTTT	TTTC	TTTC	TTTT	TTTT	TTTT	TTTC	TTTC	TTTC	TTTC	TTTC	TTTC	TTTC	TTTT	TTTT	TTTC	TTTC	TTTC	TTTT	TTTT	TTTC	TTTT	TTTT	TTTC	TTTT	TTTT	TTTC	TTTC	TTTC	TTTT	TTTT	TTTT	TTTT	TTTT	TTTC	TTTT	TTTT	TTTT	TTTT	TTTT	TTTT	TTTC	TTTC	TTTT	TTTT	TTTT	TTTC
PotVar0015535	4	70743638	TCCC	TTCC	TTTC	TTTT	TCCC	TTTC	TCCC	TTCC	TTTC	TTTC	TTTC	TTTC	TTTC	TTTT	TTCC	TTTC	TCCC	TCCC	TTTC	TTTT	TTTC	TCCC	TTTC	TTTC	TTTT	TTCC	TTCC	TTCC	TTCC	TTCC	TTCC	TTCC	TTCC	TTTC	TTCC	TTTT	TTTT	TCCC	TCCC	TCCC	TCCC	TTTC	TTTC	TTTT	TTCC	TTTT	TTTC
PotVar0015546	4	70743831	TTTG	TTTT	TTGG	GGGG	TTTG	NA	TTTT	TTTG	TTGG	TTTG	TTTG	TTTG	TTTG	TGGG	TTGG	TTTG	TTTT	TTTT	TTGG	GGGG	TTGG	TTTG	TTGG	TTGG	TTTG	TTGG	TTTG	TTTG	TTTG	TTGG	TTGG	TTTG	TTGG	TTTG	TTTG	TGGG	TGGG	TTTG	TTTG	TTTG	TTTT	TTTG	TTTG	TTGG	TTTG	GGGG	TTTG
PotVar0015553	4	70743893	TTTT	TTTT	TTTT	TTTT	TTTT	TTTT	TTTT	TTTT	TTTT	TTTT	TTTT	TTTT	TTTT	TTTT	TTTT	TTTT	TTTT	TTTT	TTTT	TTTT	TTTT	TTTT	TTTT	TTTT	TTTC	TTTT	TTTT	TTTT	TTTT	TTTT	TTTT	TTTT	TTTT	TTTT	TTTT	TTTT	TTTT	TTTT	TTTT	TTTT	TTTT	TTTT	TTTT	TTTT	TTTC	TTTT	TTTT
PotVar0015559	4	70743999	CCCC	TCCC	CCCC	CCCC	CCCC	CCCC	CCCC	CCCC	CCCC	TCCC	TCCC	TCCC	TCCC	TCCC	CCCC	TCCC	CCCC	CCCC	CCCC	CCCC	CCCC	CCCC	TCCC	CCCC	TCCC	CCCC	CCCC	CCCC	CCCC	CCCC	CCCC	TCCC	CCCC	TCCC	CCCC	TCCC	TCCC	CCCC	CCCC	CCCC	CCCC	TCCC	CCCC	TTCC	CCCC	CCCC	TCCC
PotVar0015560	4	70744052	AAAA	AAAA	AAAA	AAAA	AAAA	AAAA	AAAA	AAAA	AAAA	AAAA	AAAA	AAAA	AAAA	AAAA	AAAA	AAAA	AAAA	AAAA	AAAA	AAAA	AAAA	AAAA	AAAA	AAAA	AAAA	AAAA	AAAA	AAAA	AAAA	AAAA	AAAA	AAAA	AAAA	AAAG	AAAA	AAAA	AAAA	AAAA	AAAA	AAAA	AAAA	AAAA	AAAG	AAAA	AAAA	AAAA	AAAA
PotVar0015573	4	70758925	CCCC	CCCC	CCCC	CCCC	CCCC	TCCC	CCCC	CCCC	CCCC	CCCC	CCCC	CCCC	CCCC	CCCC	CCCC	CCCC	CCCC	CCCC	CCCC	CCCC	CCCC	CCCC	CCCC	CCCC	CCCC	CCCC	CCCC	CCCC	CCCC	CCCC	CCCC	CCCC	CCCC	TCCC	CCCC	CCCC	CCCC	CCCC	CCCC	CCCC	TTCC	CCCC	TCCC	CCCC	CCCC	CCCC	CCCC
PotVar0015582	4	70759092	GGGG	GGGG	GGGG	GGGG	GGGG	GGGG	GGGG	GGGG	GGGG	GGGG	GGGG	GGGG	GGGG	GGGG	GGGG	GGGG	GGGG	GGGG	GGGG	GGGG	GGGG	GGGG	GGGG	GGGG	GGGG	GGGG	GGGG	GGGG	GGGG	GGGG	GGGG	GGGG	GGGG	GGGG	GGGG	GGGG	GGGG	GGGG	GGGG	GGGG	GGGG	GGGG	GGGG	GGGG	GGGG	GGGG	GGGG
PotVar0015583	4	70759107	TTTT	TTTC	TTTC	TTTT	TTTT	TTTT	TTTC	TTTC	TTTC	TTTC	TTTC	TTTC	TTTC	TTTT	TTTT	TTTC	TTTC	TTTC	TTTT	TTTT	TTTC	TTTT	TTTT	TTTC	TTTT	TTTT	TTTC	TTTC	TTTC	TTTT	TTTT	TTTT	TTTT	TTTT	TTTC	TTTT	TTTT	TTTT	TTTT	TTTT	TTTT	TTTC	TTTC	TTTT	TTTT	TTTT	TTTC
PotVar0015588	4	70759262	AAAA	AAAG	AAAG	AAAA	AAAA	AAAA	AAAG	AAAG	AAAG	AAAG	AAAG	AAAG	AAAG	AAAA	AAAA	AAAG	AAAG	AAAG	AAAG	AAAA	AAAG	AAAA	AAAA	AAAG	AAGG	AAAA	AAAG	AAAG	AAAG	AAAA	AAAA	AAAA	AAAA	AAAA	AAAG	AAAA	AAAA	AAAA	AAAA	AAAA	AAAA	AAAG	AAAG	AAAA	AAAG	AAAA	AAAG
PotVar0015597	4	70759476	TTTT	TTTC	TTTC	TTTT	TTTT	TTTC	TTTC	TTTC	TTTC	TTTC	TTTC	TTTC	TTTC	TTTT	TTTT	TTTC	TTTC	TTTC	TTTC	TTTT	TTTC	TTTT	TTTT	TTTC	TTCC	TTTT	TTTC	TTTC	TTTC	TTTT	TTTT	TTTT	TTTT	TTTC	TTTC	TTTT	TTTT	TTTT	TTTT	TTTT	TTCC	TTTC	TTCC	TTTT	TTTC	TTTT	TTTC
PotVar0015639	4	70760360	CCCC	TTCC	TCCC	CCCC	CCCC	TCCC	TCCC	TCCC	TCCC	TTCC	TTCC	TTCC	TTCC	TCCC	CCCC	NA	TCCC	TCCC	TCCC	CCCC	TCCC	CCCC	TCCC	TCCC	TTTC	CCCC	TCCC	TCCC	TCCC	CCCC	CCCC	TCCC	CCCC	TTCC	TCCC	TCCC	TCCC	CCCC	CCCC	CCCC	TTCC	TTCC	TTCC	TTCC	TCCC	CCCC	TTCC
PotVar0015674	4	70760867	CCCC	CCCC	CCCC	CCCC	CCCC	TCCC	CCCC	CCCC	CCCC	CCCC	CCCC	CCCC	CCCC	CCCC	CCCC	CCCC	CCCC	CCCC	CCCC	CCCC	CCCC	CCCC	CCCC	CCCC	CCCC	CCCC	CCCC	CCCC	CCCC	CCCC	CCCC	CCCC	CCCC	TCCC	CCCC	CCCC	CCCC	CCCC	CCCC	CCCC	TTCC	CCCC	TCCC	CCCC	CCCC	CCCC	CCCC
PotVar0015704	4	70761178	CCCC	CCCC	CCCC	CCCC	CCCC	CCCC	CCCC	CCCC	CCCC	CCCC	CCCC	CCCC	CCCC	CCCC	CCCC	CCCC	CCCC	CCCC	CCCC	CCCC	CCCC	CCCC	CCCC	CCCC	TTCC	CCCC	CCCC	CCCC	CCCC	CCCC	CCCC	CCCC	CCCC	CCCC	CCCC	CCCC	CCCC	CCCC	CCCC	CCCC	CCCC	CCCC	CCCC	CCCC	TTCC	CCCC	CCCC
PotVar0015717	4	70762104	GGGG	GGGG	GGGG	GGGG	GGGG	AGGG	GGGG	GGGG	GGGG	GGGG	GGGG	GGGG	GGGG	GGGG	GGGG	GGGG	GGGG	GGGG	GGGG	GGGG	GGGG	GGGG	GGGG	GGGG	GGGG	GGGG	GGGG	GGGG	GGGG	GGGG	GGGG	GGGG	GGGG	AGGG	GGGG	GGGG	GGGG	GGGG	GGGG	GGGG	AGGG	GGGG	AGGG	GGGG	GGGG	GGGG	GGGG
PotVar0015728	4	70762273	GGGG	AGGG	AGGG	GGGG	GGGG	GGGG	AGGG	AGGG	AGGG	AGGG	AGGG	AGGG	AGGG	GGGG	GGGG	AGGG	NA	AGGG	GGGG	GGGG	AGGG	GGGG	GGGG	AGGG	GGGG	GGGG	AGGG	AGGG	AGGG	GGGG	GGGG	GGGG	GGGG	GGGG	AGGG	GGGG	GGGG	GGGG	GGGG	GGGG	GGGG	AGGG	AGGG	GGGG	GGGG	GGGG	AGGG
PotVar0015746	4	70789306	TTTT	TTTC	TTTT	TTTT	TTTT	TTTT	TTTT	TTTT	TTTT	TTTC	TTTC	TTTC	TTTC	TTTC	TTTT	TTTC	TTTT	TTTT	TTTT	TTTT	TTTT	TTTT	TTTC	TTTT	TTTC	TTTT	TTTT	TTTT	TTTT	TTTT	TTTT	TTTC	TTTT	TTTC	TTTT	TTTC	TTTC	TTTT	TTTT	TTTT	TTTC	TTTC	TTTT	TTCC	TTTT	TTTT	TTTC
PotVar0015848	4	70790948	GGGG	TTGG	TGGG	GGGG	GGGG	TGGG	TGGG	TGGG	TGGG	TTGG	TTGG	TTGG	TTGG	TGGG	GGGG	TTGG	TTGG	TGGG	TGGG	GGGG	TGGG	GGGG	TGGG	TGGG	TTTG	GGGG	TGGG	TGGG	TGGG	GGGG	GGGG	TGGG	GGGG	TTGG	TGGG	TGGG	TGGG	GGGG	GGGG	GGGG	TTGG	TTGG	TTGG	TTGG	TGGG	GGGG	TTGG
PotVar0015849	4	70791136	AAAA	AAAA	AAAA	AAAA	AAAA	AAAA	AAAA	AAAA	AAAA	AAAA	AAAA	AAAA	AAAA	AAAA	AAAA	AAAA	AAAA	AAAA	AAAA	AAAA	AAAA	AAAA	AAAA	AAAA	AAAA	AAAA	AAAA	AAAA	AAAA	AAAA	AAAA	AAAA	AAAA	AAAA	AAAA	AAAA	AAAA	AAAA	AAAA	AAAA	AAAA	AAAA	AAAA	AAAA	AAAA	AAAA	AAAA
PotVar0015864	4	70791290	GGGG	AGGG	AGGG	GGGG	GGGG	GGGG	AGGG	AGGG	AGGG	AGGG	AGGG	AGGG	AGGG	GGGG	GGGG	AGGG	AGGG	AGGG	GGGG	GGGG	AGGG	GGGG	GGGG	AGGG	GGGG	GGGG	AGGG	AGGG	AGGG	GGGG	GGGG	GGGG	GGGG	GGGG	AGGG	GGGG	GGGG	GGGG	GGGG	GGGG	GGGG	AGGG	AGGG	GGGG	GGGG	GGGG	AGGG
PotVar0015888	4	70807143	AAAA	AAAA	AAAA	AAAA	AAAA	AAAA	AAAA	AAAA	AAAA	AAAA	AAAA	AAAA	AAAA	AAAA	AAAA	AAAA	AAAA	AAAA	AAAA	AAAA	AAAA	AAAA	AAAA	AAAA	AAAC	AAAA	AAAA	AAAA	AAAA	AAAA	AAAA	AAAA	AAAA	AAAA	AAAA	AAAA	AAAA	AAAA	AAAA	AAAA	AAAA	AAAA	AAAA	AAAA	AAAA	AAAA	AAAA
PotVar0015903	4	70807897	GGGG	AGGG	GGGG	GGGG	GGGG	GGGG	GGGG	GGGG	GGGG	AGGG	AGGG	AGGG	AGGG	AGGG	GGGG	AGGG	GGGG	GGGG	GGGG	GGGG	GGGG	GGGG	AGGG	GGGG	AGGG	GGGG	GGGG	GGGG	GGGG	GGGG	GGGG	AGGG	GGGG	AGGG	GGGG	AGGG	AGGG	GGGG	GGGG	GGGG	GGGG	AGGG	GGGG	AAGG	GGGG	GGGG	AGGG
PotVar0015916	4	70808406	TTTT	TTTT	TTTT	TTTT	TTTT	TTTT	TTTT	TTTT	TTTT	TTTT	TTTT	TTTT	TTTT	TTTT	TTTT	TTTT	TTTT	TTTT	TTTT	TTTT	TTTT	TTTT	TTTT	TTTT	TTTG	TTTT	TTTT	TTTT	TTTT	TTTT	TTTT	TTTT	TTTT	TTTT	TTTT	TTTT	TTTT	TTTT	TTTT	TTTT	TTTT	TTTT	TTTT	TTTT	TTTG	TTTT	TTTT
PotVar0015935	4	70873552	GGGG	GGGG	GGGG	GGGG	GGGG	AGGG	GGGG	GGGG	GGGG	GGGG	GGGG	GGGG	GGGG	GGGG	GGGG	GGGG	GGGG	GGGG	GGGG	GGGG	GGGG	GGGG	GGGG	GGGG	GGGG	GGGG	GGGG	GGGG	GGGG	GGGG	GGGG	GGGG	GGGG	AGGG	GGGG	GGGG	GGGG	GGGG	GGGG	GGGG	AGGG	GGGG	AGGG	GGGG	GGGG	GGGG	GGGG
PotVar0015940	4	70873613	CCCC	TCCC	TCCC	CCCC	TCCC	TCCC	TCCC	TCCC	TCCC	TCCC	TCCC	TCCC	TCCC	CCCC	CCCC	TCCC	TCCC	TCCC	CCCC	CCCC	TCCC	CCCC	CCCC	TCCC	CCCC	CCCC	TCCC	TCCC	TCCC	CCCC	CCCC	CCCC	CCCC	TTCC	TCCC	CCCC	CCCC	CCCC	CCCC	CCCC	TCCC	TCCC	TTCC	CCCC	CCCC	CCCC	TCCC
PotVar0015944	4	70873826	AAAA	AAAA	AAAA	AAAA	AAAA	AAAA	AAAA	AAAA	AAAA	AAAA	AAAA	AAAA	AAAA	AAAA	AAAA	AAAA	AAAA	AAAA	AAAA	AAAA	AAAA	AAAA	AAAA	AAAA	AAAG	AAAA	AAAA	AAAA	AAAA	AAAA	AAAA	AAAA	AAAA	AAAA	AAAA	AAAA	AAAA	AAAA	AAAA	AAAA	AAAA	AAAA	AAAA	AAAA	AAAA	AAAA	AAAA
PotVar0015961	4	70875202	CCCC	CCCC	CCCC	CCCC	CCCC	CCCC	CCCC	CCCC	CCCC	CCCC	CCCC	CCCC	CCCC	CCCC	CCCC	CCCC	CCCC	CCCC	CCCC	CCCC	CCCC	CCCC	CCCC	CCCC	ACCC	CCCC	CCCC	CCCC	CCCC	CCCC	CCCC	CCCC	CCCC	CCCC	CCCC	CCCC	CCCC	CCCC	CCCC	CCCC	CCCC	CCCC	CCCC	CCCC	CCCC	CCCC	CCCC
PotVar0015986	4	70875667	TTTT	TTTT	TTTT	TTTT	TTTT	TTTT	TTTT	TTTT	TTTT	TTTT	TTTT	TTTT	TTTT	TTTT	TTTT	TTTT	TTTT	TTTT	TTTT	TTTT	TTTT	TTTT	TTTT	TTTT	TTTC	TTTT	TTTT	TTTT	TTTT	TTTT	TTTT	TTTT	TTTT	TTTT	TTTT	TTTT	TTTT	TTTT	TTTT	TTTT	TTTT	TTTT	TTTT	TTTT	TTTC	TTTT	TTTT
PotVar0015987	4	70875680	TTTT	TTCC	TTTC	TTTC	TTTC	TTTC	TTTC	TTTC	TTTC	TTCC	TTCC	TTCC	TTCC	TTTC	TTTT	TTCC	TTCC	TTTC	TTTC	TTTT	TTTC	TTTT	TTTC	TTTC	TCCC	TTTT	TTTC	TTTC	TTTC	TTTT	TTTT	TTTC	TTTT	TCCC	TTTC	TTTC	TTTC	TTTT	TTTT	TTTT	TTCC	TTCC	TTCC	TTCC	TTTC	TTTT	TTCC
PotVar0015998	4	70875864	TTTT	TTTG	TTTG	TTTT	TTTG	TTTT	TTTG	TTTG	TTTG	TTTG	TTTG	TTTG	TTTG	TTTT	TTTT	TTTG	TTTG	TTTG	TTTT	TTTT	TTTG	TTTT	TTTT	TTTG	TTTT	TTTT	TTTG	TTTG	TTTG	TTTT	TTTT	TTTT	TTTT	TTTG	TTTG	TTTT	TTTT	TTTT	TTTT	TTTT	TTTT	TTTG	TTTG	TTTT	TTTT	TTTT	TTTG
PotVar0016049	4	70876704	CCCC	CCCC	CCCC	CCCC	CCCC	TCCC	CCCC	CCCC	CCCC	CCCC	CCCC	CCCC	CCCC	CCCC	CCCC	CCCC	CCCC	CCCC	CCCC	CCCC	CCCC	CCCC	CCCC	CCCC	CCCC	CCCC	CCCC	CCCC	CCCC	CCCC	CCCC	CCCC	CCCC	CCCC	CCCC	CCCC	CCCC	CCCC	CCCC	CCCC	TCCC	CCCC	TCCC	CCCC	CCCC	CCCC	CCCC
PotVar0016075	4	70877089	AAAA	AAAA	AAAA	AAAA	AAAA	AAAA	AAAA	AAAA	AAAA	AAAG	AAAG	AAAG	AAAG	AAAG	AAAA	AAAG	AAAA	AAAA	AAAA	AAAA	AAAA	AAAA	AAGG	AAGG	AAAA	AAAA	AAAA	AAAA	AAAG	AAAG	AAAA	AAAA	AAAG	AAAA	AAAA	AAAG	AAAG	AAAA	AAAA	AAAA	AAAG	AAAG	AAAG	AAAA	AAAA	AAAA	AAAG
PotVar0016123	4	71207248	TTTT	TTTC	TCCC	TTCC	TTCC	TTTC	TTTC	TTTC	TTCC	TTTC	TTTC	TTTC	TTTC	TTTC	TTTT	TTCC	TCCC	TTTC	TTTC	TTCC	TTCC	TTTC	TTTT	TTTC	TCCC	TTTT	TTTC	TTTC	TTTC	TTTC	TTCC	TTTC	TTTT	TTTC	TTTC	TTTC	TTTT	TTTC	TTTC	TTTT	TTTT	TTTC	TTTC	TTTC	TTTC	TTCC	TTTC
PotVar0016129	4	71207360	GGGG	GGGG	AAGG	AAAG	AGGG	AGGG	GGGG	GGGG	AGGG	AGGG	AGGG	AGGG	AGGG	AGGG	GGGG	AGGG	AGGG	GGGG	AGGG	AGGG	AGGG	AGGG	GGGG	GGGG	AAAG	GGGG	GGGG	GGGG	GGGG	AGGG	GGGG	AAGG	GGGG	AGGG	GGGG	AGGG	GGGG	GGGG	AGGG	GGGG	GGGG	GGGG	AGGG	AAGG	AGGG	AAGG	GGGG
PotVar0016132	4	71207390	TTGG	TTGG	TTTG	TTTT	TTTT	TTTG	TTTG	TTTT	TTTG	TTTG	TTTG	TTTG	TTTG	TTTG	TGGG	TTTG	TTTT	TTGG	TTTT	TTTT	TTTT	TTTG	TTTG	TTTG	TTTT	TTTG	TTTT	TTTG	TTTG	TTGG	TTGG	TTGG	TTGG	TTTT	TTGG	TTTG	TTTT	TTGG	TGGG	TTTG	TTTG	TTTT	TTTT	TTTT	TTTG	TTTG	TTTG
PotVar0016133	4	71207426	TTTT	TTTT	TTTT	TTTG	TTTT	TTTT	TTTT	TTTT	TTTT	TTTG	TTTG	TTTG	TTTG	TTTT	TTTT	TTTG	TTTT	TTTT	TTTT	TTTT	TTTT	TTTT	TTTT	TTTT	TTTG	TTTT	TTTT	TTTT	TTTT	TTTT	TTTT	TTTG	TTTT	TTTG	TTTT	TTTT	TTTT	TTTT	TTTT	TTTT	TTTT	TTTT	TTTG	TTTG	TTTT	TTTT	TTTT
PotVar0016137	4	71207502	AAAA	AAAG	AAAG	AAAG	AAAG	AAAA	AAAG	AAAG	AAAG	AAGG	AAGG	AAGG	AAGG	AAAA	AAAA	AAGG	AAGG	AAAG	AAAG	AAAG	AAAG	AAAA	AAAA	AAAG	GGGG	AAAA	AAAG	AAAG	AAAG	AAAA	AAGG	AAAG	AAAA	AAGG	AAAG	AAAA	AAAA	AAAG	AAAA	AAAA	AAAA	AAAG	AAGG	AAAG	AAAG	AAAA	AAAG
PotVar0016140	4	71207558	CCCC	TCCC	NA	CCCC	TCCC	CCCC	TCCC	TCCC	TCCC	TCCC	TCCC	TCCC	TCCC	CCCC	CCCC	TCCC	TCCC	TCCC	CCCC	TCCC	TCCC	CCCC	CCCC	TCCC	TTTC	CCCC	TCCC	TCCC	TCCC	CCCC	TTCC	CCCC	CCCC	TCCC	TCCC	CCCC	CCCC	TCCC	CCCC	CCCC	CCCC	TCCC	TCCC	CCCC	TCCC	CCCC	TCCC
PotVar0016142	4	71207726	GGGG	GGGG	GGGG	GGGG	GGGG	GGGG	GGGG	GGGG	GGGG	GGGG	GGGG	GGGG	GGGG	GGGG	GGGG	GGGG	GGGG	GGGG	GGGG	GGGG	GGGG	GGGG	GGGG	GGGG	GGGG	GGGG	GGGG	GGGG	GGGG	GGGG	GGGG	GGGG	GGGG	GGGG	GGGG	GGGG	GGGG	GGGG	GGGG	GGGG	GGGG	GGGG	GGGG	GGGG	GGGG	GGGG	GGGG
PotVar0016172	4	71219926	TTTT	TTTG	TTTG	TTTT	TTTG	TTTT	TTTG	TTTG	TTTG	TTTG	TTTG	TTTG	TTTG	TTTT	TTTT	TTTG	TTTG	TTTG	TTTT	TTTG	TTTG	TTTT	TTTT	TTTG	TTTG	TTTT	TTTG	TTTG	TTTG	TTTT	TTGG	TTTT	TTTT	TTTG	TTTG	TTTT	TTTT	TTTG	TTTT	TTTT	TTTT	TTTG	TTTG	TTTT	TTTT	TTTT	TTTG
PotVar0016173	4	71220095	CCCC	CCCC	TTCC	TTCC	TCCC	TCCC	CCCC	CCCC	TCCC	CCCC	CCCC	CCCC	CCCC	CCCC	CCCC	CCCC	CCCC	CCCC	CCCC	TCCC	TCCC	TCCC	CCCC	CCCC	CCCC	CCCC	CCCC	CCCC	CCCC	TCCC	CCCC	CCCC	CCCC	CCCC	TCCC	CCCC	CCCC	CCCC	TCCC	CCCC	CCCC	CCCC	CCCC	TCCC	CCCC	TTCC	CCCC
PotVar0016176	4	71220153	TTCC	TTTC	TCCC	CCCC	CCCC	TCCC	TCCC	CCCC	TCCC	TCCC	TCCC	TCCC	TCCC	TCCC	TTTC	TCCC	CCCC	TTCC	CCCC	CCCC	CCCC	TCCC	TCCC	TCCC	TCCC	TCCC	CCCC	TCCC	TCCC	TTCC	TTCC	TTCC	TTCC	CCCC	TCCC	TCCC	TCCC	TTCC	TTTC	TCCC	TCCC	TTCC	CCCC	TCCC	TTCC	TCCC	TTCC
PotVar0016177	4	71220198	AAGG	AAAA	AAAA	AAGG	AAGG	AAGG	AAGG	AGGG	AAAG	AAAG	AAAG	AAAG	AAAG	AAAG	AAAG	AAAG	AAGG	AAAG	AGGG	AAGG	AAGG	AAGG	AAAG	AAAA	AAAG	AGGG	AGGG	AAGG	AAAG	AAAA	AAAA	AAAG	AAAG	AGGG	AAAG	AAAG	AAGG	AAAG	AAAA	AGGG	AAGG	AAAA	AAGG	AAGG	AAGG	AAAG	AAAA
PotVar0016251	4	71221277	GGGG	GGGG	GGGG	AGGG	GGGG	GGGG	GGGG	GGGG	GGGG	AGGG	AGGG	AGGG	AGGG	GGGG	GGGG	AGGG	GGGG	GGGG	GGGG	GGGG	GGGG	GGGG	GGGG	GGGG	AGGG	GGGG	GGGG	GGGG	GGGG	GGGG	GGGG	AGGG	GGGG	AGGG	GGGG	GGGG	GGGG	GGGG	GGGG	GGGG	GGGG	GGGG	AGGG	AGGG	GGGG	GGGG	GGGG
PotVar0016254	4	71221298	TTTT	TTTT	TTTT	TTTC	TTTT	TTTT	TTTT	TTTT	TTTT	TTTC	TTTC	TTTC	TTTC	TTTT	TTTT	TTTC	TTTT	TTTT	TTTT	TTTT	TTTT	TTTT	TTTT	TTTT	TTTC	TTTT	TTTT	TTTT	TTTT	TTTT	TTTT	TTTC	TTTT	TTTC	TTTT	TTTT	TTTT	TTTT	TTTT	TTTT	TTTT	TTTT	TTTC	TTTC	TTTT	TTTT	TTTT
PotVar0016340	4	71333315	TTTT	TTTT	TTTT	TTTT	TTTT	TTTT	TTTT	TTTT	TTTT	TTTT	TTTT	TTTT	TTTT	TTTT	TTTT	TTTT	TTTT	TTTT	TTTT	TTTT	TTTT	TTTT	TTTT	TTTT	TTTG	TTTT	TTTT	TTTT	TTTT	TTTT	TTTT	TTTT	TTTT	TTTT	TTTT	TTTT	TTTT	TTTT	TTTT	TTTT	TTTT	TTTT	TTTT	TTTT	TTTT	TTTT	TTTT
PotVar0016341	4	71333342	GGGG	GGGG	GGGG	GGGG	GGGG	GGGG	GGGG	GGGG	GGGG	GGGG	GGGG	GGGG	GGGG	GGGG	GGGG	GGGG	GGGG	GGGG	GGGG	GGGG	GGGG	GGGG	GGGG	GGGG	TGGG	GGGG	GGGG	GGGG	GGGG	GGGG	GGGG	GGGG	GGGG	GGGG	GGGG	GGGG	GGGG	GGGG	GGGG	GGGG	GGGG	GGGG	GGGG	GGGG	TGGG	GGGG	GGGG
PotVar0016374	4	71333722	TTTC	TTTC	TTTC	TTTT	TTCC	TTTT	TCCC	TCCC	TTCC	TTTC	TTTC	TTTC	TTTC	TTTT	TTTT	TTTC	TCCC	TTCC	TTTC	TTTC	TTTC	TTCC	TTTC	TTTC	TCCC	TTTC	TCCC	TTCC	TTCC	TTTT	TTCC	TTTT	TTTT	TTTC	TTTC	TTTT	TTTT	TTTC	TTTT	TTCC	TTTC	TTTC	TTCC	TTTT	TTCC	TTTT	TTTC
PotVar0016397	4	71334145	TTCC	TCCC	TTTC	TTTT	TTTT	TTTC	TTTC	TTTT	TTTC	TTTC	TTTC	TTTC	TTTC	TTCC	TCCC	TTTC	TTTT	TTCC	TTTT	TTTT	TTTT	TTTC	TTTC	TTTC	TTTT	TTTC	TTTT	TTTC	TTTC	TTCC	TTCC	TCCC	TTCC	TTTC	TTTC	TTCC	TTTC	TTCC	TCCC	TTTC	TTTC	TTCC	TTTT	TTTC	TTTC	TTTC	TTCC
PotVar0016403	4	71334255	NA	TTTC	TCCC	TCCC	CCCC	TCCC	TCCC	CCCC	TCCC	TCCC	TCCC	TCCC	TCCC	TTCC	TTTC	TCCC	CCCC	TTCC	CCCC	CCCC	CCCC	TCCC	TCCC	TCCC	TCCC	TCCC	CCCC	TCCC	TCCC	TTCC	TTCC	TTTT	TTCC	TTCC	TCCC	TTCC	TCCC	TTCC	TTTC	TCCC	TCCC	TTCC	TCCC	TTCC	TCCC	TCCC	TTCC
PotVar0016414	4	71335030	TCCC	CCCC	TTCC	TTTC	TTCC	TTCC	CCCC	TCCC	TCCC	TCCC	TCCC	TCCC	TCCC	TCCC	TCCC	TCCC	CCCC	CCCC	TTCC	TTTC	TTTC	TCCC	CCCC	CCCC	CCCC	TTCC	TCCC	TCCC	CCCC	TCCC	CCCC	CCCC	TCCC	TCCC	TTCC	TCCC	TTCC	TCCC	TCCC	TCCC	CCCC	CCCC	CCCC	TTCC	TCCC	TTTC	CCCC
PotVar0016416	4	71335125	TGGG	GGGG	GGGG	GGGG	TGGG	GGGG	TTGG	TTGG	TGGG	GGGG	GGGG	GGGG	GGGG	GGGG	GGGG	GGGG	TGGG	TGGG	TGGG	GGGG	GGGG	TTGG	TGGG	GGGG	GGGG	TGGG	TTGG	TGGG	TGGG	GGGG	GGGG	GGGG	GGGG	GGGG	GGGG	GGGG	GGGG	GGGG	GGGG	TTGG	TGGG	GGGG	TGGG	GGGG	TGGG	GGGG	GGGG
PotVar0016498	4	71336182	AAAA	AAAA	AAAA	AAAA	AAAA	AAAA	AAAA	AAAA	AAAA	AAAG	AAAG	AAAG	AAAG	AAAG	AAAA	AAAG	AAAA	AAAA	AAAA	AAAA	AAAA	AAAA	AAGG	AAGG	AAAA	AAAA	AAAA	AAAA	AAAG	AAAG	AAAA	AAAA	AAAG	AAAA	AAAA	AAAG	AAAG	AAAA	AAAA	AAAA	AAAA	AAAG	AAAG	AAAA	AAAA	AAAA	AAAG
PotVar0016515	4	71336421	CCCC	TCCC	CCCC	CCCC	CCCC	CCCC	CCCC	CCCC	CCCC	TCCC	TCCC	TCCC	TCCC	TCCC	CCCC	TCCC	TCCC	CCCC	CCCC	CCCC	CCCC	CCCC	TTCC	TTCC	CCCC	CCCC	CCCC	CCCC	TCCC	TCCC	CCCC	CCCC	TCCC	CCCC	CCCC	TCCC	TTCC	CCCC	CCCC	CCCC	CCCC	TTTC	TCCC	TCCC	CCCC	CCCC	TTCC
PotVar0016517	4	71336433	CCCC	CCCC	CCCC	TCCC	CCCC	CCCC	CCCC	CCCC	CCCC	CCCC	CCCC	CCCC	CCCC	CCCC	CCCC	CCCC	CCCC	CCCC	CCCC	CCCC	CCCC	CCCC	CCCC	CCCC	TCCC	CCCC	CCCC	CCCC	CCCC	CCCC	CCCC	TCCC	CCCC	TCCC	CCCC	CCCC	CCCC	CCCC	CCCC	CCCC	CCCC	CCCC	TCCC	TCCC	CCCC	CCCC	CCCC
PotVar0016524	4	71336574	TTTT	TTTT	TTTT	TTTT	TTTT	TTTT	TTTT	TTTT	TTTT	TTTT	TTTT	TTTT	TTTT	TTTT	TTTT	TTTT	TTTT	TTTT	TTTT	TTTT	TTTT	TTTT	TTTT	TTTT	TTTT	TTTT	TTTT	TTTT	TTTT	TTTT	TTTT	TTTT	TTTT	TTTT	TTTT	TTTT	TTTT	TTTT	TTTT	TTTT	TTTT	TTTT	TTTT	TTTT	TTTT	TTTT	TTTT
PotVar0016525	4	71336619	TTTT	TTTT	TTTT	TTTT	TTTT	TTTT	TTTT	TTTT	TTTT	TTTT	TTTT	TTTT	TTTT	TTTT	TTTT	TTTT	TTTT	TTTT	TTTT	TTTT	TTTT	TTTT	TTTT	TTTT	TTCC	TTTT	TTTT	TTTT	TTTT	TTTT	TTTT	TTTT	TTTT	TTTT	TTTT	TTTT	TTTT	TTTT	TTTT	TTTT	TTTT	TTTT	TTTT	TTTT	TTTC	TTTT	TTTT
PotVar0016549	4	71336869	AAGG	AAGG	AAAG	AAAA	AAAA	AAAG	AAAG	AAAA	AAAG	AAAG	AAAG	AAAG	AAAG	AAAG	AGGG	AAAG	AAAA	AAGG	AAAA	AAAA	AAAA	AAAG	AAAG	AAAG	AAAA	AAAG	AAAA	AAAG	AAAG	AAGG	AAGG	AAGG	AAGG	AAAA	AAAG	AAAG	AAAA	AAGG	AGGG	AAAG	AAAG	AAAA	AAAA	AAAA	AAAG	AAAG	AAAG
PotVar0016608	4	71427689	TTGG	TTGG	TGGG	GGGG	GGGG	TGGG	TGGG	GGGG	TGGG	TGGG	TGGG	TGGG	TGGG	TGGG	TTTG	TGGG	GGGG	TTGG	GGGG	GGGG	GGGG	TGGG	TGGG	TGGG	GGGG	TGGG	GGGG	TGGG	TGGG	TTGG	TTGG	TTGG	TTGG	GGGG	TGGG	TGGG	GGGG	TTGG	TTTG	TGGG	TGGG	GGGG	GGGG	GGGG	TGGG	TGGG	TGGG
PotVar0016609	4	71427695	AAAA	AAAA	AAAA	AAAA	AAAA	AAAA	AAAA	AAAA	AAAA	AAAC	AAAC	AAAC	AAAC	AAAC	AAAA	AAAC	AAAA	AAAA	AAAA	AAAA	AAAA	AAAA	AACC	AACC	AAAA	AAAA	AAAA	AAAA	AAAC	AAAC	AAAA	AAAA	AAAC	AAAA	AAAA	AAAC	AAAC	AAAA	AAAA	AAAA	AAAA	AAAC	AAAC	AAAA	AAAA	AAAA	AAAC
PotVar0016612	4	71427772	TTCC	TTCC	TTTC	TTTT	TTTT	TTTC	TTTC	TTTT	TTTC	TTTC	TTTC	TTTC	TTTC	TTTC	TCCC	TTTC	TTTT	TTCC	TTTT	TTTT	TTTT	TTTC	TTTC	TTTC	TTTT	TTTC	TTTT	TTTC	TTTC	TTCC	TTCC	TTCC	TTCC	TTTT	TTTC	TTTC	TTTT	TTCC	TCCC	TTTC	TTTC	TTTT	TTTT	TTTT	TTTC	TTTC	TTTC
PotVar0016645	4	71428336	GGGG	GGGG	GGGG	GGGG	GGGG	GGGG	GGGG	GGGG	GGGG	AGGG	AGGG	AGGG	AGGG	AGGG	GGGG	AGGG	GGGG	GGGG	GGGG	GGGG	GGGG	GGGG	AAGG	AAGG	GGGG	GGGG	GGGG	GGGG	AGGG	AGGG	GGGG	GGGG	AGGG	AGGG	GGGG	AGGG	AGGG	GGGG	GGGG	GGGG	GGGG	AGGG	AGGG	GGGG	GGGG	GGGG	AGGG
PotVar0016678	4	71428746	GGGG	GGGG	GGGG	TGGG	GGGG	GGGG	GGGG	GGGG	GGGG	GGGG	GGGG	GGGG	GGGG	GGGG	GGGG	GGGG	GGGG	GGGG	GGGG	GGGG	GGGG	GGGG	GGGG	GGGG	TGGG	GGGG	GGGG	GGGG	GGGG	GGGG	GGGG	TGGG	GGGG	TGGG	GGGG	GGGG	GGGG	GGGG	GGGG	GGGG	GGGG	GGGG	TGGG	TGGG	GGGG	GGGG	GGGG
PotVar0016703	4	71429203	TTTT	TTTT	TTTT	TTTT	TTTG	TTTT	TTTG	TTTG	TTTG	TTTT	TTTT	TTTT	TTTT	TTTT	TTTT	TTTT	TTTG	TTTG	TTTT	TTTT	TTTT	TTGG	TTTT	TTTT	TTTT	TTTT	TTTT	TTTT	TTTT	TTTT	TTTT	TTTT	TTTT	TTTT	TTTT	TTTT	TTTT	TTTT	TTTT	TTTT	TTTT	TTTT	TTTT	TTTT	TTTT	TTTT	TTTT
PotVar0016717	4	71429402	TTCC	TTTC	TTCC	CCCC	TCCC	TCCC	TTCC	TCCC	TTCC	TTCC	TTCC	TTCC	TTCC	TCCC	TTTC	TTCC	TTCC	TTTC	TCCC	TCCC	TCCC	TCCC	TCCC	TTCC	TTTC	TCCC	TCCC	TTCC	TTCC	TTCC	TTTT	TTCC	TTCC	TCCC	TTCC	TCCC	CCCC	TTTC	TTTC	TCCC	TCCC	TCCC	TCCC	CCCC	TTCC	TCCC	TTCC
PotVar0016743	4	71429906	AAAA	AAAA	AAAA	AAAA	AAAA	AAAA	AAAA	AAAA	AAAA	AAAA	AAAA	AAAA	AAAA	AAAA	AAAA	AAAA	AAAA	AAAA	AAAA	AAAA	AAAA	AAAA	AAAA	AAAA	AAAA	AAAA	AAAA	AAAA	AAAA	AAAA	AAAA	AAAA	AAAA	AAAA	AAAA	AAAA	AAAA	AAAA	AAAA	AAAA	AAAA	AAAA	AAAA	AAAA	AAAA	AAAA	AAAA
PotVar0016746	4	71430027	GGGG	AGGG	AGGG	GGGG	AGGG	GGGG	AGGG	AGGG	AGGG	AGGG	AGGG	AGGG	AGGG	GGGG	GGGG	AGGG	AAGG	AGGG	GGGG	AGGG	AGGG	GGGG	GGGG	AGGG	AAAG	GGGG	AGGG	AGGG	AGGG	GGGG	AAGG	GGGG	GGGG	AGGG	AGGG	GGGG	GGGG	AGGG	GGGG	GGGG	GGGG	AGGG	AGGG	GGGG	AGGG	GGGG	AGGG
PotVar0016767	4	71527142	CCCC	CCCC	CCCC	CCCC	CCCC	CCCC	CCCC	CCCC	CCCC	CCCC	CCCC	CCCC	CCCC	CCCC	CCCC	CCCC	CCCC	CCCC	CCCC	CCCC	CCCC	CCCC	CCCC	CCCC	ACCC	CCCC	CCCC	CCCC	CCCC	CCCC	CCCC	CCCC	CCCC	CCCC	CCCC	CCCC	CCCC	CCCC	CCCC	CCCC	CCCC	CCCC	CCCC	CCCC	CCCC	CCCC	CCCC
PotVar0016775	4	71527352	TGGG	GGGG	TTGG	TTGG	TTGG	TGGG	TTGG	TTGG	TTGG	GGGG	GGGG	GGGG	GGGG	TGGG	GGGG	GGGG	TTGG	TGGG	NA	TGGG	TGGG	TTTG	TGGG	GGGG	GGGG	TGGG	TTGG	TGGG	TGGG	TGGG	GGGG	TGGG	GGGG	GGGG	TGGG	TGGG	GGGG	GGGG	TGGG	TTGG	TGGG	GGGG	TGGG	TGGG	TGGG	TTGG	GGGG
PotVar0016791	4	71527582	CCCC	CCCC	CCCC	TCCC	CCCC	CCCC	CCCC	CCCC	CCCC	CCCC	CCCC	CCCC	CCCC	CCCC	CCCC	CCCC	CCCC	CCCC	CCCC	CCCC	CCCC	CCCC	CCCC	CCCC	TCCC	CCCC	CCCC	CCCC	CCCC	CCCC	CCCC	TCCC	CCCC	TCCC	CCCC	CCCC	CCCC	CCCC	CCCC	CCCC	CCCC	CCCC	CCCC	TCCC	CCCC	CCCC	CCCC
PotVar0016800	4	71529324	AAAA	AAAG	AAAG	AAAA	AAAG	AAAA	AAAG	AAAG	AAAG	AAAG	AAAG	AAAG	AAAG	AAAA	AAAA	AAAG	AAAG	AAAG	AAAA	AAAG	AAAA	AAAA	AAAA	AAAG	AAAG	AAAA	AAAG	AAAG	AAAG	AAAA	AAGG	AAAA	AAAA	AAAG	AAAG	AAAA	AAAA	AAAG	AAAA	AAAA	AAAA	AAAG	AAAG	AAAA	AAAA	AAAA	AAAG
PotVar0016807	4	71529414	AAAA	AAAA	AAAA	AAAA	AAAA	AAAA	AAAA	AAAA	AAAA	AAAG	AAAG	AAAG	AAAG	AAAG	AAAA	AAAG	AAAA	AAAA	AAAA	AAAA	AAAA	AAAA	AAGG	NA	AAAA	AAAA	AAAA	AAAA	AAAG	AAAG	AAAA	AAAA	AAAG	AAAA	AAAA	AAAG	AAAG	AAAA	AAAA	AAAA	AAAA	AAAG	AAAG	AAAA	AAAA	AAAA	AAAG
PotVar0016819	4	71529556	ACCC	AACC	ACCC	ACCC	AACC	AACC	ACCC	AACC	ACCC	AAAC	AAAC	AAAC	AAAC	AACC	ACCC	AAAC	AACC	ACCC	AAAC	AAAC	AACC	CCCC	AACC	AAAC	AAAC	AACC	AACC	AACC	AACC	ACCC	AACC	CCCC	AACC	AACC	AACC	AACC	AAAA	AACC	CCCC	ACCC	AACC	AAAA	AAAC	AACC	AACC	ACCC	AAAC
PotVar0016824	4	71529614	AAAA	AAAA	AAAA	AAAA	AAAA	AAAA	AAAA	AAAA	AAAA	AAAA	AAAA	AAAA	AAAA	AAAA	AAAA	AAAA	AAAA	AAAA	AAAA	AAAA	AAAA	AAAA	AAAA	AAAA	AAAG	AAAA	AAAA	AAAA	AAAA	AAAA	AAAA	AAAA	AAAA	AAAA	AAAA	AAAA	AAAA	AAAA	AAAA	AAAA	AAAA	AAAA	AAAA	AAAA	AAAG	AAAA	AAAA
PotVar0016834	4	71529737	TTGG	TTGG	TTTG	TTTT	TTTT	TTTG	TTTG	TTTT	TTTG	TTTG	TTTG	TTTG	TTTG	TTTG	TGGG	TTTG	TTTT	TTGG	TTTT	TTTT	TTTG	TTTG	TTTG	TTTG	TTTT	TTTG	TTTT	TTTG	TTTG	TTGG	TTGG	TTGG	TTGG	TTTT	TTTG	TTTG	TTTT	TTGG	TGGG	TTTG	TTTG	TTTT	TTTT	TTTT	TTTG	TTTG	TTTG
PotVar0016845	4	71529953	NA	AAGG	AGGG	AGGG	GGGG	AGGG	AGGG	GGGG	AGGG	AGGG	AGGG	AGGG	AGGG	AGGG	NA	AGGG	GGGG	AAGG	GGGG	GGGG	AGGG	AGGG	AGGG	AGGG	AGGG	AGGG	GGGG	AGGG	AGGG	AAGG	AAGG	AAAG	AAGG	AGGG	AGGG	AGGG	GGGG	AAGG	AAAG	AGGG	AGGG	GGGG	GGGG	AGGG	AGGG	AGGG	AGGG
PotVar0016863	4	71530123	TTTT	TTTC	TTTC	TTTT	TTTC	TTTT	TTTC	TTTC	TTTC	TTTC	TTTC	TTTC	TTTC	TTTT	TTTT	TTTC	TTTC	TTTC	TTTT	TTTC	TTTT	TTTT	TTTT	TTTC	TTTC	TTTT	TTTC	TTTC	TTTC	TTTT	TTCC	TTTT	TTTT	TTTC	TTTC	TTTT	TTTT	TTTC	TTTT	TTTT	TTTT	TTTC	TTTC	TTTT	TTTT	TTTT	TTTC
PotVar0016906	4	71582953	AAAC	AACC	AAAC	AACC	AACC	AACC	AAAC	AACC	AAAC	AACC	AACC	AACC	AACC	AAAC	AAAC	AACC	AACC	AAAC	ACCC	ACCC	AACC	AAAA	AAAA	AAAC	CCCC	AACC	AACC	AACC	AAAC	AAAA	AACC	AAAC	AAAC	CCCC	AACC	AAAC	ACCC	AACC	AAAA	AAAC	AACC	ACCC	AACC	ACCC	AACC	AAAC	AACC
PotVar0016968	4	71583559	CCCC	CCCC	CCCC	CCCC	CCCC	CCCC	CCCC	CCCC	CCCC	CCCC	CCCC	CCCC	CCCC	TCCC	CCCC	CCCC	CCCC	CCCC	CCCC	CCCC	CCCC	CCCC	CCCC	CCCC	CCCC	CCCC	CCCC	CCCC	CCCC	CCCC	CCCC	TCCC	CCCC	CCCC	CCCC	TCCC	CCCC	CCCC	CCCC	CCCC	CCCC	CCCC	CCCC	CCCC	CCCC	CCCC	CCCC
PotVar0017024	4	71584152	TTCC	TTCC	TCCC	CCCC	CCCC	TCCC	TCCC	CCCC	TCCC	TCCC	TCCC	TCCC	TCCC	TTCC	TTTC	TCCC	CCCC	TTCC	CCCC	CCCC	TCCC	TCCC	TCCC	TCCC	CCCC	CCCC	CCCC	TCCC	TCCC	TTCC	TTCC	TTCC	TTCC	CCCC	TCCC	TTCC	CCCC	TTCC	TTTC	TCCC	TCCC	CCCC	CCCC	CCCC	TCCC	TCCC	TCCC
PotVar0017079	4	71585048	TTTT	TTTT	TTTT	TTTT	TTTT	TTTT	TTTT	TTTT	TTTT	TTTT	TTTT	TTTT	TTTT	TTTT	TTTT	TTTT	TTTT	TTTT	TTTT	TTTT	TTTT	TTTT	TTTT	TTTT	TTTT	TTTT	TTTT	TTTT	TTTT	TTTT	TTTT	TTTT	TTTT	TTTT	TTTT	TTTT	TTTT	TTTT	TTTT	TTTT	TTTT	TTTT	TTTT	TTTT	TTTT	TTTT	TTTT
PotVar0017084	4	71585083	TTTC	TTTC	TTTT	TTTC	TTTC	TTTC	TTTT	TTTC	TTTT	TTTC	TTTC	TTTC	TTTC	TTTC	TTTC	TTTC	TTTT	TTTT	TTCC	TTCC	TTCC	TTTT	TTTT	TTTT	TTTT	TTCC	TTTC	TTTC	TTTT	TTTT	TTTT	TTTT	TTTC	TTCC	TTTC	TTTC	TCCC	TTTC	TTTT	TTTC	TTTC	TTCC	TTTT	TTCC	TTTC	TTTC	TTTC
PotVar0017149	4	71589763	TTTT	TTTT	TTTT	TTTT	TTTT	TTTC	TTTT	TTTT	TTTT	TTTT	TTTT	TTTT	TTTT	TTTC	TTTT	TTTT	TTTT	TTTT	TTTT	TTTT	TTTT	TTTT	TTTT	TTTT	TTTT	TTTT	TTTT	TTTT	TTTT	TTTT	TTTT	TTTC	TTTT	TTTT	TTTT	TTTC	TTTT	TTTT	TTTT	TTTT	TTTC	TTTT	TTTT	TTTT	TTTT	TTTT	TTTT
PotVar0017157	4	71590055	AAAC	AAAA	AACC	AACC	AACC	AACC	AACC	AACC	AACC	AAAA	AAAA	AAAA	AAAA	AAAC	AAAA	AAAA	AACC	AAAC	AAAC	AAAC	AAAC	ACCC	AAAC	AAAA	AAAA	AACC	AACC	AAAC	AAAC	AAAC	AAAA	AACC	AAAA	AAAA	AAAC	AAAC	AAAA	AAAA	AAAC	AACC	AACC	AAAA	AAAC	AAAC	AAAC	AACC	AAAA
PotVar0017169	4	71590312	AAGG	AAGG	AAAG	AAAA	AAAA	AAAG	AAAG	AAAA	AAAG	AAAG	AAAG	AAAG	AAAG	AAAG	AGGG	AAAG	AAAA	NA	AAAA	AAAA	AAAG	AAAG	AAAG	AAAG	AAAA	AAAA	AAAA	AAAG	AAAG	AAGG	AAGG	AAAG	AAGG	AAAA	AAAG	AAAG	AAAA	AAGG	AGGG	AAAG	AAAG	AAAA	AAAA	AAAA	AAAG	AAAG	AAAG
PotVar0017171	4	71590429	TCCC	TCCC	TTTC	TTCC	TTTC	TTCC	TTTC	TTTC	TTTC	TTCC	TTCC	TTCC	TTCC	TTCC	CCCC	TTCC	TTTT	TTCC	TTCC	TTCC	TCCC	TTTC	TTTC	TTTC	TTTC	TTCC	TTTC	TTCC	TTTC	TTCC	TTCC	TTCC	TCCC	TTCC	TTCC	TTCC	TCCC	TCCC	TCCC	TTCC	TTCC	TTCC	TTTT	TCCC	TTCC	TTCC	TTCC
PotVar0017183	4	71590715	GGGG	GGGG	GGGG	GGGG	GGGG	GGGG	GGGG	GGGG	GGGG	GGGG	GGGG	GGGG	GGGG	GGGG	GGGG	GGGG	GGGG	GGGG	GGGG	GGGG	GGGG	GGGG	GGGG	GGGG	AGGG	GGGG	GGGG	GGGG	GGGG	GGGG	GGGG	GGGG	GGGG	GGGG	GGGG	GGGG	GGGG	GGGG	GGGG	GGGG	GGGG	GGGG	GGGG	GGGG	AGGG	GGGG	GGGG
PotVar0017185	4	71590750	GGGG	GGGG	GGGG	GGGG	GGGG	GGGG	GGGG	GGGG	GGGG	GGGG	GGGG	GGGG	GGGG	GGGG	GGGG	GGGG	GGGG	GGGG	AGGG	GGGG	GGGG	GGGG	GGGG	GGGG	AGGG	GGGG	GGGG	GGGG	GGGG	GGGG	GGGG	GGGG	GGGG	GGGG	GGGG	GGGG	GGGG	GGGG	GGGG	GGGG	GGGG	GGGG	GGGG	GGGG	GGGG	GGGG	GGGG
PotVar0017188	4	71590759	GGGG	AGGG	AGGG	GGGG	AGGG	GGGG	AGGG	AGGG	AGGG	AGGG	AGGG	AGGG	AGGG	GGGG	GGGG	AGGG	AGGG	AGGG	GGGG	AGGG	GGGG	GGGG	GGGG	AGGG	AGGG	GGGG	AGGG	AGGG	AGGG	GGGG	AAGG	GGGG	GGGG	AGGG	AGGG	GGGG	GGGG	AGGG	GGGG	GGGG	GGGG	AGGG	AGGG	GGGG	GGGG	GGGG	AGGG
PotVar0017199	4	71590968	CCCC	CCCC	CCCC	CCCC	CCCC	CCCC	CCCC	CCCC	CCCC	CCCC	CCCC	CCCC	CCCC	CCCC	CCCC	CCCC	CCCC	CCCC	CCCC	CCCC	CCCC	CCCC	CCCC	CCCC	TCCC	CCCC	CCCC	CCCC	CCCC	CCCC	CCCC	CCCC	CCCC	CCCC	CCCC	CCCC	CCCC	CCCC	CCCC	CCCC	CCCC	CCCC	CCCC	CCCC	TCCC	CCCC	CCCC
PotVar0017260	4	71592088	TTTT	TTTT	TTTT	TTTT	TTTT	TTTT	TTTT	TTTT	TTTT	TTTC	TTTC	TTTC	TTTC	TTCC	TTTT	TTTC	TTTT	TTTT	TTTT	TTTT	TTTT	TTTT	TTCC	TTCC	TTTC	TTTT	TTTT	TTTT	TTTC	TTTC	TTTT	TTTC	TTTC	TTTT	TTTT	TTCC	TTTC	TTTT	TTTT	TTTT	TTTT	TTTC	TTTC	TTTT	TTTC	TTTT	TTTC
PotVar0017276	4	71592640	GGGG	GGGG	GGGG	GGGG	GGGG	GGGG	GGGG	GGGG	GGGG	TGGG	TGGG	TGGG	TGGG	TTGG	GGGG	TGGG	GGGG	GGGG	GGGG	GGGG	GGGG	GGGG	TTGG	TTGG	GGGG	GGGG	GGGG	GGGG	TGGG	TGGG	GGGG	TGGG	TGGG	GGGG	GGGG	TTGG	TGGG	GGGG	GGGG	GGGG	GGGG	TGGG	NA	GGGG	GGGG	GGGG	TGGG
PotVar0017285	4	71592781	CCCC	CCCC	CCCC	CCCC	CCCC	CCCC	CCCC	CCCC	CCCC	CCCC	CCCC	CCCC	CCCC	CCCC	CCCC	CCCC	CCCC	CCCC	TCCC	CCCC	CCCC	CCCC	CCCC	CCCC	TTCC	CCCC	CCCC	CCCC	CCCC	CCCC	CCCC	CCCC	CCCC	CCCC	CCCC	CCCC	CCCC	CCCC	CCCC	CCCC	CCCC	CCCC	CCCC	CCCC	TCCC	CCCC	CCCC
PotVar0017293	4	71592966	AAAA	AAAG	AAAG	AAAA	AAAG	AAAA	AAAG	AAAG	AAAG	AAGG	AAGG	AAGG	AAGG	AAGG	AAAA	NA	AAGG	NA	AAAA	AAAG	AAAA	AAAA	AAGG	AGGG	AAAG	AAAA	AAAG	AAAG	AAGG	AAAG	AAGG	AAAG	AAAG	AAGG	AAAG	AAGG	AAAG	AAAG	AAAA	AAAA	AAAA	AAGG	AGGG	AAAA	AAAA	AAAA	AAGG
PotVar0017358	4	71813372	TCCC	TCCC	NA	CCCC	TTCC	TCCC	TTTC	TTTC	TCCC	TCCC	TCCC	TCCC	TCCC	CCCC	CCCC	NA	NA	TCCC	NA	TCCC	CCCC	TTCC	TCCC	TCCC	TCCC	TTCC	TTTC	TTCC	TTCC	CCCC	TTCC	TCCC	CCCC	TTCC	TCCC	CCCC	CCCC	TCCC	CCCC	TTCC	TTCC	TCCC	TTCC	CCCC	TCCC	CCCC	TCCC
PotVar0017371	4	71813575	CCCC	TCCC	TCCC	CCCC	TCCC	CCCC	TCCC	TCCC	TCCC	TCCC	TCCC	TCCC	TCCC	CCCC	CCCC	TCCC	TCCC	TCCC	CCCC	TCCC	CCCC	CCCC	CCCC	TCCC	TCCC	CCCC	TCCC	TCCC	TCCC	CCCC	TTCC	CCCC	CCCC	TCCC	TCCC	CCCC	CCCC	TCCC	CCCC	CCCC	CCCC	TCCC	TCCC	CCCC	CCCC	CCCC	TCCC
PotVar0017372	4	71813647	AAAA	AAAA	AAGG	AAGG	AAAG	AAAG	AAAA	AAAA	AAAG	AAAA	AAAA	AAAA	AAAA	AAAA	AAAA	AAAA	AAAA	AAAA	AAAA	AAAG	AAAG	AAAG	AAAA	AAAA	AAAA	AAAA	AAAA	AAAA	AAAA	AAAG	AAAA	AAAG	AAAA	AAAA	AAAG	AAAA	AAAA	AAAA	AAAG	AAAA	AAAA	AAAA	AAAA	AAAG	AAAA	AAGG	AAAA
PotVar0017373	4	71813672	AGGG	GGGG	GGGG	GGGG	AGGG	AGGG	AAGG	AAGG	GGGG	GGGG	GGGG	GGGG	GGGG	GGGG	GGGG	GGGG	AAGG	AGGG	AGGG	GGGG	GGGG	AAGG	AGGG	GGGG	GGGG	AAGG	AAGG	AGGG	AGGG	GGGG	GGGG	AGGG	GGGG	AGGG	GGGG	GGGG	GGGG	GGGG	GGGG	AAGG	AAGG	GGGG	AGGG	GGGG	AGGG	GGGG	GGGG
PotVar0017374	4	71813716	TTTT	TTTC	TTTT	TTTT	TTTT	TTTT	TTTT	TTTT	TTTT	TTTT	TTTT	TTTT	TTTT	TTTT	TTTT	TTTT	TTTT	TTTT	TTTT	TTTT	TTTT	TTTT	TTTT	TTTT	TTTT	TTTT	TTTT	TTTT	TTTT	TTTT	TTTT	TTTT	TTTT	TTTT	TTTT	TTTT	TTTC	TTTT	TTTT	TTTT	TTTT	TTCC	TTTC	TTTC	TTTT	TTTT	TTTC
PotVar0017377	4	71813783	TGGG	GGGG	GGGG	TTGG	TGGG	TGGG	GGGG	TGGG	GGGG	TTGG	TTGG	TTGG	TTGG	TTGG	TGGG	TTGG	GGGG	GGGG	NA	TTGG	TTGG	GGGG	TTGG	TTGG	GGGG	NA	TGGG	TGGG	TGGG	TGGG	GGGG	GGGG	TTGG	TGGG	TGGG	TTGG	TTTG	TGGG	GGGG	TGGG	GGGG	TGGG	TGGG	TGGG	TGGG	TGGG	TGGG
PotVar0017380	4	71813893	CCCC	CCCC	CCCC	CCCC	CCCC	CCCC	CCCC	CCCC	CCCC	CCCC	CCCC	CCCC	CCCC	CCCC	CCCC	CCCC	CCCC	CCCC	CCCC	CCCC	CCCC	CCCC	CCCC	CCCC	TCCC	CCCC	CCCC	CCCC	CCCC	CCCC	CCCC	CCCC	CCCC	CCCC	CCCC	CCCC	CCCC	CCCC	CCCC	CCCC	CCCC	CCCC	CCCC	CCCC	CCCC	CCCC	CCCC
PotVar0017410	4	71814632	CCCC	CCCC	CCCC	CCCC	CCCC	CCCC	CCCC	CCCC	CCCC	CCCC	CCCC	CCCC	CCCC	TCCC	CCCC	CCCC	CCCC	CCCC	CCCC	CCCC	CCCC	CCCC	CCCC	CCCC	TCCC	CCCC	CCCC	CCCC	CCCC	CCCC	CCCC	TCCC	CCCC	TCCC	CCCC	TCCC	CCCC	CCCC	CCCC	CCCC	TCCC	CCCC	CCCC	TCCC	CCCC	CCCC	CCCC
PotVar0017411	4	71814757	AAAG	AAAG	AGGG	AAGG	AGGG	AAGG	AGGG	AGGG	AAGG	AAAG	AAAG	AAAG	AAAG	AAAG	AAAA	AAAG	GGGG	AAGG	NA	AAGG	AAAG	AGGG	AAAG	AAAG	GGGG	AAGG	AGGG	AAGG	AAGG	AAAG	AAGG	AGGG	AAAA	AGGG	AAGG	AAAG	AAAA	AAAG	AAAG	AAGG	AGGG	AAAG	AAGG	AAGG	AAGG	AAGG	AAAG
PotVar0017413	4	71814793	GGGG	GGGG	GGGG	GGGG	GGGG	GGGG	GGGG	GGGG	GGGG	GGGG	GGGG	GGGG	GGGG	GGGG	GGGG	GGGG	AGGG	GGGG	AGGG	GGGG	GGGG	GGGG	GGGG	GGGG	AAGG	GGGG	GGGG	GGGG	GGGG	GGGG	GGGG	GGGG	GGGG	GGGG	GGGG	GGGG	GGGG	GGGG	GGGG	GGGG	GGGG	GGGG	GGGG	GGGG	AGGG	GGGG	GGGG
PotVar0017414	4	71814952	CCCC	CCCC	CCCC	CCCC	CCCC	CCCC	CCCC	CCCC	CCCC	CCCC	CCCC	CCCC	CCCC	CCCC	CCCC	CCCC	CCCC	CCCC	CCCC	CCCC	CCCC	CCCC	CCCC	CCCC	TCCC	CCCC	CCCC	CCCC	CCCC	CCCC	CCCC	CCCC	CCCC	CCCC	CCCC	CCCC	CCCC	CCCC	CCCC	CCCC	CCCC	CCCC	CCCC	CCCC	TCCC	CCCC	CCCC
PotVar0017431	4	71815128	TTTT	TTTC	TCCC	TTCC	TTCC	TTTC	TTTC	TTTC	TTCC	TTTC	TTTC	TTTC	TTTC	TTTT	TTTT	TTTC	TTCC	TTTC	TTTT	TTCC	TTTC	TTTC	TTTT	TTTC	TCCC	TTTT	TTTC	TTTC	TTTC	TTTC	TTCC	TTTC	TTTT	TTTC	TTCC	TTTT	TTTT	TTTC	TTTC	TTTT	TTTT	TTTC	TTTC	TTTC	TTTC	TTCC	TTTC
PotVar0017463	4	72022374	GGGG	GGGG	GGGG	GGGG	GGGG	GGGG	GGGG	GGGG	GGGG	GGGG	GGGG	GGGG	GGGG	GGGG	GGGG	GGGG	GGGG	GGGG	GGGG	GGGG	GGGG	GGGG	GGGG	GGGG	GGGG	GGGG	GGGG	GGGG	GGGG	GGGG	GGGG	GGGG	GGGG	GGGG	GGGG	GGGG	GGGG	GGGG	GGGG	GGGG	GGGG	GGGG	GGGG	GGGG	GGGG	GGGG	GGGG
PotVar0017484	4	72022781	GGGG	GGGG	AAGG	AAAG	AAGG	AAGG	GGGG	GGGG	AGGG	AGGG	AGGG	AGGG	AGGG	AAGG	AGGG	AGGG	AGGG	GGGG	AGGG	AAAG	AGGG	AGGG	AAGG	AAGG	AAAG	AGGG	GGGG	GGGG	AGGG	AAGG	GGGG	AAGG	AGGG	AAGG	AGGG	AAGG	AGGG	GGGG	AGGG	GGGG	AAGG	AGGG	AGGG	AAGG	AGGG	AAGG	AGGG
PotVar0017497	4	72022940	CCCC	CCCC	CCCC	CCCC	CCCC	CCCC	CCCC	CCCC	CCCC	CCCC	CCCC	CCCC	CCCC	CCCC	CCCC	CCCC	CCCC	CCCC	CCCC	CCCC	CCCC	CCCC	CCCC	CCCC	CCCC	CCCC	CCCC	CCCC	CCCC	CCCC	CCCC	CCCC	CCCC	CCCC	CCCC	CCCC	CCCC	CCCC	CCCC	CCCC	CCCC	CCCC	CCCC	CCCC	CCCC	CCCC	CCCC
PotVar0017499	4	72023048	GGGG	GGGG	GGGG	GGGG	GGGG	GGGG	GGGG	GGGG	GGGG	GGGG	GGGG	GGGG	GGGG	GGGG	GGGG	GGGG	GGGG	GGGG	GGGG	GGGG	GGGG	GGGG	GGGG	GGGG	AAGG	GGGG	GGGG	GGGG	GGGG	GGGG	GGGG	GGGG	GGGG	GGGG	GGGG	GGGG	GGGG	GGGG	GGGG	GGGG	GGGG	GGGG	GGGG	GGGG	AGGG	GGGG	GGGG
PotVar0017501	4	72023061	GGGG	GGGG	AAGG	AAGG	AGGG	AGGG	GGGG	GGGG	AGGG	GGGG	GGGG	GGGG	GGGG	AGGG	GGGG	GGGG	GGGG	GGGG	GGGG	AGGG	AGGG	AGGG	GGGG	GGGG	GGGG	GGGG	GGGG	GGGG	GGGG	AGGG	GGGG	AGGG	GGGG	GGGG	AGGG	AGGG	GGGG	GGGG	AGGG	GGGG	GGGG	GGGG	GGGG	AGGG	GGGG	AAGG	GGGG
PotVar0017531	4	72023925	TTTT	TTTT	TTTT	TTTC	TTTC	TTTT	TTTT	TTTT	TTTT	TTTC	TTTC	TTTC	TTTC	TTTC	TTTC	TTTC	TTTT	TTTT	TTTT	TTCC	TTTT	TTTT	TTCC	TTCC	TTTT	TTTC	TTTT	TTTT	TTTC	TTTC	TTTT	TTTT	TTTC	TTTT	TTTT	TTTC	TTTC	TTTT	TTTT	TTTT	TTTT	TTTC	TTTC	TTTT	TTTT	TTTT	TTTC
PotVar0017542	4	72024113	AAAA	AAAG	AGGG	AAGG	AAGG	AAAG	AAAG	AAAG	AAGG	AAAG	AAAG	AAAG	AAAG	AAAG	AAAA	AAAG	AAAG	AAAG	AAAA	AAGG	AAAG	AAAG	AAAA	AAAG	AAGG	AAAA	AAAG	AAAG	AAAG	AAAG	AAGG	NA	AAAA	AAGG	AAGG	AAAG	AAAA	AAAG	AAAG	AAAA	AAAA	AAAG	AAAG	AAGG	AAAA	NA	AAAG
PotVar0017563	4	72024466	AACC	AAAC	AAAA	AAAC	AAAC	AAAC	AACC	ACCC	AAAA	AAAC	AAAC	AAAC	AAAC	AAAC	AAAA	AAAC	AACC	AAAC	NA	AAAA	AACC	AACC	AAAC	AAAA	AAAA	NA	ACCC	AACC	AAAC	AAAA	AAAA	AAAC	AAAC	AACC	AAAC	AAAC	ACCC	AAAC	AAAA	ACCC	AAAC	AACC	AAAC	AACC	AACC	AAAC	AAAC
PotVar0017586	4	72024960	GGGG	GGGG	GGGG	GGGG	GGGG	GGGG	GGGG	GGGG	GGGG	GGGG	GGGG	GGGG	GGGG	GGGG	GGGG	GGGG	GGGG	GGGG	GGGG	GGGG	GGGG	GGGG	GGGG	GGGG	AAGG	GGGG	GGGG	GGGG	GGGG	GGGG	GGGG	GGGG	GGGG	GGGG	GGGG	GGGG	GGGG	GGGG	GGGG	GGGG	GGGG	GGGG	GGGG	GGGG	AGGG	GGGG	GGGG
PotVar0017609	4	72025250	CCCC	ACCC	ACCC	CCCC	ACCC	CCCC	ACCC	ACCC	ACCC	ACCC	ACCC	ACCC	ACCC	CCCC	CCCC	ACCC	ACCC	ACCC	CCCC	ACCC	CCCC	CCCC	CCCC	ACCC	ACCC	CCCC	ACCC	ACCC	ACCC	CCCC	AACC	CCCC	CCCC	ACCC	ACCC	CCCC	CCCC	ACCC	CCCC	CCCC	CCCC	ACCC	ACCC	CCCC	CCCC	CCCC	ACCC
PotVar0017710	4	72026780	AAAA	AAAG	AAAG	AAAA	AAAG	AAAA	AAAG	AAAG	AAAG	AAAG	AAAG	AAAG	AAAG	AAAA	AAAA	AAAG	AAAG	AAAG	AAAA	AAAG	AAAA	AAAA	AAAA	AAAG	AAAG	AAAA	AAAG	AAAG	AAAG	AAAA	AAGG	AAAA	AAAA	AAAG	AAAG	AAAA	AAAA	AAAG	AAAA	AAAA	AAAA	AAAG	AAAG	AAAA	AAAA	AAAA	AAAG
PotVar0017726	4	72027082	AAAA	AAAA	AAGG	AAGG	AAAG	AAAG	AAAA	AAAA	AAAG	AAAA	AAAA	AAAA	AAAA	AAAG	AAAA	AAAA	AAAA	AAAA	AAAA	AAAG	AAAG	AAAG	AAAA	AAAA	AAAG	AAAA	AAAA	AAAA	AAAA	AAAG	AAAA	AAGG	AAAA	AAAG	AAAG	AAAG	AAAA	AAAA	AAAG	AAAA	AAAA	AAAA	AAAA	AAGG	AAAA	AAGG	AAAA
PotVar0017735	4	72029800	AAGG	AGGG	GGGG	AGGG	AGGG	AGGG	AAGG	AAAG	GGGG	AGGG	AGGG	AGGG	AGGG	AGGG	GGGG	AGGG	AAGG	AGGG	AAAG	GGGG	AAGG	AAGG	AGGG	GGGG	GGGG	AAAG	AAAG	AAGG	AGGG	GGGG	GGGG	AGGG	AGGG	AGGG	AGGG	AGGG	AAAG	AGGG	GGGG	AAAG	AGGG	AAGG	AGGG	AAGG	AAGG	AGGG	AGGG
PotVar0017739	4	72029900	GGGG	GGGG	GGGG	GGGG	GGGG	GGGG	GGGG	GGGG	GGGG	GGGG	GGGG	GGGG	GGGG	GGGG	GGGG	GGGG	GGGG	GGGG	GGGG	GGGG	GGGG	GGGG	GGGG	GGGG	AGGG	GGGG	GGGG	GGGG	GGGG	GGGG	GGGG	GGGG	GGGG	GGGG	GGGG	GGGG	GGGG	GGGG	GGGG	GGGG	GGGG	GGGG	GGGG	GGGG	GGGG	GGGG	GGGG
PotVar0017766	4	72030637	CCCC	CCCC	CCCC	CCCC	CCCC	CCCC	CCCC	CCCC	CCCC	CCCC	CCCC	CCCC	CCCC	CCCC	CCCC	CCCC	CCCC	CCCC	TCCC	CCCC	CCCC	CCCC	CCCC	CCCC	CCCC	CCCC	CCCC	CCCC	CCCC	CCCC	CCCC	CCCC	CCCC	CCCC	CCCC	CCCC	CCCC	CCCC	CCCC	CCCC	CCCC	CCCC	CCCC	CCCC	CCCC	CCCC	CCCC
PotVar0017808	4	72031015	AAGG	AAGG	AGGG	GGGG	GGGG	AGGG	AGGG	GGGG	AAGG	AGGG	AGGG	AGGG	AGGG	AGGG	AAAG	AGGG	GGGG	AAGG	GGGG	GGGG	AGGG	AGGG	AGGG	AGGG	GGGG	GGGG	GGGG	AGGG	AGGG	AAGG	AAGG	AGGG	AAGG	GGGG	AGGG	AGGG	GGGG	AAGG	AAAG	AGGG	AGGG	GGGG	AGGG	GGGG	AGGG	AGGG	AGGG
PotVar0017824	4	72031262	TTTT	TTTT	TTTT	TTTT	TTTT	TTTT	TTTT	TTTT	TTTT	TTTT	TTTT	TTTT	TTTT	TTTT	TTTT	TTTT	TTTT	TTTT	TTTT	TTTT	TTTT	TTTT	TTTT	TTTT	TTGG	TTTT	TTTT	TTTT	TTTT	TTTT	TTTT	TTTT	TTTT	TTTT	TTTT	TTTT	TTTT	TTTT	TTTT	TTTT	TTTT	TTTT	TTTT	TTTT	TTTG	TTTT	TTTT
PotVar0017827	4	72031303	GGGG	GGGG	GGGG	GGGG	GGGG	GGGG	GGGG	GGGG	GGGG	GGGG	GGGG	GGGG	GGGG	GGGG	GGGG	GGGG	GGGG	GGGG	GGGG	GGGG	GGGG	GGGG	GGGG	GGGG	AGGG	GGGG	GGGG	GGGG	GGGG	GGGG	GGGG	AGGG	GGGG	AGGG	GGGG	GGGG	GGGG	GGGG	GGGG	GGGG	GGGG	GGGG	GGGG	AGGG	GGGG	GGGG	GGGG
PotVar0017828	4	72031339	GGGG	GGGG	TTGG	TTGG	TGGG	TGGG	GGGG	GGGG	TGGG	GGGG	GGGG	GGGG	GGGG	TGGG	GGGG	GGGG	GGGG	GGGG	GGGG	TGGG	TGGG	TGGG	GGGG	GGGG	GGGG	GGGG	GGGG	GGGG	GGGG	TGGG	GGGG	TGGG	GGGG	GGGG	TGGG	TGGG	GGGG	GGGG	TGGG	GGGG	GGGG	GGGG	GGGG	TGGG	GGGG	TTGG	GGGG
PotVar0017842	4	72031533	AAAA	AAAG	AAAG	AAAA	AAAG	AAAA	AAAG	AAAG	AAAG	AAAG	AAAG	AAAG	AAAG	AAAA	AAAA	AAAG	AAAG	AAAG	AAAG	AAAG	AAAA	AAAA	AAAA	AAAG	AAAG	AAAA	AAAG	AAAG	AAAG	AAAA	AAGG	AAAA	AAAA	AAAG	AAAG	AAAA	AAAA	AAAG	AAAA	AAAA	AAAA	AAAG	AAAG	AAAA	AAAA	AAAA	AAAG
PotVar0017868	4	72143747	AAGG	AAGG	AAAG	AAAG	AAAG	AAAG	AAAG	AAAA	AAGG	AAGG	AAGG	AAGG	AAGG	AAGG	GGGG	AAGG	AAAA	AAGG	AAAA	AAGG	AAAG	AAAG	AGGG	AGGG	AAAA	AAAG	AAAA	AAAG	AAGG	AGGG	AAGG	AAAG	AGGG	AAAA	AAAG	AAGG	AAAG	AAGG	AGGG	AAAG	AAAG	AAAG	AAGG	AAAA	AAAG	AAAG	AAGG
PotVar0017894	4	72144944	TTCC	TCCC	CCCC	TCCC	TCCC	TCCC	TTCC	TTTC	CCCC	TCCC	TCCC	TCCC	TCCC	TCCC	CCCC	TCCC	TTCC	TCCC	TTTC	CCCC	TTCC	TTCC	TCCC	CCCC	CCCC	TTTC	TTTC	TTCC	TCCC	CCCC	CCCC	TCCC	TCCC	TCCC	TCCC	TCCC	TTTC	TCCC	CCCC	TTTC	TCCC	TTCC	TCCC	TTCC	TTCC	TCCC	TCCC
PotVar0017895	4	72145193	GGGG	GGGG	GGGG	AGGG	AGGG	GGGG	GGGG	GGGG	GGGG	AGGG	AGGG	AGGG	AGGG	AGGG	AGGG	AGGG	GGGG	GGGG	GGGG	AAGG	GGGG	GGGG	AAGG	AAGG	GGGG	AGGG	GGGG	GGGG	AGGG	AGGG	GGGG	GGGG	AGGG	GGGG	GGGG	AGGG	AGGG	GGGG	GGGG	GGGG	GGGG	AGGG	AGGG	GGGG	GGGG	GGGG	AGGG
PotVar0017902	4	72145421	GGGG	AGGG	AAAG	AAGG	AAGG	AGGG	AGGG	AGGG	AAGG	AGGG	AGGG	AGGG	AGGG	AGGG	GGGG	AGGG	AAGG	AGGG	AGGG	AAGG	AGGG	AGGG	GGGG	AGGG	AAAG	GGGG	AGGG	AGGG	AGGG	AGGG	AAGG	AGGG	GGGG	AAGG	AAGG	AGGG	GGGG	AGGG	AGGG	GGGG	GGGG	AGGG	AGGG	AGGG	AGGG	AAGG	AGGG
PotVar0017903	4	72145523	CCCC	CCCC	CCCC	CCCC	CCCC	CCCC	CCCC	CCCC	CCCC	CCCC	CCCC	CCCC	CCCC	CCCC	CCCC	CCCC	CCCC	CCCC	CCCC	CCCC	CCCC	CCCC	CCCC	CCCC	TCCC	CCCC	CCCC	CCCC	CCCC	CCCC	CCCC	CCCC	CCCC	CCCC	CCCC	CCCC	CCCC	CCCC	CCCC	CCCC	CCCC	CCCC	CCCC	CCCC	TCCC	CCCC	CCCC
PotVar0017908	4	72145819	CCCC	TCCC	TCCC	CCCC	TCCC	CCCC	TCCC	TCCC	TCCC	TCCC	TCCC	TCCC	TCCC	CCCC	CCCC	TCCC	TCCC	TCCC	TCCC	TCCC	CCCC	CCCC	CCCC	TCCC	TTTC	CCCC	TCCC	TCCC	TCCC	CCCC	TTCC	CCCC	CCCC	TCCC	TCCC	CCCC	CCCC	TCCC	CCCC	CCCC	CCCC	TCCC	TCCC	CCCC	TCCC	CCCC	TCCC
PotVar0017926	4	72146677	AAAA	AAAA	AAAA	AAAA	AAAA	AAAA	AAAA	AAAA	AAAA	AAAA	AAAA	AAAA	AAAA	AAAA	AAAA	AAAA	AAAA	AAAA	AAAA	AAAA	AAAA	AAAA	AAAA	AAAA	AAGG	AAAA	AAAA	AAAA	AAAA	AAAA	AAAA	AAAA	AAAA	AAAA	AAAA	AAAA	AAAA	AAAA	AAAA	AAAA	AAAA	AAAA	AAAA	AAAA	AAAG	AAAA	AAAA
PotVar0017995	5	31662071	ACCC	CCCC	CCCC	CCCC	CCCC	CCCC	CCCC	CCCC	CCCC	CCCC	CCCC	CCCC	CCCC	CCCC	ACCC	CCCC	CCCC	CCCC	CCCC	CCCC	CCCC	CCCC	CCCC	CCCC	CCCC	CCCC	CCCC	CCCC	CCCC	CCCC	CCCC	CCCC	CCCC	CCCC	CCCC	CCCC	CCCC	CCCC	CCCC	CCCC	CCCC	CCCC	CCCC	CCCC	CCCC	CCCC	CCCC
PotVar0018000	5	31662175	TTTT	TTTT	TTTT	TTTT	TTTT	TTTT	TTTT	TTTT	TTTT	TTTC	TTTC	TTTC	TTTC	TTTT	TTTT	TTTC	TTTC	TTTT	TTTT	TTTT	TTTT	TTTT	TTTT	TTTT	TTTT	TTTT	TTTT	TTTT	TTTT	TTTT	TTTT	TTTT	TTTT	TTTT	TTTT	TTTT	TTTT	TTTT	TTTT	TTTT	TTTT	TTTT	TTTT	TTTT	TTTT	TTTT	TTTT
PotVar0018004	5	31662226	GGGG	GGGG	GGGG	GGGG	GGGG	GGGG	GGGG	GGGG	GGGG	AGGG	AGGG	AGGG	AGGG	GGGG	GGGG	AGGG	GGGG	GGGG	GGGG	GGGG	GGGG	GGGG	GGGG	GGGG	GGGG	GGGG	GGGG	GGGG	GGGG	GGGG	GGGG	GGGG	GGGG	GGGG	GGGG	GGGG	GGGG	GGGG	GGGG	GGGG	GGGG	GGGG	GGGG	GGGG	GGGG	GGGG	GGGG
PotVar0018015	5	31662346	TCCC	CCCC	CCCC	CCCC	CCCC	CCCC	CCCC	CCCC	CCCC	CCCC	CCCC	CCCC	CCCC	CCCC	TCCC	CCCC	CCCC	CCCC	CCCC	CCCC	CCCC	CCCC	CCCC	CCCC	CCCC	CCCC	CCCC	CCCC	CCCC	CCCC	CCCC	CCCC	CCCC	CCCC	CCCC	CCCC	CCCC	CCCC	CCCC	CCCC	CCCC	CCCC	CCCC	CCCC	CCCC	CCCC	CCCC
PotVar0018022	5	31662570	AGGG	GGGG	GGGG	AGGG	AGGG	GGGG	AAGG	GGGG	AGGG	AGGG	AGGG	AGGG	AGGG	AGGG	AAGG	AGGG	AAGG	GGGG	AGGG	AAGG	AAGG	GGGG	GGGG	AGGG	AGGG	AAGG	AGGG	AGGG	AGGG	AGGG	AGGG	GGGG	GGGG	GGGG	GGGG	AGGG	AAGG	GGGG	GGGG	GGGG	GGGG	AGGG	GGGG	GGGG	GGGG	AGGG	GGGG
PotVar0018043	5	33966509	AGGG	GGGG	GGGG	AGGG	AGGG	GGGG	AAGG	GGGG	AGGG	AGGG	AGGG	AGGG	AGGG	AGGG	AAGG	AGGG	AAGG	GGGG	AGGG	AAGG	AAGG	GGGG	GGGG	AGGG	AGGG	AAGG	AGGG	AGGG	AGGG	AGGG	AGGG	GGGG	GGGG	GGGG	GGGG	AGGG	AAGG	GGGG	GGGG	GGGG	GGGG	AGGG	GGGG	GGGG	GGGG	AGGG	GGGG
PotVar0018085	12	58221360	CCCC	CCCC	CCCC	CCCC	CCCC	TCCC	TCCC	TCCC	CCCC	CCCC	CCCC	CCCC	CCCC	CCCC	CCCC	CCCC	CCCC	CCCC	CCCC	CCCC	CCCC	CCCC	CCCC	CCCC	CCCC	CCCC	CCCC	CCCC	CCCC	CCCC	CCCC	CCCC	CCCC	CCCC	CCCC	CCCC	CCCC	TCCC	CCCC	CCCC	CCCC	CCCC	CCCC	CCCC	CCCC	CCCC	TTCC
PotVar0018140	12	58220923	GGGG	GGGG	GGGG	GGGG	GGGG	GGGG	GGGG	GGGG	GGGG	GGGG	GGGG	GGGG	GGGG	GGGG	GGGG	GGGG	GGGG	GGGG	GGGG	GGGG	GGGG	GGGG	GGGG	GGGG	GGGG	GGGG	GGGG	GGGG	GGGG	GGGG	GGGG	GGGG	GGGG	GGGG	GGGG	GGGG	GGGG	GGGG	GGGG	GGGG	GGGG	GGGG	GGGG	GGGG	GGGG	GGGG	GGGG
PotVar0018194	12	57953312	GGGG	AGGG	AGGG	GGGG	GGGG	GGGG	GGGG	GGGG	GGGG	GGGG	GGGG	GGGG	GGGG	GGGG	AGGG	GGGG	GGGG	GGGG	GGGG	GGGG	GGGG	AGGG	GGGG	GGGG	GGGG	GGGG	GGGG	GGGG	GGGG	GGGG	GGGG	GGGG	GGGG	GGGG	GGGG	GGGG	GGGG	GGGG	GGGG	GGGG	GGGG	GGGG	GGGG	AGGG	GGGG	AGGG	GGGG
PotVar0018212	12	57953173	GGGG	GGGG	GGGG	GGGG	GGGG	GGGG	GGGG	AGGG	GGGG	AGGG	AGGG	AGGG	AGGG	GGGG	GGGG	AGGG	GGGG	GGGG	AGGG	GGGG	GGGG	GGGG	AGGG	GGGG	GGGG	GGGG	GGGG	GGGG	GGGG	GGGG	GGGG	GGGG	GGGG	AGGG	GGGG	GGGG	AGGG	AGGG	GGGG	GGGG	GGGG	GGGG	AGGG	GGGG	GGGG	GGGG	GGGG
PotVar0018214	12	57953095	GGGG	GGGG	GGGG	GGGG	GGGG	GGGG	GGGG	AGGG	AGGG	AGGG	AGGG	AGGG	AGGG	AGGG	AGGG	AGGG	GGGG	AGGG	AAGG	AGGG	GGGG	AGGG	AGGG	GGGG	AAGG	GGGG	GGGG	GGGG	GGGG	GGGG	AGGG	GGGG	GGGG	GGGG	GGGG	AGGG	AGGG	GGGG	GGGG	GGGG	GGGG	GGGG	AGGG	GGGG	GGGG	AAAG	GGGG
PotVar0018233	12	57952918	CCCC	CCCC	CCCC	CCCC	CCCC	TCCC	CCCC	CCCC	TCCC	CCCC	CCCC	CCCC	CCCC	CCCC	TCCC	CCCC	CCCC	TCCC	CCCC	CCCC	CCCC	CCCC	CCCC	CCCC	CCCC	CCCC	CCCC	CCCC	CCCC	CCCC	CCCC	CCCC	TCCC	TCCC	CCCC	CCCC	CCCC	CCCC	TCCC	CCCC	CCCC	CCCC	CCCC	TCCC	CCCC	CCCC	CCCC
PotVar0018234	12	57952843	GGGG	TGGG	TGGG	GGGG	GGGG	GGGG	GGGG	TGGG	TGGG	TGGG	TGGG	TGGG	TGGG	GGGG	TGGG	TGGG	GGGG	GGGG	TTGG	GGGG	GGGG	TGGG	TGGG	GGGG	GGGG	GGGG	GGGG	GGGG	GGGG	GGGG	GGGG	GGGG	GGGG	TGGG	GGGG	GGGG	NA	TGGG	GGGG	GGGG	GGGG	NA	TGGG	TGGG	GGGG	TGGG	GGGG
PotVar0018236	12	57952835	TCCC	TTCC	TTTT	TTTC	CCCC	TCCC	TCCC	TTCC	TCCC	TTTC	TTTC	TTTC	TTTC	TTTC	TCCC	TTTC	TCCC	TCCC	TTCC	CCCC	CCCC	TTCC	TTTT	TTTC	TCCC	CCCC	TCCC	TCCC	TTTC	CCCC	CCCC	TTTC	TTCC	TTCC	TCCC	TTTC	TTTC	TTTT	TCCC	TTCC	TTTT	TTTC	TTTC	TCCC	TTTC	TCCC	TTTT
PotVar0018262	12	57952395	GGGG	GGGG	AGGG	AGGG	GGGG	GGGG	GGGG	GGGG	GGGG	GGGG	GGGG	GGGG	GGGG	AGGG	GGGG	GGGG	GGGG	AGGG	GGGG	GGGG	GGGG	GGGG	AGGG	AGGG	GGGG	GGGG	AGGG	GGGG	AGGG	GGGG	GGGG	AAAG	AGGG	GGGG	GGGG	AGGG	AGGG	GGGG	GGGG	GGGG	AGGG	GGGG	AGGG	GGGG	AAGG	GGGG	AGGG
PotVar0018281	12	57952161	TTTT	TTTC	TTCC	TTTC	TTCC	TTTC	TTTT	TTTC	TCCC	TTTC	TTTC	TTTC	TTTC	TTTC	TCCC	TTTC	TTTT	TCCC	TTCC	TTTC	TTTC	TTCC	TTCC	TTCC	TCCC	TTTT	TTCC	TTTT	TTTC	TTTT	TTTC	TCCC	TTCC	TTCC	TTTC	TTTC	CCCC	TTTC	TTCC	TTTC	TTTC	TTCC	TCCC	TCCC	TTCC	CCCC	TTTC
PotVar0018338	12	57602498	AAAA	AAAA	AAAC	AAAC	AAAA	AAAA	AAAA	AAAA	AAAA	AAAA	AAAA	AAAA	AAAA	AAAC	AAAA	AAAA	AAAA	AAAC	AAAA	AAAA	AAAA	AAAA	AAAC	AAAC	AAAA	AAAA	AAAC	AAAA	AAAC	AAAA	AAAA	AACC	AAAC	AAAA	AAAA	NA	AAAC	AAAA	AAAA	AAAA	AAAC	AAAA	AAAC	AAAA	AACC	AAAA	AAAC
PotVar0018352	12	57602201	ACCC	AACC	AAAA	AAAC	ACCC	ACCC	ACCC	ACCC	AACC	AAAC	AAAC	AAAC	AAAC	AAAC	AACC	AAAC	ACCC	AACC	ACCC	ACCC	AACC	AAAC	AAAC	AAAA	AAAC	CCCC	AACC	ACCC	AAAC	ACCC	ACCC	AAAC	AACC	ACCC	AACC	AAAC	AACC	AAAC	AACC	AAAC	AAAA	AAAC	AAAC	AACC	AAAC	AAAA	AAAA
PotVar0018360	12	57601975	TTTT	TTTT	TTTT	TTTT	TTTT	TTTC	TTTT	TTTT	TTTC	TTTT	TTTT	TTTT	TTTT	TTTT	TTTC	TTTT	TTTT	TTTC	TTTT	TTTT	TTTT	TTTT	TTTT	TTTT	TTTT	TTTT	TTTT	TTTT	TTTT	TTTT	TTTT	TTTT	TTTC	TTTC	TTTT	TTTT	TTTT	TTTT	TTTC	TTTT	TTTT	TTTT	TTTT	TTTC	TTTT	TTTT	TTTT
PotVar0018374	12	57600950	AAAA	AAAC	AACC	AACC	AAAA	AAAA	AAAA	AAAA	AAAA	AAAA	AAAA	AAAA	AAAA	AAAA	AAAA	AAAA	AAAC	AAAA	AAAA	AAAA	AAAC	AACC	AAAC	AAAC	AAAA	AAAA	AAAA	AAAA	AAAC	AAAA	AAAA	AAAA	AAAA	AAAA	AAAA	AAAA	AAAA	AAAC	AAAC	AAAC	AACC	AAAC	AAAA	AAAC	AAAA	AAAA	AAAA
PotVar0018377	12	57600911	TTTT	TTTT	TTTT	TTTT	TTTT	TTTT	TTTT	TTTT	TTTT	TTTT	TTTT	TTTT	TTTT	TTTT	TTTT	TTTT	TTTT	TTTT	TTTT	TTTT	TTTT	TTTT	TTTT	TTTT	TTTT	TTTT	TTTT	TTTT	TTTT	TTTT	TTTT	TTTT	TTTT	TTTT	TTTT	TTTT	TTTT	TTTT	TTTT	TTTT	TTTT	TTTT	TTTT	TTTT	TTTT	TTTT	TTTT
PotVar0018387	12	57600686	TTTT	TTTT	TTTT	TTTT	TTTT	TTTT	TTTT	TTTT	TTTT	TTTT	TTTT	TTTT	TTTT	TTTT	TTTT	TTTT	TTTT	TTTT	TTTT	TTTT	TTTT	TTTT	TTTT	TTTT	TTTT	TTTT	TTTT	TTTT	TTTT	TTTT	TTTT	TTTT	TTTT	TTTT	TTTT	TTTT	TTTT	TTTT	TTTT	TTTT	TTTT	TTTT	TTTT	TTTT	TTTT	TTTT	TTTT
PotVar0018388	12	57600615	CCCC	CCCC	CCCC	CCCC	CCCC	CCCC	CCCC	CCCC	CCCC	CCCC	CCCC	CCCC	CCCC	TCCC	TCCC	CCCC	CCCC	TCCC	CCCC	TCCC	CCCC	TCCC	CCCC	CCCC	TTCC	CCCC	CCCC	CCCC	CCCC	CCCC	TCCC	CCCC	CCCC	CCCC	CCCC	TCCC	CCCC	CCCC	CCCC	CCCC	CCCC	CCCC	CCCC	CCCC	CCCC	TTTC	CCCC
PotVar0018389	12	57600604	AAAA	AAAA	AAAA	AAAA	AAAG	AAAA	AAAA	AAAG	AAAA	AAAG	AAAG	AAAG	AAAG	AAAA	AAAA	AAAG	AAAA	AAAA	AAAG	AAAA	AAAA	AAAA	AAAG	AAAA	AAAA	AAAA	AAAA	AAAA	AAAA	AAAA	AAAA	AAAA	AAAA	AAAA	AAAA	AAAA	AAAG	AAAA	AAAA	AAAA	AAAA	AAAA	AAAG	AAAA	AAAA	AAAA	AAAA
PotVar0018406	12	57600370	GGGG	AGGG	AGGG	GGGG	AGGG	GGGG	GGGG	GGGG	AGGG	GGGG	GGGG	GGGG	GGGG	GGGG	AGGG	GGGG	GGGG	GGGG	GGGG	GGGG	GGGG	GGGG	GGGG	AGGG	GGGG	GGGG	AGGG	GGGG	GGGG	GGGG	GGGG	GGGG	GGGG	GGGG	AGGG	GGGG	AGGG	GGGG	AGGG	AGGG	GGGG	AGGG	AGGG	AGGG	GGGG	AGGG	GGGG
PotVar0018416	12	57600146	TTTG	TTTG	TTGG	TTTG	TTTT	TTTG	TTTG	TTTG	TTTG	TGGG	TGGG	TGGG	TGGG	TTGG	TTTG	TGGG	TTTT	TTTG	TTTT	TTTT	TTTG	TTTT	TTGG	TGGG	TTTG	TTTT	TTGG	TTTG	TTGG	TTTG	TTTT	TGGG	TTGG	NA	TTGG	TTGG	TTGG	TGGG	TTTG	TTGG	TTGG	TTGG	TGGG	TTTG	TGGG	TTTG	GGGG
PotVar0018450	12	57358226	AAAA	AAAG	AGGG	AGGG	AAAG	AAAG	AAAG	AAAG	AAGG	AGGG	AGGG	AGGG	AGGG	AAGG	GGGG	AGGG	AAAG	AAGG	AAAG	AAAG	AAGG	AAGG	NA	GGGG	AGGG	AAAA	AAGG	AAAG	AGGG	AAAG	AAAG	AGGG	AAGG	AAAG	AAGG	AAGG	AAGG	NA	AAGG	AGGG	GGGG	AGGG	NA	AAGG	AGGG	GGGG	GGGG
PotVar0018454	12	57358157	TTTT	TTTC	TTCC	TTCC	TTTC	TTTT	TTTT	TTTC	TTTT	TTCC	TTCC	TTCC	TTCC	TTTT	TTTT	TTCC	TTTC	TTTT	TTTT	TTTT	TTTC	TTTC	TTCC	TTTC	TTTT	TTTT	TTTT	TTTT	TTTC	TTTT	TTTT	TTTT	TTTT	TTTC	TTTT	TTTT	TTTT	TTCC	TTTC	TTTC	TTCC	TTTC	TTTC	TTTC	TTTT	TTTT	TTTT
PotVar0018455	12	57358114	AAAA	AAAA	AAAA	AAAA	AAAA	AAAG	AAAG	AAAG	AAAA	AAAA	AAAA	AAAA	AAAA	AAAA	AAAG	AAAA	AAAA	AAAA	AAAA	AAAA	AAAA	AAAA	AAAA	AAAA	AAAA	AAAA	AAAA	AAAA	AAAA	AAAA	AAAA	AAAG	AAAA	AAAA	AAAA	AAAA	AAAA	AAAG	AAAA	AAAA	AAAA	AAAA	AAAA	AAAA	AAAA	AAAA	AAGG
PotVar0018463	12	57357979	CCCC	CCCC	CCCC	CCCC	CCCC	CCCC	CCCC	CCCC	CCCC	CCCC	CCCC	CCCC	CCCC	CCCC	CCCC	CCCC	CCCC	CCCC	CCCC	CCCC	CCCC	CCCC	CCCC	CCCC	CCCC	CCCC	CCCC	CCCC	CCCC	CCCC	CCCC	CCCC	CCCC	CCCC	CCCC	CCCC	CCCC	CCCC	CCCC	CCCC	CCCC	CCCC	CCCC	CCCC	CCCC	CCCC	CCCC
PotVar0018476	12	57356102	CCCC	CCCC	TCCC	CCCC	CCCC	CCCC	CCCC	CCCC	TCCC	CCCC	CCCC	CCCC	CCCC	CCCC	TCCC	CCCC	CCCC	CCCC	CCCC	CCCC	CCCC	CCCC	CCCC	TCCC	CCCC	CCCC	TCCC	CCCC	CCCC	CCCC	CCCC	CCCC	CCCC	CCCC	TCCC	CCCC	TCCC	CCCC	TCCC	TCCC	CCCC	TCCC	TCCC	TCCC	CCCC	TCCC	TCCC
PotVar0018524	12	57355484	ACCC	ACCC	AACC	AAAC	ACCC	ACCC	AACC	AACC	ACCC	CCCC	CCCC	CCCC	CCCC	ACCC	ACCC	CCCC	AACC	CCCC	ACCC	AACC	ACCC	AACC	ACCC	ACCC	ACCC	ACCC	ACCC	ACCC	ACCC	CCCC	CCCC	ACCC	CCCC	CCCC	CCCC	ACCC	ACCC	AACC	ACCC	ACCC	AACC	AACC	CCCC	ACCC	CCCC	CCCC	AACC
PotVar0018525	12	57355442	CCCC	CCCC	CCCC	CCCC	TCCC	TCCC	CCCC	CCCC	TCCC	CCCC	CCCC	CCCC	CCCC	CCCC	CCCC	CCCC	CCCC	TCCC	CCCC	CCCC	CCCC	CCCC	CCCC	CCCC	CCCC	CCCC	CCCC	CCCC	CCCC	CCCC	CCCC	CCCC	TCCC	TCCC	CCCC	CCCC	CCCC	CCCC	TCCC	CCCC	CCCC	CCCC	CCCC	TCCC	CCCC	CCCC	CCCC
PotVar0018564	12	57355150	TTTC	TTTT	TTTT	TTTC	TTTT	TTTT	TTTC	TTTC	TTTT	TTTT	TTTT	TTTT	TTTT	TTTT	TTTT	TTTT	TTTC	TTTT	TTTT	TTCC	TTTT	TTTT	TTTT	TTTT	TTTT	TTTC	TTTC	TTTC	TTTT	TTTT	TTTT	TTTT	TTTT	TTTT	TTTT	TTTT	TTTC	TTTT	TTTT	TTTT	TTTT	TTTC	TTTT	TTTT	TTTT	TTTT	TTTT
PotVar0018569	12	57355051	AAAA	AAAA	AAAG	AAAG	AAAA	AAAA	AAAA	AAAA	AAAA	AAGG	AAGG	AAGG	AAGG	AAGG	AAGG	AAGG	AAAA	AAGG	AAAA	AAAG	AAAG	AAAG	AAGG	AAGG	AGGG	AAAA	AAAG	AAAG	AAGG	AAAG	AAAG	AAGG	AAGG	AAAG	AAAG	AAGG	AAAG	AAAG	AAAA	AAAG	AAGG	AAAG	AAGG	AAAA	AGGG	AGGG	AAAG
PotVar0018588	12	57073160	TTTT	TTTT	TTTC	TTTT	TTTT	TTTC	TTTC	TTTC	TTTT	TTTT	TTTT	TTTT	TTTT	TTTC	TTTC	TTTT	TTTT	TTTT	TTTT	TTTT	TTTT	TTTC	TTTT	TTTT	TTTT	TTTT	TTTT	TTTT	TTTT	TTTT	TTTT	TTTC	TTTT	TTTT	TTTT	TTTC	TTTT	TTTC	TTTT	TTTT	TTTT	TTTT	TTTT	TTTT	TTTT	TTTT	TTCC
PotVar0018604	12	56678080	TTTT	TTTT	TTTC	TTTT	TTTT	TTTT	TTTC	TTTT	TTTC	TTTC	TTTC	TTTC	TTTC	TTTC	TTTC	TTTC	TTTT	TTTT	TTTT	TTTT	TTTC	TTTC	TTTT	TTTC	TTTC	TTTT	TTTC	TTTT	TTTT	TTTT	TTTT	TTTT	TTTT	TTTT	TTTC	TTTC	TTTC	TTTT	TTTC	TTTC	TTTT	TTTC	TTTC	TTTT	TTTT	TTTC	TTTC
PotVar0018635	12	56676872	TTTT	TTTT	TTTT	TTTT	TTTT	TTTT	TTTT	TTTT	TTTT	TTTT	TTTT	TTTT	TTTT	TTTT	TTTT	TTTT	TTTT	TTTT	TTTT	TTTT	TTTT	TTTT	TTTT	TTTT	TTTT	TTTT	TTTT	TTTT	TTTT	TTTT	TTTT	TTTT	TTTT	TTTT	TTTT	TTTT	TTTT	TTTT	TTTT	TTTT	TTTT	TTTT	TTTT	TTTT	TTTT	TTTT	TTTT
PotVar0018639	12	56676747	AAAA	AAAA	AAAG	AAAA	AAAG	AAAG	AAGG	AAGG	AAAA	AAAG	AAAG	AAAG	AAAG	AAAA	AAAG	AAAG	AAAG	AAGG	AAAA	AAAG	AAAA	AAAA	AAGG	AAAA	AAGG	AAAA	AAAG	AAAG	AAAA	AAAG	AAAG	AAAA	AAAG	AAAG	AAAA	AAAA	AAAA	AAAA	AAAG	AAAG	AAGG	AAAA	AAGG	AAAG	AAAG	AGGG	AAAA
PotVar0018646	12	56676543	TTTT	TTTC	TTTC	TTCC	TTTT	TTTC	TTTC	TTTC	TTTT	TTTT	TTTT	TTTT	TTTT	TTTC	TTTC	NA	NA	TTTT	NA	TTTT	TTTC	TTTC	TTCC	TTCC	TTTC	TTTT	TTTT	TTTC	TTCC	TTTC	TTTT	TTTC	TTTC	TTTT	TTTC	TTTC	TTTT	TTCC	TTTC	TTTC	TTCC	TTCC	TTTC	TTTC	TTTC	TTTT	TTCC
PotVar0018687	1	59364189	CCCC	CCCC	TCCC	CCCC	CCCC	CCCC	CCCC	TCCC	CCCC	CCCC	CCCC	CCCC	CCCC	CCCC	CCCC	CCCC	CCCC	CCCC	CCCC	CCCC	TTCC	CCCC	CCCC	TCCC	CCCC	TCCC	CCCC	CCCC	CCCC	TTCC	TCCC	CCCC	CCCC	CCCC	TCCC	CCCC	CCCC	CCCC	CCCC	CCCC	CCCC	TCCC	CCCC	CCCC	CCCC	CCCC	CCCC
PotVar0018693	1	59364060	TCCC	CCCC	TCCC	TTCC	TCCC	CCCC	TTCC	TCCC	CCCC	CCCC	CCCC	CCCC	CCCC	TCCC	TTCC	CCCC	TCCC	TCCC	TCCC	TTCC	CCCC	TTCC	TCCC	CCCC	CCCC	TCCC	TCCC	TCCC	CCCC	CCCC	TTCC	TCCC	CCCC	CCCC	CCCC	TCCC	TCCC	TTCC	CCCC	TCCC	CCCC	CCCC	CCCC	TCCC	CCCC	CCCC	CCCC
PotVar0018816	1	57551294	GGGG	GGGG	TGGG	GGGG	GGGG	GGGG	GGGG	GGGG	GGGG	GGGG	GGGG	GGGG	GGGG	GGGG	GGGG	GGGG	GGGG	GGGG	GGGG	GGGG	GGGG	GGGG	GGGG	GGGG	GGGG	GGGG	GGGG	GGGG	GGGG	GGGG	GGGG	GGGG	GGGG	GGGG	GGGG	GGGG	GGGG	GGGG	GGGG	TGGG	TGGG	GGGG	GGGG	GGGG	GGGG	GGGG	TGGG
PotVar0018832	1	57551014	AGGG	AGGG	GGGG	AGGG	AGGG	GGGG	AGGG	GGGG	AGGG	GGGG	GGGG	GGGG	GGGG	GGGG	AGGG	GGGG	GGGG	AGGG	AGGG	GGGG	GGGG	GGGG	AGGG	GGGG	AAGG	GGGG	AGGG	GGGG	AGGG	AAGG	AGGG	AGGG	AGGG	AGGG	AGGG	GGGG	GGGG	GGGG	GGGG	GGGG	GGGG	AAGG	AGGG	GGGG	AGGG	AAGG	AGGG
PotVar0018833	1	57550880	TCCC	CCCC	TCCC	TTCC	CCCC	CCCC	TTCC	TCCC	CCCC	CCCC	CCCC	CCCC	CCCC	TCCC	TTTC	CCCC	TCCC	TCCC	NA	TTCC	CCCC	TCCC	TCCC	CCCC	CCCC	TCCC	TCCC	TCCC	CCCC	CCCC	TTCC	TCCC	CCCC	CCCC	CCCC	TCCC	TCCC	TTCC	CCCC	TCCC	CCCC	CCCC	CCCC	TCCC	CCCC	CCCC	CCCC
PotVar0018848	1	57550679	TTTC	TTTC	TTTT	TTTT	TTTT	TTTC	TTTT	TTTC	TTCC	TTTT	TTTT	TTTT	TTTT	TTTT	TTTT	TTTT	TTTC	TTTT	TTTT	TTTC	TTTT	TTTT	TTTT	TTTC	TTTT	TTTC	TTTT	TTTC	TTTT	TTTT	TTTT	TTTT	TTTC	TTTC	TTTT	TTTT	TTTT	TTTT	TTTC	TTTT	TTTT	TTTT	TTTC	TTTT	TTTT	TTTT	TTTT
PotVar0018862	1	57550503	AAAA	AAAA	AAAA	AAAA	AAAA	AAAA	AAAA	AAAA	AAAA	AAAA	AAAA	AAAA	AAAA	AAAA	AAAA	AAAA	AAAA	AAAA	AAAA	AAAA	AAAA	AAAA	AAAA	AAAA	AAAA	AAAA	AAAC	AAAA	AAAA	AAAA	AAAC	AAAA	AAAA	AAAA	AAAA	AAAA	AAAA	AAAA	AAAA	AAAA	AAAA	AAAA	AAAA	AAAA	AAAA	AAAA	AAAA
PotVar0018915	1	57549832	GGGG	AGGG	GGGG	AGGG	GGGG	AGGG	GGGG	GGGG	GGGG	AAGG	AAGG	AAGG	AAGG	AGGG	GGGG	AAGG	GGGG	GGGG	GGGG	GGGG	GGGG	GGGG	AAGG	GGGG	AGGG	GGGG	GGGG	GGGG	AGGG	AGGG	GGGG	GGGG	GGGG	GGGG	GGGG	AGGG	GGGG	GGGG	GGGG	AGGG	AGGG	GGGG	AGGG	GGGG	AAGG	AGGG	GGGG
PotVar0018933	1	57547749	AAAG	AAGG	AAAG	AAAG	AAAA	AAGG	AAAA	AAGG	AAGG	AGGG	AGGG	AGGG	AGGG	AAAG	AAAA	AGGG	AAAG	AAAA	AAAA	AAAG	AAAG	AAAA	AAGG	AAGG	AAAG	AAGG	AAAG	AAGG	AAAG	AAGG	AAAG	AAAA	AAAG	AAAG	AAAA	AAAG	AAAG	AAAA	AAAG	AAAG	AAAG	AAAG	AAGG	AAAA	AAGG	AAGG	AAAA
PotVar0018968	1	57284651	TTTT	TTTT	TTTC	TTTT	TTTT	TTTT	TTTC	TTTC	TTTT	TTTT	TTTT	TTTT	TTTT	TTTT	TTTT	TTTT	TTTT	TTTT	TTTT	TTTT	TTTC	TTTT	TTTT	TTTC	TTTT	TTTC	TTTC	TTTT	TTTT	TTTC	TTTC	TTTT	TTTT	TTTT	TTTT	TTTT	TTTC	TTTT	TTTT	TTTT	TTTT	TTTC	TTTT	TTTT	TTTT	TTTC	TTTT
PotVar0018983	1	57284388	TCCC	CCCC	NA	TTCC	CCCC	CCCC	TTTC	TCCC	CCCC	CCCC	CCCC	CCCC	CCCC	TCCC	TTTC	CCCC	TCCC	NA	NA	TTCC	CCCC	TCCC	TCCC	CCCC	CCCC	TCCC	TCCC	TCCC	CCCC	CCCC	TTCC	TCCC	CCCC	CCCC	CCCC	NA	TCCC	TTCC	CCCC	TCCC	CCCC	CCCC	CCCC	TCCC	CCCC	CCCC	CCCC
PotVar0018985	1	57284365	AAAA	AAAA	AAAC	AAAA	AAAA	AAAA	AAAC	AAAC	AAAA	AAAA	AAAA	AAAA	AAAA	AAAA	AAAA	AAAA	AAAA	AAAA	AAAA	AAAA	AAAC	AAAA	AAAA	AAAC	AAAA	AAAC	AAAA	AAAA	AAAA	AAAC	AAAA	AAAA	AAAA	AAAA	AAAA	AAAA	AAAC	AAAA	AAAA	AAAA	AAAA	AAAC	AAAA	AAAA	AAAA	AAAC	AAAA
PotVar0019045	3	18856346	TCCC	TCCC	CCCC	TCCC	TCCC	TCCC	TCCC	TCCC	TTCC	CCCC	CCCC	CCCC	CCCC	TCCC	CCCC	CCCC	CCCC	TTCC	CCCC	CCCC	CCCC	TTCC	CCCC	CCCC	TCCC	TCCC	CCCC	TCCC	CCCC	CCCC	TCCC	CCCC	TCCC	TCCC	CCCC	TCCC	TCCC	TCCC	TCCC	CCCC	CCCC	TCCC	CCCC	TCCC	CCCC	TCCC	CCCC
PotVar0019164	12	15186663	CCCC	TCCC	CCCC	CCCC	TCCC	CCCC	TCCC	TCCC	CCCC	CCCC	CCCC	CCCC	CCCC	CCCC	CCCC	CCCC	CCCC	CCCC	NA	CCCC	TCCC	CCCC	TCCC	CCCC	CCCC	TCCC	CCCC	TCCC	CCCC	TCCC	CCCC	TCCC	CCCC	NA	CCCC	CCCC	CCCC	TCCC	CCCC	CCCC	TCCC	CCCC	TCCC	TCCC	TCCC	CCCC	CCCC
PotVar0019184	3	1882164	AGGG	AGGG	AGGG	GGGG	AAGG	GGGG	GGGG	GGGG	AAGG	GGGG	GGGG	GGGG	GGGG	AAGG	GGGG	GGGG	AGGG	AGGG	AGGG	GGGG	AGGG	GGGG	AGGG	GGGG	GGGG	GGGG	AGGG	GGGG	AAGG	GGGG	GGGG	AGGG	AGGG	AGGG	AGGG	AAGG	AGGG	GGGG	AGGG	GGGG	AGGG	GGGG	GGGG	AGGG	GGGG	GGGG	AGGG
PotVar0019237	3	2232629	GGGG	GGGG	GGGG	GGGG	GGGG	GGGG	GGGG	GGGG	GGGG	GGGG	GGGG	GGGG	GGGG	GGGG	GGGG	GGGG	GGGG	GGGG	AGGG	GGGG	GGGG	GGGG	AGGG	GGGG	GGGG	AGGG	GGGG	GGGG	GGGG	GGGG	GGGG	GGGG	GGGG	GGGG	GGGG	GGGG	GGGG	GGGG	GGGG	AGGG	AGGG	AGGG	GGGG	GGGG	GGGG	GGGG	GGGG
PotVar0019245	3	2232757	CCCC	ACCC	CCCC	CCCC	CCCC	CCCC	CCCC	CCCC	CCCC	CCCC	CCCC	CCCC	CCCC	CCCC	CCCC	CCCC	CCCC	CCCC	CCCC	CCCC	CCCC	CCCC	CCCC	CCCC	CCCC	CCCC	CCCC	CCCC	CCCC	CCCC	CCCC	CCCC	CCCC	CCCC	CCCC	CCCC	CCCC	CCCC	CCCC	CCCC	CCCC	CCCC	CCCC	CCCC	CCCC	CCCC	CCCC
PotVar0019251	3	2232931	TCCC	TTTC	TTCC	TTCC	TTTC	TTCC	TTTT	TTTC	TTCC	CCCC	CCCC	CCCC	CCCC	TCCC	TCCC	CCCC	TCCC	TTCC	TCCC	TTCC	CCCC	TTTT	TTTC	TTCC	TTTC	TTTC	TCCC	TTCC	TTCC	TTTT	TTTC	TTCC	TTTT	TTCC	TTCC	TCCC	TCCC	TTCC	TTTC	TCCC	TTCC	TTCC	TTCC	TTTC	TTCC	TTTC	TCCC
PotVar0019258	3	2233030	AAAA	AAAA	AAAA	AAAA	AAAA	AAAA	AAAA	AAAA	AAAA	AAAA	AAAA	AAAA	AAAA	AAAA	AAAA	AAAA	AAAA	AAAA	AAAG	AAAA	AAAA	AAAA	AAAA	AAAA	AAAA	AAAA	AAAA	AAAA	AAAA	AAAA	AAAA	AAAA	AAAA	AAAA	AAAA	AAAA	AAAA	AAAA	AAAA	AAAA	AAAA	AAAA	AAAA	AAAA	AAAA	AAAA	AAAA
PotVar0019259	3	2233117	TTTT	TTTT	TTTT	TTCC	TTTT	TTTC	TTCC	TTTC	TTTC	TTTT	TTTT	TTTT	TTTT	TTTC	TTTT	TTTT	TTTT	TTTC	TTTT	TTTT	TTTT	TTCC	TTTT	TTTT	TTTT	TTTT	TTTT	TTTT	TTTT	TTTC	TTTT	TTTT	TTTC	TTTC	TTTT	TTTC	TTTC	TTTT	TTTC	TTTT	TTTT	TTTC	TTTT	TTTT	TTTT	TTTT	TTTT
PotVar0019269	3	2233211	GGGG	AGGG	GGGG	GGGG	GGGG	GGGG	GGGG	GGGG	GGGG	GGGG	GGGG	GGGG	GGGG	GGGG	GGGG	GGGG	GGGG	GGGG	GGGG	GGGG	GGGG	GGGG	GGGG	GGGG	GGGG	GGGG	GGGG	GGGG	GGGG	GGGG	GGGG	GGGG	GGGG	GGGG	GGGG	GGGG	GGGG	GGGG	GGGG	GGGG	GGGG	GGGG	GGGG	GGGG	GGGG	GGGG	GGGG
PotVar0019272	3	2233321	AAAA	AAAC	AAAC	AAAA	AAAA	AAAA	AAAC	AACC	AAAA	AAAA	AAAA	AAAA	AAAA	AAAA	AAAA	AAAA	AAAA	AAAC	AAAA	AACC	AAAA	AAAC	AAAA	AAAA	AACC	AAAA	AAAA	AAAA	AAAA	AAAA	AAAC	AAAA	AAAC	AAAA	AAAA	AAAA	AAAA	AAAC	AAAA	AAAA	AAAA	AAAA	AAAA	AAAA	AAAC	AAAA	AAAA
PotVar0019295	3	2235581	CCCC	CCCC	CCCC	CCCC	CCCC	CCCC	CCCC	CCCC	CCCC	CCCC	CCCC	CCCC	CCCC	CCCC	CCCC	CCCC	CCCC	CCCC	NA	CCCC	CCCC	CCCC	CCCC	CCCC	CCCC	CCCC	CCCC	CCCC	CCCC	CCCC	CCCC	CCCC	CCCC	CCCC	CCCC	CCCC	CCCC	CCCC	CCCC	CCCC	CCCC	CCCC	CCCC	CCCC	CCCC	CCCC	CCCC
PotVar0019326	3	2236022	GGGG	GGGG	GGGG	GGGG	GGGG	GGGG	GGGG	GGGG	GGGG	GGGG	GGGG	GGGG	GGGG	GGGG	GGGG	GGGG	GGGG	GGGG	GGGG	GGGG	GGGG	GGGG	GGGG	GGGG	GGGG	GGGG	GGGG	GGGG	GGGG	GGGG	GGGG	GGGG	GGGG	GGGG	GGGG	GGGG	GGGG	GGGG	GGGG	GGGG	GGGG	GGGG	GGGG	GGGG	GGGG	GGGG	GGGG
PotVar0019327	3	2236048	GGGG	GGGG	GGGG	GGGG	GGGG	GGGG	GGGG	GGGG	GGGG	GGGG	GGGG	GGGG	GGGG	GGGG	GGGG	GGGG	GGGG	GGGG	GGGG	GGGG	GGGG	GGGG	GGGG	GGGG	GGGG	GGGG	GGGG	GGGG	GGGG	AGGG	GGGG	GGGG	GGGG	GGGG	AGGG	GGGG	GGGG	GGGG	GGGG	GGGG	GGGG	GGGG	GGGG	GGGG	AGGG	AGGG	GGGG
PotVar0019336	3	2236149	TCCC	TCCC	TCCC	CCCC	TTCC	CCCC	TCCC	CCCC	CCCC	CCCC	CCCC	CCCC	CCCC	CCCC	TCCC	CCCC	TCCC	CCCC	CCCC	CCCC	CCCC	TCCC	CCCC	TCCC	CCCC	TCCC	TCCC	TCCC	TCCC	TTCC	TTCC	TTCC	TTCC	TCCC	CCCC	CCCC	CCCC	TCCC	TTCC	CCCC	TCCC	CCCC	TCCC	TTTC	CCCC	TTCC	TCCC
PotVar0019343	3	2236212	TCCC	TTCC	TCCC	TTCC	TTCC	TCCC	TTTC	TCCC	TCCC	CCCC	CCCC	CCCC	CCCC	TCCC	TCCC	CCCC	TCCC	TCCC	TCCC	CCCC	CCCC	TTTC	CCCC	TCCC	CCCC	TCCC	TCCC	TCCC	TCCC	TTTC	TTCC	TTCC	TTTC	TTCC	CCCC	TCCC	TCCC	TCCC	TTTC	CCCC	TCCC	TCCC	TCCC	TTTC	CCCC	TTCC	TCCC
PotVar0019456	3	2742393	TTTC	TTTC	TTTC	TTTC	TTCC	TTTT	TTTT	TTTT	TTTC	TCCC	TCCC	TCCC	TCCC	TTTC	TTTT	TCCC	TTTC	TTTT	TTTT	TTTT	NA	TTTC	TTTT	TTTC	TTTC	TTTC	TTTC	TTTC	TTTC	TTCC	TTCC	TTCC	TTTT	TCCC	TTTT	TTTC	TTTC	TTTT	TTTC	TTCC	TTTC	TTTC	TTCC	TCCC	TTTT	TTCC	TTCC
PotVar0019472	3	2743626	TTTC	TTCC	TTCC	TTCC	TTCC	CCCC	TCCC	CCCC	TCCC	TTTT	TTTT	TTTT	TTTT	TCCC	TTTC	TTTT	TTTC	TCCC	TTTT	TCCC	TTTC	TCCC	TTCC	TTCC	TCCC	TTCC	TTCC	TTCC	TCCC	TTCC	TTTC	TTTC	CCCC	TTTT	CCCC	TCCC	TTCC	TCCC	TCCC	TTTT	TTTC	TTCC	TTTC	TTTT	TTCC	TTTC	TTTC
PotVar0019474	3	2743783	AAAA	AAAC	AAAC	AACC	AAAC	AACC	ACCC	ACCC	AAAC	AAAA	AAAA	AAAA	AAAA	AAAC	AAAA	AAAA	AAAA	AACC	AAAA	AACC	AAAA	ACCC	AAAC	AAAC	AACC	AACC	AAAA	AAAC	AAAC	AACC	AAAC	AAAA	AACC	AAAA	AACC	AAAC	AAAC	AAAC	AAAC	AAAA	AAAA	AAAC	AAAC	AAAA	AACC	AAAC	AAAA
PotVar0019492	3	2914942	GGGG	GGGG	GGGG	GGGG	GGGG	GGGG	GGGG	GGGG	GGGG	GGGG	GGGG	GGGG	GGGG	GGGG	GGGG	GGGG	GGGG	GGGG	GGGG	GGGG	GGGG	GGGG	GGGG	GGGG	GGGG	GGGG	GGGG	GGGG	GGGG	GGGG	GGGG	GGGG	GGGG	GGGG	GGGG	GGGG	GGGG	GGGG	GGGG	GGGG	GGGG	GGGG	GGGG	GGGG	GGGG	GGGG	GGGG
PotVar0019506	3	2915213	GGGG	GGGG	GGGG	GGGG	GGGG	GGGG	GGGG	GGGG	GGGG	GGGG	GGGG	GGGG	GGGG	GGGG	GGGG	GGGG	GGGG	GGGG	AGGG	GGGG	GGGG	GGGG	GGGG	GGGG	GGGG	GGGG	GGGG	GGGG	GGGG	GGGG	GGGG	GGGG	GGGG	GGGG	GGGG	GGGG	GGGG	GGGG	GGGG	GGGG	GGGG	GGGG	GGGG	GGGG	GGGG	GGGG	GGGG
PotVar0019512	3	2915314	TCCC	TTCC	TTCC	TTCC	TTCC	TTTC	TTTC	TTTC	TTCC	CCCC	CCCC	CCCC	CCCC	TTTC	TTCC	CCCC	TCCC	TTTC	TCCC	TTCC	TCCC	TTTC	TCCC	TTCC	TTCC	TTCC	TCCC	TCCC	TTTC	TTCC	TCCC	TCCC	TCCC	CCCC	TTTC	TTTC	TCCC	TCCC	TTCC	CCCC	TCCC	TTCC	TCCC	CCCC	TTCC	TCCC	TCCC
PotVar0019521	3	2915602	GGGG	AGGG	AGGG	AAGG	AGGG	AGGG	AAGG	AAAG	AGGG	GGGG	GGGG	GGGG	GGGG	AGGG	GGGG	GGGG	GGGG	AAGG	GGGG	AAGG	GGGG	AAAG	GGGG	GGGG	AAGG	AGGG	GGGG	GGGG	GGGG	AAGG	AGGG	GGGG	AGGG	GGGG	AGGG	AGGG	AGGG	AGGG	AGGG	GGGG	GGGG	AGGG	GGGG	GGGG	AAGG	AGGG	GGGG
PotVar0019553	3	3006589	GGGG	GGGG	GGGG	GGGG	GGGG	GGGG	GGGG	GGGG	GGGG	GGGG	GGGG	GGGG	GGGG	GGGG	AGGG	GGGG	GGGG	GGGG	AGGG	GGGG	GGGG	GGGG	GGGG	GGGG	GGGG	GGGG	GGGG	AGGG	GGGG	GGGG	GGGG	GGGG	AAGG	GGGG	AGGG	GGGG	GGGG	AAGG	AGGG	GGGG	GGGG	GGGG	GGGG	GGGG	GGGG	GGGG	GGGG
PotVar0019554	3	3006593	AGGG	GGGG	GGGG	GGGG	AGGG	GGGG	GGGG	GGGG	AGGG	GGGG	GGGG	GGGG	GGGG	AGGG	GGGG	GGGG	AGGG	GGGG	GGGG	GGGG	GGGG	GGGG	GGGG	GGGG	GGGG	GGGG	AGGG	GGGG	AGGG	GGGG	GGGG	AGGG	GGGG	GGGG	AGGG	AGGG	GGGG	GGGG	GGGG	GGGG	GGGG	GGGG	GGGG	GGGG	GGGG	GGGG	GGGG
PotVar0019558	3	3006816	GGGG	GGGG	GGGG	GGGG	GGGG	GGGG	GGGG	GGGG	GGGG	GGGG	GGGG	GGGG	GGGG	GGGG	GGGG	GGGG	GGGG	GGGG	AGGG	GGGG	GGGG	GGGG	GGGG	GGGG	GGGG	GGGG	GGGG	GGGG	GGGG	GGGG	GGGG	GGGG	GGGG	GGGG	GGGG	GGGG	GGGG	GGGG	GGGG	GGGG	GGGG	GGGG	GGGG	GGGG	GGGG	GGGG	GGGG
PotVar0019605	3	3007201	AAAA	AAAA	AAAG	AAAA	AAAA	AAGG	AAAA	AAAA	AAAA	AGGG	AGGG	AGGG	AGGG	AAGG	AAGG	NA	AAAA	AAAG	AAAG	AAAA	AAAG	AAAA	AAAA	AAAA	AAAG	AAAA	AAAA	AAAA	AAAG	AAAA	AAAA	AAAA	AAAA	AAAG	AAAA	AAGG	AAAG	AAAA	AAAG	AAAG	AAAG	AAGG	AAAG	AAAA	AAAA	AAAA	AAGG
PotVar0019631	3	3007462	CCCC	CCCC	CCCC	CCCC	CCCC	CCCC	CCCC	CCCC	CCCC	CCCC	CCCC	CCCC	CCCC	CCCC	CCCC	CCCC	CCCC	CCCC	CCCC	CCCC	CCCC	CCCC	CCCC	CCCC	CCCC	CCCC	CCCC	CCCC	CCCC	CCCC	CCCC	CCCC	CCCC	CCCC	CCCC	CCCC	CCCC	CCCC	CCCC	CCCC	CCCC	CCCC	CCCC	CCCC	CCCC	CCCC	CCCC
PotVar0019680	3	4087968	TTTG	TTTG	TTTG	TTTG	TTTT	TTTG	TTTT	TTTT	TTTT	TTGG	TTGG	TTGG	TTGG	TTTT	TTGG	TTGG	TTTT	TTTT	NA	TTTT	TTTT	TTTT	TTTT	TTTT	TTTG	TTGG	TTTT	TTTT	TTTT	TTTG	TTTT	TTTT	TTTT	TTTG	TTTT	TTTT	TTTG	TTTT	TTTT	TTTG	TTTT	TTTG	TTTG	TTTT	TTTT	TTGG	TTTG
PotVar0019697	3	61995490	GGGG	GGGG	GGGG	GGGG	GGGG	GGGG	GGGG	GGGG	GGGG	GGGG	GGGG	GGGG	GGGG	GGGG	GGGG	GGGG	GGGG	GGGG	GGGG	GGGG	GGGG	GGGG	GGGG	GGGG	GGGG	GGGG	GGGG	GGGG	GGGG	GGGG	GGGG	GGGG	GGGG	GGGG	GGGG	GGGG	GGGG	GGGG	GGGG	GGGG	GGGG	GGGG	GGGG	GGGG	GGGG	GGGG	GGGG
PotVar0019703	3	61995310	TTTT	TTTT	TTTC	TTTC	TTTT	TTTT	TTCC	TTTC	TTTT	TTTC	TTTC	TTTC	TTTC	TTTC	TTTC	TTTC	TTTT	TTTC	TTTT	TTCC	TTCC	TTTT	TCCC	TTCC	TTCC	TCCC	TTTT	TTTC	TTTC	TTTT	TTTC	TTCC	TTTC	TTCC	TTTC	TTTC	TTTC	TTTC	TTTC	TTTC	TTCC	TTTC	TTTT	TTTC	TTTT	TTTT	TTTT
PotVar0019773	3	61994288	CCCC	CCCC	TCCC	TCCC	CCCC	CCCC	TTCC	TCCC	CCCC	TCCC	TCCC	TCCC	TCCC	TCCC	TCCC	TCCC	CCCC	TCCC	CCCC	TTCC	TTCC	CCCC	TTTC	TTCC	TTCC	TTTC	CCCC	TCCC	TCCC	CCCC	TCCC	TTCC	TCCC	TTCC	TCCC	TCCC	TCCC	TCCC	TCCC	TCCC	TTCC	TCCC	CCCC	TCCC	CCCC	CCCC	CCCC
PotVar0019800	3	61992846	AGGG	AAAG	AAGG	AGGG	AAGG	AGGG	GGGG	AGGG	GGGG	AAGG	AAGG	AAGG	AAGG	AGGG	AAAG	AAGG	AGGG	AAAG	GGGG	AGGG	AAGG	AAAG	GGGG	GGGG	AGGG	AGGG	AGGG	AGGG	GGGG	AAGG	AAGG	AAGG	AGGG	AGGG	GGGG	AGGG	GGGG	GGGG	AAGG	AGGG	GGGG	AGGG	AAGG	AAGG	AAGG	AAGG	GGGG
PotVar0019827	3	61966693	CCCC	CCCC	TCCC	TCCC	CCCC	CCCC	TTCC	TCCC	TCCC	TCCC	TCCC	TCCC	TCCC	TCCC	TCCC	TCCC	CCCC	TCCC	CCCC	TTCC	TTCC	CCCC	TTTC	TTCC	TTCC	TTTC	CCCC	TCCC	TCCC	CCCC	TCCC	TTCC	TCCC	TTCC	TCCC	TCCC	TCCC	TCCC	TCCC	TCCC	TTCC	TCCC	CCCC	TCCC	CCCC	CCCC	CCCC
PotVar0019861	3	61965626	TTTG	TGGG	TTGG	TTTG	TTGG	TTTG	TTTT	TTTG	TTTT	TTGG	TTGG	TTGG	TTGG	TTTG	TGGG	TTGG	TTTG	TGGG	TTTT	TTTG	TTGG	TGGG	TTTT	TTTT	TTTG	TTTG	TTTG	TTTG	TTTT	TTGG	TTGG	TTGG	TTTG	TTTG	TTTT	TTTG	TTTT	TTTT	TTGG	TTTG	TTTT	TTTG	TTGG	TTGG	TTGG	TTGG	TTTT
PotVar0019891	3	61908131	TTTC	TCCC	TCCC	TTCC	TTCC	TTTC	TTCC	TTCC	TTTC	TCCC	TCCC	TCCC	TCCC	TTCC	CCCC	TCCC	TTCC	CCCC	TTTT	TCCC	CCCC	TCCC	TCCC	TTCC	TCCC	CCCC	TTTC	TTCC	TTTC	TTCC	TCCC	CCCC	TTCC	TCCC	TTTC	TTCC	TTTC	TTTC	TCCC	TTCC	TTCC	TTCC	TTCC	TCCC	TTCC	TTCC	TTTT
PotVar0019900	3	61907738	CCCC	CCCC	ACCC	ACCC	CCCC	CCCC	AACC	ACCC	CCCC	ACCC	ACCC	ACCC	ACCC	ACCC	ACCC	ACCC	CCCC	ACCC	CCCC	AACC	AACC	CCCC	AAAC	AACC	AACC	AAAC	CCCC	ACCC	ACCC	CCCC	ACCC	AACC	ACCC	AACC	ACCC	ACCC	ACCC	ACCC	ACCC	ACCC	AACC	ACCC	CCCC	ACCC	CCCC	CCCC	CCCC
PotVar0019903	3	61907582	TTTT	TTTT	TTTT	TTTT	TTTT	TTTT	TTTT	TTTT	TTTT	TTTT	TTTT	TTTT	TTTT	TTTT	TTTT	TTTT	TTTT	TTTT	TTTT	TTTT	TTTT	TTTT	TTTT	TTTT	TTTT	TTTT	TTTT	TTTT	TTTT	TTTT	TTTT	TTTT	TTTT	TTTT	TTTT	TTTT	TTTT	TTTT	TTTT	TTTT	TTTT	TTTT	TTTT	TTTT	TTTT	TTTT	TTTT
PotVar0019907	3	61907510	CCCC	CCCC	CCCC	CCCC	CCCC	CCCC	CCCC	CCCC	CCCC	CCCC	CCCC	CCCC	CCCC	CCCC	CCCC	CCCC	CCCC	CCCC	CCCC	CCCC	CCCC	CCCC	CCCC	CCCC	CCCC	CCCC	CCCC	CCCC	CCCC	CCCC	CCCC	CCCC	CCCC	CCCC	CCCC	CCCC	CCCC	CCCC	CCCC	CCCC	CCCC	CCCC	CCCC	CCCC	CCCC	CCCC	CCCC
PotVar0019908	3	61907408	TCCC	TTTC	TTCC	TCCC	TTCC	TCCC	CCCC	TCCC	CCCC	TTCC	TTCC	TTCC	TTCC	TCCC	TTTC	TTCC	TCCC	TTTC	CCCC	TCCC	TTCC	TTTC	CCCC	CCCC	TCCC	TCCC	TCCC	TCCC	CCCC	TTCC	TTCC	TTCC	TCCC	TCCC	CCCC	TCCC	CCCC	CCCC	TTCC	TCCC	CCCC	TCCC	TTCC	TTCC	TTCC	TTCC	CCCC
PotVar0019935	3	61897242	TTTT	TTTT	TTTT	TTTT	TTTT	TTTT	TTTT	TTTT	TTTT	TTTT	TTTT	TTTT	TTTT	TTTT	TTTT	TTTT	TTTT	TTTT	TTTT	TTTT	TTTT	TTTT	TTTT	TTTT	TTTT	TTTT	TTTT	TTTT	TTTT	TTTT	TTTT	TTTT	TTTT	TTTT	TTTT	TTTT	TTTT	TTTT	TTTT	TTTT	TTTT	TTTT	TTTT	TTTT	TTTT	TTTT	TTTT
PotVar0019945	3	61896957	TCCC	TTTC	TTCC	TCCC	TTCC	TCCC	CCCC	TCCC	CCCC	TTCC	TTCC	TTCC	TTCC	TCCC	TTTC	TTCC	TCCC	TTTC	CCCC	TCCC	TTCC	TTTC	CCCC	CCCC	TCCC	TCCC	TCCC	TCCC	CCCC	TTCC	TTCC	TTCC	TCCC	TCCC	CCCC	TCCC	CCCC	CCCC	TTCC	TCCC	CCCC	TCCC	TTCC	TTCC	TTCC	TTCC	CCCC
PotVar0019947	3	61896865	GGGG	GGGG	GGGG	GGGG	GGGG	GGGG	GGGG	GGGG	GGGG	GGGG	GGGG	GGGG	GGGG	GGGG	GGGG	GGGG	GGGG	GGGG	GGGG	GGGG	AGGG	GGGG	GGGG	GGGG	GGGG	GGGG	GGGG	GGGG	GGGG	GGGG	GGGG	GGGG	GGGG	GGGG	GGGG	GGGG	GGGG	GGGG	GGGG	GGGG	GGGG	GGGG	GGGG	GGGG	GGGG	GGGG	GGGG
PotVar0019959	3	61896599	GGGG	GGGG	GGGG	GGGG	GGGG	GGGG	GGGG	GGGG	GGGG	GGGG	GGGG	GGGG	GGGG	GGGG	GGGG	GGGG	GGGG	GGGG	GGGG	GGGG	AGGG	GGGG	GGGG	GGGG	GGGG	GGGG	GGGG	GGGG	GGGG	GGGG	GGGG	GGGG	GGGG	GGGG	GGGG	GGGG	GGGG	GGGG	GGGG	GGGG	GGGG	GGGG	GGGG	GGGG	GGGG	GGGG	GGGG
PotVar0019963	3	61896529	GGGG	GGGG	GGGG	GGGG	GGGG	GGGG	GGGG	GGGG	GGGG	GGGG	GGGG	GGGG	GGGG	GGGG	GGGG	GGGG	GGGG	GGGG	GGGG	GGGG	GGGG	GGGG	GGGG	GGGG	GGGG	GGGG	GGGG	GGGG	GGGG	GGGG	GGGG	GGGG	GGGG	GGGG	GGGG	GGGG	GGGG	GGGG	GGGG	GGGG	GGGG	GGGG	GGGG	GGGG	GGGG	GGGG	GGGG
PotVar0019966	3	61896475	AAAA	AAAA	AAAA	AAAG	AAAA	AAAA	AAGG	AAAA	AAAA	AAAG	AAAG	AAAG	AAAG	AAAA	AAAA	AAAG	AAAA	AAAG	AAAA	AAGG	AAAG	AAAA	AAAG	AAAA	AAGG	AGGG	AAAA	AAAA	AAAG	AAAA	AAAG	AAAA	AAAG	AAAG	AAAG	AAAA	AAAG	AAAG	AAAA	AAAG	AAAG	AAAA	AAAA	AAAA	AAAA	AAAA	AAAA
PotVar0020016	3	61892612	CCCC	CCCC	CCCC	CCCC	CCCC	CCCC	CCCC	CCCC	CCCC	CCCC	CCCC	CCCC	CCCC	CCCC	CCCC	CCCC	CCCC	CCCC	CCCC	CCCC	CCCC	CCCC	CCCC	CCCC	CCCC	CCCC	CCCC	CCCC	CCCC	CCCC	CCCC	CCCC	CCCC	CCCC	CCCC	CCCC	CCCC	CCCC	CCCC	CCCC	CCCC	CCCC	CCCC	CCCC	CCCC	CCCC	CCCC
PotVar0020017	3	61892531	AAAG	AGGG	AGGG	AAGG	AAGG	AAAG	AAGG	AAGG	NA	AGGG	AGGG	AGGG	AGGG	AAGG	GGGG	AGGG	AAGG	GGGG	AAAA	AGGG	GGGG	AGGG	AGGG	AAGG	AGGG	GGGG	AAAG	AAGG	AAAG	AAGG	AGGG	GGGG	AAGG	AGGG	AAAG	AAGG	AAAG	AAAG	AGGG	AAGG	AAGG	AAGG	AAGG	AGGG	AAGG	AAGG	AAAA
PotVar0020037	3	61891484	GGGG	GGGG	TGGG	TGGG	GGGG	GGGG	TTGG	TGGG	GGGG	TGGG	TGGG	TGGG	TGGG	TGGG	TGGG	NA	GGGG	TGGG	GGGG	TTGG	TTGG	GGGG	TTTG	TTGG	TTGG	TTTG	GGGG	TGGG	TGGG	GGGG	TGGG	TTGG	TGGG	TTGG	TGGG	TGGG	TGGG	TGGG	TGGG	TGGG	TTGG	TGGG	GGGG	TGGG	GGGG	GGGG	GGGG
PotVar0020063	3	61797147	CCCC	CCCC	CCCC	CCCC	CCCC	CCCC	CCCC	CCCC	CCCC	CCCC	CCCC	CCCC	CCCC	CCCC	CCCC	CCCC	CCCC	CCCC	CCCC	CCCC	CCCC	CCCC	CCCC	CCCC	CCCC	CCCC	CCCC	CCCC	CCCC	CCCC	CCCC	CCCC	CCCC	CCCC	CCCC	CCCC	CCCC	CCCC	CCCC	CCCC	CCCC	CCCC	CCCC	CCCC	CCCC	CCCC	CCCC
PotVar0020074	3	61796793	TCCC	TTTC	TTCC	TCCC	TTCC	TCCC	CCCC	TCCC	CCCC	TTCC	TTCC	TTCC	TTCC	TCCC	TTTC	TTCC	TCCC	TTTC	CCCC	TCCC	TTCC	TTTC	CCCC	CCCC	TCCC	TCCC	TCCC	TCCC	CCCC	TTCC	TTCC	TTCC	TCCC	TCCC	CCCC	TCCC	CCCC	CCCC	TTCC	TCCC	CCCC	TCCC	TTCC	TTCC	TTCC	TTCC	CCCC
PotVar0020079	3	61796673	AAAA	AAAA	AAAG	AAAG	AAAA	AAAA	AAGG	AAAG	AAAA	AAAG	AAAG	AAAG	AAAG	AAAG	AAAG	NA	AAAG	AAAG	AAAA	AAGG	AAGG	AAAA	AGGG	AAGG	AAGG	AGGG	AAAA	AAAG	AAAG	AAAA	AAAG	AAGG	AAAG	AAGG	AAAG	AAAG	AAAG	AAAG	AAAG	AAAG	AAGG	AAAG	AAAA	AAAG	AAAA	AAAA	AAAA
PotVar0020083	3	61796619	GGGG	GGGG	GGGG	GGGG	GGGG	GGGG	GGGG	GGGG	GGGG	GGGG	GGGG	GGGG	GGGG	GGGG	GGGG	GGGG	AGGG	GGGG	GGGG	GGGG	GGGG	GGGG	GGGG	GGGG	GGGG	GGGG	GGGG	GGGG	GGGG	GGGG	GGGG	GGGG	GGGG	GGGG	GGGG	GGGG	GGGG	GGGG	GGGG	GGGG	GGGG	GGGG	GGGG	GGGG	GGGG	GGGG	GGGG
PotVar0020111	3	61794151	AAAG	AGGG	NA	AAGG	AAGG	AAAG	AAGG	AAGG	AAAG	AGGG	AGGG	AGGG	AGGG	AAGG	GGGG	AGGG	AAGG	GGGG	AAAA	AGGG	GGGG	AGGG	AGGG	AAGG	AGGG	GGGG	AAAG	AAGG	AAAG	AAGG	AGGG	GGGG	AAGG	AGGG	AAAG	AAGG	AAAG	AAAG	AGGG	AAGG	AAGG	AAGG	AAGG	AGGG	AAGG	AAGG	AAAA
PotVar0020124	3	61793748	TTTT	TTTT	TTTT	TTTC	TTTT	TTTT	TTCC	TTTT	TTTT	TTTC	TTTC	TTTC	TTTC	TTTT	TTTT	TTTC	TTTT	TTTC	TTTT	TTCC	TTTC	TTTT	TTTC	TTTT	TTCC	TTCC	TTTT	TTTT	TTTC	TTTT	TTTC	TTTT	TTTC	TTTC	TTTC	TTTT	TTTC	TTTC	TTTT	TTTC	TTTC	TTTT	TTTT	TTTT	TTTT	TTTT	TTTT
PotVar0020137	3	61606029	CCCC	CCCC	CCCC	TTCC	CCCC	CCCC	TTCC	CCCC	TCCC	TCCC	TCCC	TCCC	TCCC	CCCC	CCCC	TCCC	CCCC	TCCC	CCCC	TTCC	TCCC	CCCC	TCCC	CCCC	TTCC	TTCC	CCCC	CCCC	TCCC	CCCC	TCCC	CCCC	TCCC	TCCC	TCCC	CCCC	TCCC	TCCC	CCCC	TCCC	TCCC	CCCC	CCCC	CCCC	CCCC	CCCC	CCCC
PotVar0020171	3	61594627	GGGG	GGGG	AGGG	AAGG	GGGG	GGGG	AAGG	AGGG	GGGG	AGGG	AGGG	AGGG	AGGG	AGGG	AGGG	AGGG	GGGG	AGGG	GGGG	AAGG	AGGG	GGGG	AAAG	AAGG	AAGG	AAGG	GGGG	AGGG	AGGG	GGGG	AGGG	AAGG	AGGG	AAGG	AGGG	AGGG	AGGG	AGGG	AGGG	AGGG	AAGG	AGGG	GGGG	AGGG	GGGG	GGGG	GGGG
PotVar0020194	3	61593992	GGGG	GGGG	GGGG	GGGG	GGGG	GGGG	GGGG	GGGG	GGGG	GGGG	GGGG	GGGG	GGGG	GGGG	GGGG	GGGG	GGGG	GGGG	GGGG	GGGG	GGGG	GGGG	GGGG	GGGG	GGGG	GGGG	GGGG	GGGG	GGGG	GGGG	GGGG	GGGG	GGGG	GGGG	GGGG	GGGG	GGGG	GGGG	GGGG	GGGG	GGGG	GGGG	GGGG	GGGG	GGGG	GGGG	GGGG
PotVar0020213	3	61551897	TTTC	TCCC	TTCC	TTTC	TTCC	TTTC	TTTT	TTTC	TTTT	TTCC	TTCC	TTCC	TTCC	TTTC	TCCC	TCCC	TTTC	NA	TTTT	TTTC	TTCC	TCCC	TTTT	TTTT	TTTC	TTTC	TTTC	TTTC	TTTT	TTCC	TTCC	NA	TTTC	TTTC	TTTT	TTTC	TTTT	TTTT	TTCC	TTTC	TTTT	TTTC	NA	TTCC	TTCC	TTCC	TTTT
PotVar0020216	3	61551841	TTTC	TCCC	TCCC	TCCC	TTCC	TTTC	TTCC	TTCC	TTTC	TCCC	TCCC	TCCC	TCCC	TTCC	CCCC	TCCC	TTCC	CCCC	TTTT	TCCC	CCCC	TCCC	TCCC	TTCC	TCCC	TCCC	TTTC	TTCC	TTTC	TTCC	TCCC	CCCC	TTCC	TCCC	TTTC	TTCC	TTTC	TTTC	TCCC	TTCC	TTCC	TTCC	TTCC	TCCC	TTCC	TTCC	TTTT
PotVar0020222	3	61551642	TTTT	TTTT	TTTT	TTCC	TTTT	TTTT	TTCC	TTTT	TTTT	TTTC	TTTC	TTTC	TTTC	TTTT	TTTT	NA	TTTT	TTTC	TTTT	TTCC	TTTC	TTTT	TTTC	TTTT	TTCC	TTCC	TTTT	TTTT	TTTC	TTTT	TTTC	TTTT	TTTC	TTTC	TTTC	TTTT	TTTC	TTTC	TTTT	TTTC	TTTC	TTTT	TTTT	TTTT	TTTT	TTTT	TTTT
PotVar0020225	3	61551606	TCCC	TTTC	TTTC	TCCC	TTCC	TCCC	CCCC	TTCC	CCCC	TTCC	TTCC	TTCC	TTCC	NA	TTTT	TTCC	TCCC	TTTC	CCCC	TCCC	TTCC	TTTC	TTCC	TTCC	TCCC	TCCC	TCCC	TTCC	CCCC	TTCC	TTCC	TTTT	TCCC	TTCC	CCCC	NA	CCCC	CCCC	TTTC	TCCC	TCCC	TTCC	TTCC	TTTC	NA	NA	CCCC
PotVar0020227	3	61551534	GGGG	GGGG	AGGG	AGGG	GGGG	GGGG	NA	AGGG	GGGG	AGGG	AGGG	AGGG	AGGG	AGGG	AGGG	AGGG	GGGG	AGGG	GGGG	AAGG	AGGG	GGGG	AAAG	NA	NA	AAGG	GGGG	AGGG	AGGG	GGGG	AGGG	AGGG	AGGG	AAGG	AGGG	AGGG	AGGG	AGGG	AGGG	AGGG	AAGG	AGGG	GGGG	AGGG	GGGG	GGGG	GGGG
PotVar0020229	3	61551504	GGGG	GGGG	GGGG	GGGG	GGGG	GGGG	GGGG	GGGG	AGGG	GGGG	GGGG	GGGG	GGGG	GGGG	GGGG	GGGG	GGGG	GGGG	GGGG	GGGG	AGGG	GGGG	GGGG	GGGG	GGGG	GGGG	GGGG	GGGG	GGGG	GGGG	GGGG	GGGG	GGGG	GGGG	GGGG	GGGG	GGGG	GGGG	GGGG	GGGG	GGGG	GGGG	GGGG	GGGG	GGGG	GGGG	GGGG
PotVar0020241	3	61551301	TTTT	TTTT	TTTT	TTTT	TTTT	TTTT	TTTT	TTTT	TTTC	TTTT	TTTT	TTTT	TTTT	TTTT	TTTT	TTTT	TTTT	TTTT	TTTT	TTTT	TTTC	TTTT	TTTT	TTTT	TTTT	TTTT	TTTT	TTTT	TTTT	TTTT	TTTT	TTTT	TTTT	TTTT	TTTT	TTTT	TTTT	TTTT	TTTT	TTTT	TTTT	TTTT	TTTT	TTTT	TTTT	TTTT	TTTT
PotVar0020249	3	61550994	AAAA	AAAA	AAAG	AAGG	AAAA	AAAA	AAGG	AAAG	AAAG	AAAG	AAAG	AAAG	AAAG	AAAG	AAAG	AAAG	AAAA	AAAG	AAAA	AAGG	AAGG	AAAA	AGGG	AAGG	AAGG	AAGG	AAAA	AAAG	AAAG	AAAA	AAAG	AAGG	AAAG	AAGG	AAAG	AAAG	AAAG	AAAG	AAAG	AAAG	AAGG	AAAG	AAAA	AAAG	AAAA	AAAA	AAAA
PotVar0020290	3	61550061	CCCC	CCCC	CCCC	CCCC	CCCC	CCCC	CCCC	CCCC	CCCC	CCCC	CCCC	CCCC	CCCC	CCCC	CCCC	CCCC	CCCC	CCCC	CCCC	CCCC	TCCC	CCCC	CCCC	CCCC	CCCC	CCCC	CCCC	CCCC	CCCC	CCCC	CCCC	CCCC	CCCC	CCCC	CCCC	CCCC	CCCC	CCCC	CCCC	CCCC	CCCC	CCCC	CCCC	CCCC	CCCC	CCCC	CCCC
PotVar0020306	3	61549608	TTTT	TTTT	TTTT	TTCC	TTTT	TTTT	TTCC	TTTT	TTTT	TTTC	TTTC	TTTC	TTTC	TTTT	TTTT	TTTC	TTTT	TTTC	TTTT	TTCC	TTCC	TTTT	TTTC	TTTT	TTCC	TTCC	TTTT	TTTT	TTTC	TTTT	TTTC	TTTT	TTTC	TTTC	TTTC	TTTT	TTTC	TTTC	TTTT	TTTC	TTTC	TTTT	TTTT	TTTT	TTTT	TTTT	TTTT
PotVar0020360	3	61547979	TTTT	TTTT	TTTT	TTTT	TTTT	TTTT	TTTT	TTTT	TTTT	TTTT	TTTT	TTTT	TTTT	TTTT	TTTT	TTTT	TTTT	TTTT	TTTT	TTTT	TTTT	TTTT	TTTT	TTTT	TTTT	TTTT	TTTT	TTTT	TTTT	TTTT	TTTT	TTTT	TTTT	TTTT	TTTT	TTTT	TTTT	TTTT	TTTT	TTTT	TTTT	TTTT	TTTT	TTTT	TTTT	TTTT	TTTT
PotVar0020402	3	61494770	AAAC	AAAC	ACCC	AACC	AACC	AAAC	AACC	AAAC	AAAA	AAAC	AAAC	AAAC	AAAC	AAAC	AACC	AAAC	AAAC	AACC	AAAA	AACC	ACCC	AACC	ACCC	AACC	AACC	AACC	AAAA	AAAC	AAAC	AAAA	AAAC	ACCC	AAAC	AACC	AAAC	AAAC	AAAC	AAAC	AACC	AACC	AACC	AAAC	AAAC	AACC	AAAA	AAAA	AAAA
PotVar0020407	3	61494613	AAAG	AGGG	AGGG	AGGG	AAGG	AAAG	AAGG	AAGG	AAAG	AGGG	AGGG	AGGG	AGGG	AAGG	GGGG	AGGG	AAGG	GGGG	AAAA	AGGG	GGGG	AGGG	AGGG	AAGG	AGGG	AGGG	AAAG	AAGG	AAAG	AAGG	AGGG	GGGG	AAGG	AGGG	AAAG	AAGG	AAAG	AAAG	AGGG	AAGG	AAGG	AAGG	AGGG	AGGG	AAGG	AAGG	AAAA
PotVar0020411	3	61494554	CCCC	CCCC	CCCC	CCCC	CCCC	CCCC	CCCC	CCCC	CCCC	CCCC	CCCC	CCCC	CCCC	CCCC	CCCC	CCCC	CCCC	CCCC	CCCC	CCCC	CCCC	CCCC	CCCC	CCCC	CCCC	CCCC	CCCC	CCCC	CCCC	CCCC	CCCC	CCCC	CCCC	CCCC	CCCC	CCCC	CCCC	CCCC	CCCC	CCCC	CCCC	CCCC	CCCC	CCCC	CCCC	CCCC	CCCC
PotVar0020413	3	61494421	CCCC	TTCC	CCCC	TCCC	CCCC	CCCC	CCCC	TCCC	CCCC	TTCC	TTCC	TTCC	TTCC	TCCC	TTCC	TTCC	TCCC	TTCC	CCCC	TCCC	TCCC	TCCC	CCCC	CCCC	TCCC	TCCC	TCCC	TCCC	CCCC	TTCC	TTCC	TCCC	TCCC	TCCC	CCCC	TCCC	CCCC	CCCC	TCCC	CCCC	CCCC	TCCC	TTCC	TCCC	TTCC	TTCC	CCCC
PotVar0020426	3	61494119	TCCC	TCCC	TTCC	TTCC	TTCC	TCCC	TTCC	CCCC	CCCC	TCCC	TCCC	TCCC	TCCC	CCCC	TCCC	TCCC	CCCC	TTCC	CCCC	TTCC	TTCC	TTCC	TCCC	CCCC	TTCC	TTCC	CCCC	CCCC	TCCC	CCCC	TCCC	TCCC	TCCC	TCCC	TCCC	CCCC	TCCC	TCCC	TCCC	TTCC	TCCC	CCCC	TCCC	TCCC	CCCC	CCCC	CCCC
PotVar0020451	3	61492838	AAAA	AAAA	AAAG	AAAA	AAAA	AAAA	AAAA	AAAG	AAAA	AAAA	AAAA	AAAA	AAAA	AAAG	AAAG	AAAA	AAAA	AAAA	AAAA	AAAA	AAAA	AAAA	AAGG	AAGG	AAAA	AAAA	AAAA	AAAG	AAAA	AAAA	AAAA	AAGG	AAAA	AAAG	AAAA	AAAG	AAAA	AAAA	AAAG	AAAA	AAAG	AAAG	AAAA	AAAG	AAAA	AAAA	AAAA
PotVar0020457	3	61492638	TTTC	TTTC	TCCC	TTCC	TTCC	TTTC	TTCC	TTTC	TTTT	TTTC	TTTC	TTTC	TTTC	TTTC	TTCC	TTTC	TTTT	NA	TTTT	TTCC	TTCC	TTCC	TCCC	TTCC	TTCC	TTCC	TTTT	TTTC	TTTC	TTTT	TTTC	TCCC	TTTC	TTCC	TTTC	TTTC	TTTC	TTTC	TTCC	TTCC	TTCC	TTTC	TTTC	TTCC	TTTT	TTTT	TTTT
PotVar0020465	3	61492490	CCCC	CCCC	CCCC	CCCC	CCCC	CCCC	CCCC	CCCC	CCCC	CCCC	CCCC	CCCC	CCCC	CCCC	CCCC	CCCC	CCCC	CCCC	CCCC	CCCC	CCCC	CCCC	CCCC	CCCC	CCCC	CCCC	CCCC	CCCC	CCCC	CCCC	CCCC	CCCC	CCCC	CCCC	CCCC	CCCC	CCCC	CCCC	CCCC	CCCC	CCCC	CCCC	CCCC	CCCC	CCCC	CCCC	CCCC
PotVar0020474	3	61491991	GGGG	GGGG	GGGG	GGGG	GGGG	GGGG	GGGG	GGGG	GGGG	GGGG	GGGG	GGGG	GGGG	GGGG	GGGG	GGGG	GGGG	GGGG	GGGG	GGGG	GGGG	GGGG	GGGG	GGGG	GGGG	GGGG	GGGG	GGGG	GGGG	GGGG	GGGG	GGGG	GGGG	GGGG	GGGG	GGGG	GGGG	GGGG	GGGG	GGGG	GGGG	GGGG	GGGG	GGGG	GGGG	GGGG	GGGG
PotVar0020480	3	61491805	CCCC	CCCC	CCCC	CCCC	CCCC	CCCC	CCCC	CCCC	CCCC	CCCC	CCCC	CCCC	CCCC	CCCC	CCCC	CCCC	CCCC	CCCC	CCCC	CCCC	ACCC	CCCC	CCCC	CCCC	CCCC	CCCC	CCCC	CCCC	CCCC	CCCC	CCCC	CCCC	CCCC	CCCC	CCCC	CCCC	CCCC	CCCC	CCCC	CCCC	CCCC	CCCC	CCCC	CCCC	CCCC	CCCC	CCCC
PotVar0020485	3	61429469	GGGG	AAGG	GGGG	AAGG	GGGG	GGGG	GGGG	AGGG	GGGG	AAGG	AAGG	AAGG	AAGG	AGGG	AAGG	AAGG	GGGG	AAGG	GGGG	AGGG	AGGG	AGGG	GGGG	GGGG	AGGG	AAGG	AGGG	AGGG	GGGG	AAGG	AAGG	AGGG	AGGG	AGGG	GGGG	AGGG	GGGG	GGGG	AGGG	GGGG	GGGG	AGGG	AAGG	AGGG	AAGG	AAGG	GGGG
PotVar0020491	3	61429362	TTTT	TTTT	TTTT	TTTT	TTTT	TTTT	TTTT	TTTT	TTTT	TTTT	TTTT	TTTT	TTTT	TTTT	TTTT	TTTT	TTTT	TTTT	TTTT	TTTT	TTTT	TTTT	TTTT	TTTT	TTTT	TTTT	TTTT	TTTT	TTTT	TTTT	TTTT	TTTT	TTTT	TTTT	TTTT	TTTT	TTTT	TTTT	TTTT	TTTT	TTTT	TTTT	TTTT	TTTT	TTTT	TTTT	TTTT
PotVar0020507	3	61428662	TCCC	TCCC	TTTC	TCCC	TTCC	TCCC	TTCC	CCCC	CCCC	TCCC	TCCC	TCCC	TCCC	CCCC	TCCC	TCCC	TCCC	TTCC	CCCC	TTCC	TTTC	TTCC	TCCC	CCCC	TTCC	TCCC	CCCC	CCCC	TCCC	CCCC	TCCC	TCCC	TCCC	TCCC	TCCC	CCCC	TCCC	TCCC	TCCC	TTCC	TCCC	CCCC	TCCC	TCCC	CCCC	CCCC	CCCC
PotVar0020543	3	61417188	TTTC	TTTC	TCCC	TTTC	TTCC	TTTC	TTCC	TTTT	TTTC	TTTC	TTTC	TTTC	TTTC	TTTT	TTTC	TTTC	TTTC	TTCC	TTTT	TTCC	TTCC	TTCC	TTTC	TTTT	TTCC	TTTC	TTTT	TTTT	TTTC	TTTT	TTTC	TTTC	TTTC	TTTC	TTTC	TTTT	TTTC	TTTC	TTTC	TTCC	TTTC	TTTT	TTTC	TTTC	TTTT	TTTT	TTTT
PotVar0020552	3	61417010	TTTT	TTCC	TTTT	TTCC	TTTT	TTTT	TTTT	TTTC	TTTT	TTCC	TTCC	TTCC	TTCC	TTTC	TTCC	TTCC	TTTT	TTCC	TTTT	TTTC	TTTC	TTTC	TTTT	TTTT	TTTC	TTCC	TTTC	TTTC	TTTT	TTCC	TTCC	TTTC	TTTC	TTTC	TTTT	TTTC	TTTT	TTTT	TTTC	TTTT	TTTT	TTTC	TTCC	TTTC	TTCC	TTCC	TTTT
PotVar0020566	3	61416044	CCCC	AACC	CCCC	AACC	CCCC	CCCC	CCCC	ACCC	CCCC	AACC	AACC	AACC	AACC	ACCC	AACC	AACC	CCCC	AACC	CCCC	ACCC	ACCC	ACCC	CCCC	CCCC	ACCC	AACC	ACCC	ACCC	CCCC	AACC	AACC	ACCC	ACCC	ACCC	CCCC	ACCC	CCCC	CCCC	ACCC	CCCC	CCCC	ACCC	AACC	ACCC	AACC	AACC	CCCC
PotVar0020574	3	61415946	GGGG	GGGG	GGGG	GGGG	GGGG	GGGG	GGGG	GGGG	GGGG	GGGG	GGGG	GGGG	GGGG	GGGG	GGGG	GGGG	GGGG	GGGG	GGGG	GGGG	GGGG	GGGG	GGGG	GGGG	GGGG	GGGG	GGGG	GGGG	GGGG	GGGG	GGGG	GGGG	GGGG	GGGG	GGGG	GGGG	GGGG	GGGG	GGGG	GGGG	GGGG	GGGG	GGGG	GGGG	GGGG	GGGG	GGGG
PotVar0020624	3	61409450	CCCC	CCCC	CCCC	CCCC	CCCC	CCCC	CCCC	CCCC	CCCC	CCCC	CCCC	CCCC	CCCC	CCCC	CCCC	CCCC	CCCC	CCCC	CCCC	CCCC	CCCC	CCCC	CCCC	CCCC	CCCC	CCCC	CCCC	CCCC	CCCC	CCCC	CCCC	CCCC	CCCC	CCCC	CCCC	CCCC	CCCC	CCCC	CCCC	CCCC	CCCC	CCCC	CCCC	CCCC	CCCC	CCCC	CCCC
PotVar0020649	3	61270686	TCCC	CCCC	CCCC	CCCC	CCCC	CCCC	CCCC	CCCC	CCCC	CCCC	CCCC	CCCC	CCCC	CCCC	CCCC	CCCC	CCCC	CCCC	CCCC	CCCC	CCCC	CCCC	CCCC	CCCC	CCCC	CCCC	CCCC	CCCC	CCCC	CCCC	CCCC	CCCC	CCCC	CCCC	CCCC	CCCC	CCCC	CCCC	CCCC	CCCC	CCCC	CCCC	TCCC	CCCC	CCCC	CCCC	CCCC
PotVar0020650	3	61270646	CCCC	CCCC	CCCC	CCCC	CCCC	CCCC	CCCC	CCCC	CCCC	CCCC	CCCC	CCCC	CCCC	CCCC	CCCC	CCCC	CCCC	CCCC	CCCC	CCCC	CCCC	CCCC	CCCC	CCCC	TCCC	CCCC	CCCC	CCCC	CCCC	CCCC	CCCC	CCCC	TCCC	TCCC	TCCC	CCCC	CCCC	CCCC	CCCC	TCCC	CCCC	CCCC	CCCC	CCCC	CCCC	CCCC	CCCC
PotVar0020651	3	61270616	GGGG	GGGG	GGGG	GGGG	GGGG	GGGG	GGGG	GGGG	GGGG	GGGG	GGGG	GGGG	GGGG	GGGG	GGGG	GGGG	GGGG	GGGG	GGGG	GGGG	GGGG	GGGG	GGGG	GGGG	GGGG	GGGG	GGGG	GGGG	GGGG	GGGG	GGGG	GGGG	GGGG	GGGG	GGGG	GGGG	GGGG	GGGG	GGGG	GGGG	GGGG	GGGG	GGGG	GGGG	GGGG	GGGG	GGGG
PotVar0020656	3	61270546	GGGG	AGGG	AAGG	AGGG	AAAG	AGGG	AAGG	GGGG	GGGG	AGGG	AGGG	AGGG	AGGG	GGGG	AGGG	NA	AGGG	AGGG	GGGG	AAGG	AAAG	AAGG	AGGG	GGGG	AAGG	AGGG	GGGG	GGGG	AGGG	GGGG	AGGG	AGGG	AGGG	AGGG	AAGG	GGGG	AGGG	AGGG	AGGG	AAGG	AGGG	GGGG	GGGG	AGGG	GGGG	GGGG	GGGG
PotVar0020667	3	61269952	TTTC	TTTT	TTTT	TTTT	TTTT	TTTT	TTTT	TTTT	TTTT	TTTT	TTTT	TTTT	TTTT	TTTC	TTTT	TTTT	TTTT	TTTT	TTTT	TTTT	TTTT	TTTC	TTTT	TTTT	TTTT	TTTT	TTTT	TTTT	TTTC	TTTT	TTTT	TTTT	TTTT	TTTT	TTTT	TTTC	TTCC	TTTT	TTTT	TTTT	TTTT	TTTT	TTTT	TTTT	TTTT	TTTT	TTTT
PotVar0020715	3	61269217	AAAA	AAAA	AAAA	AAAA	AAAA	AAAA	AAAA	AAAA	AAAA	AAAA	AAAA	AAAA	AAAA	AAAA	AAAA	AAAA	AAAG	AAAA	AAAA	AAAA	AAAA	AAAA	AAAA	AAAA	AAAA	AAAA	AAAA	AAAA	AAAA	AAAA	AAAA	AAAA	AAAA	AAAA	AAAA	AAAA	AAAA	AAAA	AAAA	AAAA	AAAA	AAAA	AAAA	AAAA	AAAA	AAAA	AAAA
PotVar0020716	3	61269164	CCCC	TTCC	CCCC	TTCC	CCCC	CCCC	CCCC	TCCC	CCCC	TTCC	TTCC	TTCC	TTCC	TCCC	TTCC	TTCC	CCCC	TTCC	CCCC	TCCC	TCCC	TCCC	CCCC	CCCC	TCCC	TTCC	TCCC	TCCC	CCCC	TTCC	TTCC	TCCC	TCCC	TCCC	CCCC	TCCC	CCCC	CCCC	TCCC	CCCC	CCCC	TCCC	TTCC	TCCC	TTCC	TTCC	CCCC
PotVar0020739	3	61268795	AGGG	GGGG	GGGG	GGGG	GGGG	GGGG	GGGG	GGGG	GGGG	GGGG	GGGG	GGGG	GGGG	GGGG	GGGG	GGGG	AGGG	GGGG	GGGG	GGGG	GGGG	GGGG	GGGG	GGGG	GGGG	GGGG	GGGG	GGGG	GGGG	GGGG	GGGG	GGGG	GGGG	GGGG	GGGG	GGGG	GGGG	GGGG	GGGG	GGGG	GGGG	GGGG	AGGG	GGGG	GGGG	GGGG	GGGG
PotVar0020782	3	61267788	ACCC	AAAC	AACC	AAAC	AAAC	ACCC	AACC	ACCC	ACCC	AAAC	AAAC	AAAC	AAAC	NA	AAAC	AAAC	AACC	AAAA	NA	AAAC	AAAA	AAAA	NA	NA	AAAC	AAAC	AACC	ACCC	AACC	AACC	AAAC	NA	AACC	AACC	AACC	AACC	AAAC	ACCC	AACC	AACC	NA	NA	AAAC	AACC	AACC	AACC	NA
PotVar0020788	3	61267647	TTTC	TTTT	TTTT	TTTT	TTTT	TTTT	TTTT	TTTT	TTTC	TTTT	TTTT	TTTT	TTTT	TTTC	TTTT	TTTT	TTCC	TTTT	TTTT	TTTT	TTTT	TTTC	TTTT	TTTT	TTTT	TTTT	TTTT	TTTT	TTTC	TTTT	TTTT	TTTT	TTTT	TTTT	TTTT	TTTC	NA	TTTT	TTTT	TTTT	TTTT	TTTT	TTTC	TTTT	TTTT	TTTT	TTTT
PotVar0020808	3	61233873	GGGG	AAGG	GGGG	AAGG	GGGG	GGGG	GGGG	AGGG	GGGG	AAGG	AAGG	AAGG	AAGG	AGGG	AAGG	AAGG	AGGG	AAGG	GGGG	AGGG	AGGG	AGGG	GGGG	GGGG	AGGG	AAGG	AGGG	AGGG	NA	AAGG	AAGG	AGGG	AGGG	AGGG	NA	AGGG	NA	GGGG	NA	NA	NA	AGGG	AAGG	AGGG	AAGG	AAGG	GGGG
PotVar0020851	3	60844798	AAAA	AAAA	AAAA	AAAA	AAAA	AAAA	AAAA	AAAA	AAAA	AAAA	AAAA	AAAA	AAAA	AAAA	AAAA	AAAA	AAAC	AAAA	AAAA	AAAA	AAAA	AAAA	AAAA	AAAA	AAAA	AAAA	AAAA	AAAA	AAAA	AAAA	AAAA	AAAA	AAAA	AAAA	AAAA	AAAA	AAAA	AAAA	AAAA	AAAA	AAAA	AAAA	AAAA	AAAA	AAAA	AAAA	AAAA
PotVar0020884	3	60844314	CCCC	ACCC	CCCC	CCCC	CCCC	CCCC	CCCC	CCCC	CCCC	CCCC	CCCC	CCCC	CCCC	CCCC	CCCC	CCCC	ACCC	CCCC	CCCC	CCCC	CCCC	CCCC	CCCC	CCCC	CCCC	CCCC	CCCC	CCCC	CCCC	CCCC	CCCC	CCCC	CCCC	CCCC	CCCC	CCCC	CCCC	CCCC	CCCC	CCCC	CCCC	CCCC	CCCC	CCCC	CCCC	CCCC	CCCC
PotVar0020895	3	60844121	TCCC	CCCC	CCCC	CCCC	CCCC	CCCC	CCCC	CCCC	TCCC	CCCC	CCCC	CCCC	CCCC	CCCC	CCCC	CCCC	CCCC	CCCC	CCCC	CCCC	CCCC	CCCC	CCCC	CCCC	CCCC	CCCC	CCCC	CCCC	CCCC	CCCC	TCCC	CCCC	CCCC	CCCC	CCCC	CCCC	CCCC	CCCC	CCCC	CCCC	CCCC	CCCC	TCCC	CCCC	CCCC	CCCC	CCCC
PotVar0020924	3	60843860	GGGG	GGGG	GGGG	GGGG	GGGG	GGGG	GGGG	GGGG	GGGG	GGGG	GGGG	GGGG	GGGG	GGGG	GGGG	GGGG	GGGG	GGGG	GGGG	AGGG	GGGG	GGGG	GGGG	GGGG	AGGG	GGGG	GGGG	GGGG	GGGG	AGGG	GGGG	GGGG	AGGG	AGGG	AGGG	GGGG	AGGG	GGGG	GGGG	GGGG	GGGG	GGGG	GGGG	GGGG	GGGG	GGGG	GGGG
PotVar0020948	3	60843648	TTCC	CCCC	CCCC	CCCC	TCCC	CCCC	TTCC	TTCC	NA	TTCC	TTCC	TTCC	TTCC	TTCC	CCCC	TTCC	TCCC	CCCC	TTTC	TCCC	TCCC	TCCC	TCCC	TTCC	TCCC	CCCC	TCCC	TTCC	TTTC	TTTC	TCCC	CCCC	TTTC	TTCC	TTTC	TTCC	TTCC	TCCC	TCCC	TCCC	TTCC	TCCC	TTCC	TCCC	TTCC	TCCC	TTTC
PotVar0020971	3	60843223	AGGG	AGGG	AAAA	AAGG	AAAG	NA	AAGG	AGGG	GGGG	AGGG	AGGG	AGGG	AGGG	AGGG	AAGG	AGGG	AAGG	NA	AGGG	AAAG	AAGG	AAGG	AAAG	AAGG	AAGG	AAGG	AAGG	AGGG	AGGG	GGGG	AGGG	AAAG	GGGG	AGGG	AGGG	AGGG	AAGG	AAGG	AAGG	AAAG	AAGG	AAGG	GGGG	AAGG	GGGG	GGGG	AGGG
PotVar0020972	3	60843180	AAAA	AAAA	AAAA	AAAA	AAAA	AAAA	AAAA	AAAA	AAAA	AAAA	AAAA	AAAA	AAAA	AAAA	AAAA	AAAA	AAAG	AAAA	AAAA	AAAA	AAAA	AAAA	AAAA	AAAA	AAAA	AAAA	AAAA	AAAA	AAAA	AAAA	AAAA	AAAA	AAAA	AAAA	AAAA	AAAA	AAAA	AAAA	AAAA	AAAA	AAAA	AAAA	AAAA	AAAA	AAAA	AAAA	AAAA
PotVar0020973	3	60843172	AAAA	AAAA	AAAA	AAAA	AAAA	AAAA	AAAA	AAAA	AAAA	AAAA	AAAA	AAAA	AAAA	AAAA	AAAA	AAAA	AAAA	AAAA	AAAA	AAAA	AAAA	AAAA	AAAA	AAAA	AAAA	AAAA	AAAA	AAAA	AAAA	AAAA	AAAA	AAAA	AAAA	AAAA	AAAA	AAAA	AAAA	AAAA	AAAA	AAAA	AAAA	AAAA	AAAA	AAAA	AAAA	AAAA	AAAA
PotVar0021019	3	60659064	GGGG	GGGG	GGGG	GGGG	GGGG	GGGG	AAGG	AAGG	AGGG	AGGG	AGGG	AGGG	AGGG	NA	GGGG	AGGG	GGGG	GGGG	AAGG	GGGG	AGGG	AGGG	AGGG	AGGG	GGGG	GGGG	GGGG	GGGG	AAGG	AGGG	GGGG	GGGG	AGGG	AGGG	GGGG	AAGG	AGGG	AGGG	GGGG	GGGG	GGGG	AGGG	GGGG	AGGG	GGGG	GGGG	GGGG
PotVar0021026	3	60658941	AAGG	GGGG	GGGG	GGGG	AGGG	GGGG	GGGG	GGGG	AAGG	AGGG	AGGG	AGGG	AGGG	GGGG	GGGG	AGGG	GGGG	GGGG	NA	AGGG	GGGG	GGGG	GGGG	AGGG	AGGG	GGGG	AGGG	AAGG	AGGG	AAGG	AGGG	GGGG	AAGG	AGGG	AAAG	GGGG	AGGG	GGGG	AGGG	AGGG	AAGG	GGGG	AAGG	GGGG	NA	AGGG	NA
PotVar0021067	3	60658439	CCCC	CCCC	CCCC	CCCC	CCCC	CCCC	CCCC	CCCC	TCCC	CCCC	CCCC	CCCC	CCCC	CCCC	CCCC	CCCC	TCCC	CCCC	CCCC	CCCC	CCCC	CCCC	CCCC	CCCC	CCCC	CCCC	CCCC	CCCC	CCCC	CCCC	CCCC	CCCC	CCCC	CCCC	CCCC	CCCC	CCCC	CCCC	CCCC	CCCC	CCCC	CCCC	CCCC	CCCC	CCCC	CCCC	CCCC
PotVar0021082	3	60658225	GGGG	TGGG	GGGG	GGGG	GGGG	GGGG	GGGG	GGGG	GGGG	TGGG	TGGG	TGGG	TGGG	GGGG	GGGG	TGGG	TGGG	GGGG	GGGG	GGGG	GGGG	GGGG	GGGG	GGGG	GGGG	GGGG	GGGG	GGGG	GGGG	GGGG	GGGG	GGGG	GGGG	GGGG	GGGG	GGGG	GGGG	GGGG	GGGG	GGGG	GGGG	GGGG	GGGG	GGGG	GGGG	GGGG	GGGG
PotVar0021083	3	60658221	CCCC	TCCC	CCCC	CCCC	CCCC	CCCC	CCCC	CCCC	CCCC	TCCC	TCCC	TCCC	TCCC	CCCC	CCCC	TCCC	TCCC	CCCC	CCCC	CCCC	CCCC	CCCC	CCCC	CCCC	CCCC	CCCC	CCCC	CCCC	CCCC	CCCC	CCCC	CCCC	CCCC	CCCC	CCCC	CCCC	CCCC	CCCC	CCCC	CCCC	CCCC	CCCC	CCCC	CCCC	CCCC	CCCC	CCCC
PotVar0021098	3	60495054	TCCC	CCCC	CCCC	CCCC	TCCC	CCCC	CCCC	CCCC	TTCC	TCCC	TCCC	TCCC	TCCC	TCCC	CCCC	TCCC	CCCC	CCCC	TCCC	TCCC	TCCC	TCCC	CCCC	TTCC	TCCC	CCCC	TCCC	TTCC	TTCC	TTCC	CCCC	CCCC	TTCC	TCCC	TTTC	TCCC	TTCC	CCCC	TCCC	TCCC	TTCC	CCCC	TTCC	CCCC	TTCC	TCCC	TTTC
PotVar0021118	3	60494697	TCCC	TTTC	TTCC	TTCC	TCCC	CCCC	CCCC	TCCC	CCCC	CCCC	CCCC	CCCC	CCCC	TCCC	TTCC	CCCC	CCCC	TTCC	TCCC	TCCC	TCCC	TCCC	CCCC	CCCC	TCCC	TTCC	TCCC	TCCC	CCCC	TCCC	TTCC	TCCC	TCCC	TCCC	CCCC	TCCC	TCCC	TCCC	TCCC	CCCC	CCCC	CCCC	TTCC	TCCC	TTCC	TTTC	CCCC
PotVar0021131	3	60494282	NA	GGGG	AGGG	AAGG	AAGG	NA	AAAG	AGGG	AGGG	AGGG	AGGG	AGGG	AGGG	GGGG	AGGG	AGGG	AAGG	AAGG	GGGG	AAGG	AAGG	AAGG	AGGG	GGGG	AGGG	AAGG	AGGG	GGGG	AGGG	GGGG	AAGG	AGGG	GGGG	GGGG	AGGG	GGGG	AGGG	AAAG	AGGG	AAAG	AGGG	AAGG	GGGG	AGGG	GGGG	GGGG	AGGG
PotVar0021132	3	60493682	CCCC	CCCC	CCCC	CCCC	CCCC	CCCC	ACCC	ACCC	ACCC	ACCC	ACCC	ACCC	ACCC	ACCC	CCCC	ACCC	CCCC	CCCC	AACC	CCCC	CCCC	CCCC	ACCC	ACCC	CCCC	CCCC	CCCC	CCCC	ACCC	ACCC	CCCC	CCCC	ACCC	ACCC	CCCC	ACCC	CCCC	CCCC	CCCC	CCCC	CCCC	ACCC	CCCC	ACCC	CCCC	CCCC	CCCC
PotVar0021166	3	60492716	TTTC	TTTT	TTTT	TTTT	TTTC	NA	TTTC	TTTC	TCCC	TTCC	TTCC	TTCC	TTCC	TTCC	TTTT	TTCC	TTTC	TTTT	TCCC	TTTC	TTTC	TTTC	TTTC	TCCC	TTTC	TTTT	TTTC	TTCC	TCCC	TCCC	TTTT	TTTT	TCCC	TTCC	TCCC	TTCC	TTCC	TTTT	TTTC	TTTC	TTCC	TTTC	TTCC	TTTC	TTCC	TTTC	TCCC
PotVar0021171	3	60492622	NA	TTTT	TTCC	TCCC	TTCC	CCCC	TCCC	TTCC	TTTC	TTTC	TTTC	TTTC	TTTC	TTTC	TTCC	NA	NA	TTCC	TTTT	TTCC	TTCC	TTCC	NA	TTTC	TTCC	TTCC	TTCC	TTTC	TTTC	TTTT	TTCC	TCCC	TTTT	TTTC	TTTC	TTTC	TTTC	TCCC	TTCC	TCCC	TTCC	TCCC	TTTT	TTCC	TTTT	TTTT	TTTC
PotVar0021180	3	60492180	TTCC	CCCC	TTCC	TTCC	TTCC	NA	TTTC	TTCC	TCCC	TCCC	TCCC	TCCC	TCCC	TCCC	TTCC	TCCC	TTCC	TTCC	CCCC	TTCC	TTCC	TTCC	TTTC	TCCC	TTCC	TTCC	TTCC	TCCC	TCCC	CCCC	TTCC	TTTC	CCCC	TCCC	TCCC	TCCC	TCCC	TTTC	TTCC	TTTC	TTCC	TTTC	CCCC	TTCC	CCCC	CCCC	TCCC
PotVar0021182	3	60492126	AAAG	GGGG	AAGG	AAGG	AAAG	AAAA	AAAG	AAGG	AAAG	AAGG	AAGG	AAGG	AAGG	AAGG	AAGG	AAGG	AAAG	AAGG	AGGG	AAAG	AAAG	AAAG	AAAG	AAAG	AAAG	AAGG	AAAG	AAAG	AAAG	AAGG	AAGG	AAAG	AAGG	AAGG	AAAA	AAGG	AAAG	AAAG	AAAG	AAAA	AAAA	AAAG	AAGG	AAGG	AAGG	AGGG	AAAA
PotVar0021183	3	60492078	GGGG	GGGG	GGGG	GGGG	GGGG	GGGG	GGGG	GGGG	GGGG	GGGG	GGGG	GGGG	GGGG	GGGG	GGGG	GGGG	AGGG	GGGG	GGGG	GGGG	GGGG	GGGG	GGGG	GGGG	GGGG	GGGG	GGGG	GGGG	GGGG	GGGG	GGGG	GGGG	GGGG	GGGG	GGGG	GGGG	GGGG	GGGG	GGGG	GGGG	GGGG	GGGG	GGGG	GGGG	GGGG	GGGG	GGGG
PotVar0021187	3	60491938	AGGG	AAAA	AAAG	AAGG	AGGG	GGGG	GGGG	AAGG	AGGG	AGGG	AGGG	AGGG	AGGG	AAGG	AAAG	AGGG	AGGG	AAGG	AGGG	AGGG	AGGG	AGGG	AAGG	AGGG	AAGG	AAGG	AAGG	AAGG	GGGG	AGGG	AAGG	AAAG	AGGG	AAGG	GGGG	AAGG	AGGG	AGGG	AAGG	GGGG	AGGG	AGGG	AAGG	AAGG	AAGG	AAAG	GGGG
PotVar0021209	3	59953742	TTCC	TTTT	TTCC	TTCC	TCCC	CCCC	CCCC	TCCC	TCCC	TCCC	TCCC	TCCC	TCCC	TCCC	TTCC	TCCC	TCCC	TTCC	TCCC	TCCC	TCCC	TCCC	CCCC	CCCC	TCCC	TTCC	TCCC	TCCC	CCCC	TCCC	TTTC	TCCC	TCCC	TCCC	CCCC	TCCC	TCCC	TCCC	TCCC	CCCC	CCCC	CCCC	TTTC	TCCC	TTCC	TTTC	CCCC
PotVar0021215	3	59953522	GGGG	GGGG	GGGG	GGGG	GGGG	GGGG	GGGG	GGGG	GGGG	GGGG	GGGG	GGGG	GGGG	GGGG	GGGG	GGGG	AGGG	GGGG	GGGG	GGGG	GGGG	GGGG	GGGG	GGGG	GGGG	GGGG	GGGG	GGGG	GGGG	GGGG	GGGG	GGGG	GGGG	GGGG	GGGG	GGGG	AGGG	GGGG	GGGG	GGGG	GGGG	GGGG	GGGG	GGGG	GGGG	GGGG	GGGG
PotVar0021251	3	59952912	GGGG	AAGG	GGGG	GGGG	GGGG	GGGG	GGGG	GGGG	GGGG	AGGG	AGGG	AGGG	AGGG	GGGG	GGGG	AGGG	AGGG	GGGG	GGGG	GGGG	GGGG	GGGG	GGGG	GGGG	GGGG	GGGG	GGGG	GGGG	GGGG	GGGG	GGGG	GGGG	GGGG	GGGG	GGGG	GGGG	GGGG	GGGG	GGGG	GGGG	GGGG	GGGG	GGGG	GGGG	GGGG	GGGG	GGGG
PotVar0021254	3	59952795	CCCC	CCCC	CCCC	CCCC	CCCC	CCCC	CCCC	CCCC	CCCC	CCCC	CCCC	CCCC	CCCC	CCCC	CCCC	CCCC	CCCC	CCCC	CCCC	CCCC	CCCC	CCCC	CCCC	CCCC	CCCC	CCCC	CCCC	CCCC	CCCC	CCCC	CCCC	CCCC	CCCC	CCCC	CCCC	CCCC	CCCC	CCCC	CCCC	CCCC	CCCC	CCCC	CCCC	CCCC	CCCC	CCCC	CCCC
PotVar0021255	3	59952739	GGGG	AAGG	GGGG	GGGG	GGGG	GGGG	GGGG	GGGG	GGGG	AGGG	AGGG	AGGG	AGGG	GGGG	GGGG	AGGG	AAGG	GGGG	GGGG	GGGG	GGGG	GGGG	GGGG	GGGG	GGGG	GGGG	GGGG	GGGG	GGGG	GGGG	GGGG	GGGG	GGGG	GGGG	GGGG	GGGG	AGGG	GGGG	GGGG	GGGG	GGGG	GGGG	GGGG	GGGG	GGGG	GGGG	GGGG
PotVar0021329	5	18037356	AGGG	AGGG	GGGG	AGGG	AGGG	GGGG	NA	GGGG	AGGG	AGGG	AGGG	AGGG	AGGG	AGGG	NA	NA	AAGG	GGGG	AGGG	AAGG	AAGG	GGGG	GGGG	AGGG	AGGG	AAGG	AGGG	AGGG	AGGG	AGGG	AGGG	GGGG	GGGG	GGGG	GGGG	AGGG	AAGG	GGGG	GGGG	GGGG	GGGG	AGGG	GGGG	GGGG	GGGG	AGGG	GGGG
PotVar0021405	3	7337112	CCCC	CCCC	CCCC	CCCC	CCCC	TCCC	CCCC	CCCC	CCCC	CCCC	CCCC	CCCC	CCCC	CCCC	CCCC	CCCC	CCCC	CCCC	CCCC	CCCC	CCCC	CCCC	TCCC	TCCC	CCCC	TCCC	CCCC	TCCC	TCCC	CCCC	CCCC	CCCC	CCCC	CCCC	TCCC	CCCC	CCCC	CCCC	CCCC	CCCC	CCCC	CCCC	TCCC	CCCC	CCCC	CCCC	CCCC
PotVar0021417	3	7336892	AGGG	AGGG	AGGG	AGGG	AAAG	AGGG	AAGG	NA	AGGG	AAAG	AAAG	AAAG	AAAG	AAGG	GGGG	NA	NA	AGGG	AAGG	AGGG	AGGG	AAAG	AAGG	AGGG	AGGG	AGGG	AAGG	AAGG	AAGG	AGGG	AAAG	AAGG	AAAG	AAAG	AGGG	AAGG	AGGG	AGGG	AAGG	AAGG	AGGG	AGGG	NA	AAAA	AAGG	GGGG	GGGG
PotVar0021445	3	7334622	CCCC	TCCC	CCCC	TCCC	TTCC	TCCC	TTTC	TTCC	TCCC	CCCC	CCCC	CCCC	CCCC	TCCC	CCCC	CCCC	TCCC	TCCC	CCCC	CCCC	CCCC	TTCC	CCCC	TCCC	TCCC	TCCC	CCCC	TTCC	TCCC	CCCC	CCCC	TTCC	CCCC	TTCC	TCCC	TCCC	TCCC	TCCC	TCCC	TCCC	CCCC	TCCC	CCCC	TTCC	CCCC	CCCC	CCCC
PotVar0021446	3	7334620	TTTT	TTTG	TTTT	TTTT	TTTT	TTTG	TTTT	TTTT	TTTT	TTTT	TTTT	TTTT	TTTT	TTTT	TTTT	TTTT	TTTG	TTTT	TTTT	TTTT	TTTT	TTTT	TTTG	TTTG	TTTT	TTTG	TTTT	TTTG	TTTG	TTTT	TTTT	TTTT	TTTT	TTTT	TTTG	TTTT	TTTT	TTTT	TTTT	TTTT	TTTT	TTTT	TTTG	TTTT	TTTT	TTTT	TTTT
PotVar0021454	3	7334513	GGGG	AGGG	GGGG	AGGG	AAGG	AAGG	AAAG	AAGG	AGGG	GGGG	GGGG	GGGG	GGGG	AGGG	GGGG	GGGG	AGGG	AGGG	GGGG	GGGG	GGGG	AAGG	AGGG	AAGG	AGGG	AAGG	GGGG	AAAG	AAGG	GGGG	GGGG	AAGG	GGGG	AAGG	AAGG	AGGG	AGGG	AGGG	AGGG	AGGG	GGGG	AGGG	AGGG	AAGG	GGGG	GGGG	GGGG
PotVar0021457	3	7334356	TTTC	TTTT	TTTC	TTTC	TTTC	TTTT	TTTT	TTTT	TTTT	TTTT	TTTT	TTTT	TTTT	TTTC	TTTT	TTTT	NA	TTTT	NA	TTTC	TTTT	TTTC	TTTC	TTTT	TTTT	TTTT	TTTC	TTTT	TTTT	TTTT	NA	TTTT	TTCC	TTTC	TTTT	TTTC	TTTT	TTTT	TTTC	TTTC	TTTC	TTTT	TTTC	TTCC	TTTT	TTTT	TTTT
PotVar0021465	3	7334244	GGGG	GGGG	GGGG	GGGG	GGGG	AGGG	GGGG	GGGG	GGGG	GGGG	GGGG	GGGG	GGGG	GGGG	GGGG	GGGG	GGGG	GGGG	GGGG	GGGG	GGGG	GGGG	AGGG	AGGG	GGGG	AGGG	GGGG	AGGG	AGGG	GGGG	GGGG	GGGG	GGGG	GGGG	AGGG	GGGG	GGGG	GGGG	GGGG	GGGG	GGGG	GGGG	AGGG	GGGG	GGGG	GGGG	GGGG
PotVar0021474	3	7334148	AAAA	AAGG	AAAA	AAAA	AAAA	AAAG	AAAG	AAAA	AAAA	AAAA	AAAA	AAAA	AAAA	AAAA	AAAA	AAAA	AAAG	AAAA	NA	AAAA	AAAA	AAAA	AAAG	AAAG	AAAA	AAAG	AAAA	AAAG	AAAG	AAAA	AAAA	AAAA	AAAA	AAAA	AAAG	AAAA	AAAA	AAAA	AAAA	AAAA	AAAA	AAAA	AAAG	AAAA	AAAA	AAAA	AAAA
PotVar0021482	3	7333979	AGGG	AGGG	NA	GGGG	GGGG	GGGG	GGGG	AGGG	AGGG	GGGG	GGGG	GGGG	GGGG	GGGG	AGGG	GGGG	GGGG	AAGG	GGGG	GGGG	GGGG	GGGG	GGGG	GGGG	GGGG	GGGG	AGGG	AGGG	GGGG	AGGG	AGGG	AGGG	AGGG	NA	GGGG	GGGG	GGGG	GGGG	AGGG	GGGG	GGGG	GGGG	GGGG	GGGG	AGGG	AGGG	GGGG
PotVar0021631	11	18320196	CCCC	CCCC	CCCC	CCCC	CCCC	CCCC	CCCC	CCCC	CCCC	CCCC	CCCC	CCCC	CCCC	CCCC	CCCC	CCCC	CCCC	CCCC	CCCC	CCCC	CCCC	CCCC	CCCC	CCCC	CCCC	CCCC	CCCC	CCCC	CCCC	CCCC	CCCC	CCCC	CCCC	CCCC	CCCC	CCCC	CCCC	CCCC	CCCC	CCCC	CCCC	CCCC	CCCC	CCCC	CCCC	CCCC	CCCC
PotVar0021696	11	18342651	TCCC	CCCC	TCCC	TCCC	CCCC	CCCC	CCCC	CCCC	TCCC	TTCC	TTCC	TTCC	TTCC	TCCC	TCCC	TTCC	CCCC	TCCC	CCCC	TTTC	TCCC	CCCC	TCCC	TTCC	TTCC	TCCC	TCCC	CCCC	TTCC	CCCC	CCCC	TTCC	TCCC	CCCC	CCCC	TCCC	TTCC	TCCC	TCCC	TTCC	TTCC	CCCC	TTCC	CCCC	CCCC	TCCC	TTCC
PotVar0021711	11	18344460	CCCC	TCCC	CCCC	CCCC	CCCC	TCCC	CCCC	CCCC	CCCC	CCCC	CCCC	CCCC	CCCC	TCCC	TCCC	CCCC	CCCC	CCCC	TCCC	TCCC	TCCC	CCCC	CCCC	CCCC	TTCC	TTCC	TTCC	TCCC	CCCC	TCCC	CCCC	CCCC	CCCC	CCCC	TTCC	TCCC	CCCC	TCCC	CCCC	TCCC	TCCC	TCCC	TCCC	CCCC	CCCC	CCCC	TCCC
PotVar0021735	11	18345556	GGGG	GGGG	GGGG	GGGG	GGGG	GGGG	GGGG	GGGG	GGGG	GGGG	GGGG	GGGG	GGGG	GGGG	GGGG	GGGG	NA	GGGG	GGGG	GGGG	GGGG	GGGG	GGGG	GGGG	GGGG	GGGG	GGGG	GGGG	GGGG	GGGG	GGGG	GGGG	GGGG	GGGG	GGGG	GGGG	GGGG	GGGG	GGGG	GGGG	GGGG	GGGG	GGGG	GGGG	GGGG	GGGG	GGGG
PotVar0021746	11	18345773	CCCC	CCCC	CCCC	CCCC	CCCC	CCCC	CCCC	CCCC	CCCC	CCCC	CCCC	CCCC	CCCC	CCCC	CCCC	CCCC	CCCC	CCCC	CCCC	CCCC	CCCC	CCCC	CCCC	CCCC	CCCC	CCCC	CCCC	CCCC	CCCC	CCCC	CCCC	CCCC	CCCC	CCCC	CCCC	CCCC	CCCC	CCCC	CCCC	CCCC	CCCC	CCCC	CCCC	CCCC	CCCC	CCCC	CCCC
PotVar0021747	11	18345823	CCCC	CCCC	CCCC	CCCC	TCCC	TCCC	TCCC	TTCC	CCCC	TCCC	TCCC	TCCC	TCCC	TCCC	CCCC	NA	CCCC	CCCC	NA	TCCC	CCCC	CCCC	CCCC	CCCC	CCCC	CCCC	CCCC	CCCC	CCCC	CCCC	TCCC	CCCC	CCCC	CCCC	CCCC	TCCC	CCCC	CCCC	CCCC	CCCC	CCCC	TCCC	CCCC	CCCC	CCCC	CCCC	TCCC
PotVar0021782	11	18346334	CCCC	CCCC	ACCC	CCCC	CCCC	CCCC	CCCC	CCCC	ACCC	ACCC	ACCC	ACCC	ACCC	CCCC	CCCC	ACCC	CCCC	ACCC	CCCC	AACC	CCCC	CCCC	CCCC	ACCC	ACCC	CCCC	CCCC	CCCC	ACCC	CCCC	CCCC	AACC	ACCC	CCCC	CCCC	CCCC	ACCC	CCCC	ACCC	ACCC	ACCC	CCCC	ACCC	CCCC	CCCC	ACCC	ACCC
PotVar0021790	11	18346515	AAAA	AAAC	AAAA	AAAA	AAAA	AAAC	AAAC	AAAA	AAAA	AAAA	AAAA	AAAA	AAAA	AAAC	AAAC	AAAA	AAAA	AAAA	AAAC	AAAC	NA	AAAA	AAAA	AAAA	AACC	AACC	AACC	NA	AAAA	AAAC	AAAA	AAAA	AAAA	AAAA	AACC	AAAC	AAAA	AAAC	AAAA	AAAC	AAAC	AAAC	AAAC	AAAA	AAAA	AAAA	AAAC
PotVar0021898	11	19466817	AGGG	AAGG	AAAG	AAGG	AAAG	AGGG	GGGG	AGGG	AAGG	AAGG	AAGG	AAGG	AAGG	AGGG	AAGG	AAGG	AAGG	AAGG	AGGG	AAGG	AGGG	AGGG	AAAG	AAAG	AGGG	AGGG	AAGG	AGGG	AAAG	AAGG	AAGG	AAGG	AAAG	AGGG	AAGG	AGGG	AAAG	AAAG	AAGG	AAGG	AAGG	GGGG	AAAG	AGGG	AAGG	AAGG	AAGG
PotVar0021920	11	19467257	CCCC	TCCC	CCCC	CCCC	CCCC	TCCC	CCCC	CCCC	CCCC	CCCC	CCCC	CCCC	CCCC	TCCC	TCCC	CCCC	CCCC	CCCC	TCCC	TCCC	TCCC	CCCC	CCCC	CCCC	TTCC	TTCC	TTCC	TCCC	CCCC	TCCC	CCCC	CCCC	CCCC	TCCC	TTCC	TCCC	CCCC	TCCC	CCCC	TCCC	TCCC	TCCC	TCCC	CCCC	CCCC	CCCC	TCCC
PotVar0021937	11	19467449	AAAG	AAAA	AAAG	AAAA	AAAA	AAAA	AAAG	AAAA	AAAA	AAAG	AAAG	AAAG	AAAG	AAAG	AAAA	NA	AAAA	AAAA	AAAA	AAAA	AAAA	AAAG	AAAG	AAAG	AAAA	AAAA	AAAA	AAAA	AAAG	AAAA	AAAA	AAAG	AAAA	AAAG	AAAA	AAAG	AAAA	AAAA	AAAG	AAAG	AAAG	AAAG	AAAA	AGGG	AAAA	AAAA	AAAA
PotVar0021938	11	19467476	TTTT	TTTT	TTTT	TTTT	TTTT	TTTT	TTTT	TTTT	TTTT	TTTT	TTTT	TTTT	TTTT	TTTT	TTTT	TTTT	TTTT	TTTT	TTTT	TTTT	TTTT	TTTT	TTTT	TTTT	TTTT	TTTT	TTTT	TTTT	TTTT	TTTT	TTTT	TTTT	TTTT	TTTT	TTTT	TTTT	TTTT	TTTT	TTTT	TTTT	TTTT	TTTT	TTTT	TTTT	TTTT	TTTT	TTTT
PotVar0021953	11	19467899	CCCC	CCCC	CCCC	CCCC	CCCC	CCCC	CCCC	CCCC	CCCC	CCCC	CCCC	CCCC	CCCC	CCCC	CCCC	CCCC	CCCC	CCCC	CCCC	CCCC	CCCC	CCCC	CCCC	CCCC	CCCC	CCCC	CCCC	CCCC	CCCC	CCCC	CCCC	CCCC	CCCC	CCCC	CCCC	CCCC	CCCC	CCCC	CCCC	CCCC	CCCC	CCCC	CCCC	CCCC	CCCC	CCCC	CCCC
PotVar0021976	11	19468404	CCCC	TCCC	CCCC	CCCC	CCCC	TCCC	CCCC	CCCC	CCCC	CCCC	CCCC	CCCC	CCCC	TCCC	TCCC	CCCC	CCCC	CCCC	TCCC	TCCC	TCCC	CCCC	CCCC	CCCC	TTCC	TTCC	TTCC	TCCC	CCCC	TCCC	CCCC	CCCC	CCCC	CCCC	TTCC	TCCC	CCCC	TCCC	CCCC	TCCC	TCCC	TCCC	TCCC	CCCC	CCCC	CCCC	TCCC
PotVar0021990	11	19468669	TTCC	TTCC	TTTT	TTCC	TTTT	TTCC	TTCC	TTTC	TTCC	TTTT	TTTT	TTTT	TTTT	TTTC	TTCC	TTTT	TTCC	TTCC	TTCC	TTTC	TCCC	TTCC	TTTT	TTTT	TCCC	TCCC	TTCC	TCCC	TTTT	TTCC	TTTC	TTTC	TTTC	TTCC	TTCC	TTTC	TTTC	TTTC	TTTC	TTTC	TTTC	TTCC	TTTC	TTTT	TTCC	TTCC	TTTC
PotVar0021994	11	19468773	CCCC	CCCC	CCCC	CCCC	CCCC	CCCC	CCCC	CCCC	CCCC	CCCC	CCCC	CCCC	CCCC	CCCC	CCCC	CCCC	TCCC	CCCC	CCCC	CCCC	CCCC	CCCC	CCCC	CCCC	CCCC	CCCC	CCCC	CCCC	CCCC	CCCC	CCCC	CCCC	CCCC	CCCC	CCCC	CCCC	CCCC	CCCC	CCCC	CCCC	CCCC	CCCC	CCCC	CCCC	CCCC	CCCC	CCCC
PotVar0022012	11	19469308	AAGG	AAAG	AAAA	AAGG	AAAA	AAAG	AAAG	AAAG	AAGG	AAAA	AAAA	AAAA	AAAA	AAAA	AAAG	AAAA	AAAA	AAGG	AAAG	AAAA	AAGG	AAGG	AAAA	AAAA	AAAG	AAAG	AAAA	AAGG	AAAA	AAAG	AAAG	AAAG	AAAG	AAAG	AAAA	AAAA	AAAG	AAAA	AAAG	AAAA	AAAA	AAAG	AAAA	AAAA	AAGG	AAGG	AAAA
PotVar0022019	11	19469463	GGGG	GGGG	GGGG	GGGG	TGGG	TGGG	NA	TTGG	GGGG	TGGG	TGGG	TGGG	TGGG	TGGG	GGGG	TGGG	GGGG	GGGG	TGGG	TGGG	GGGG	GGGG	GGGG	GGGG	GGGG	GGGG	GGGG	GGGG	GGGG	GGGG	TGGG	GGGG	GGGG	NA	GGGG	TGGG	GGGG	GGGG	GGGG	GGGG	GGGG	TGGG	GGGG	GGGG	GGGG	GGGG	TGGG
PotVar0022023	11	19469689	CCCC	CCCC	CCCC	CCCC	ACCC	ACCC	ACCC	AACC	CCCC	ACCC	ACCC	ACCC	ACCC	ACCC	CCCC	ACCC	CCCC	CCCC	ACCC	ACCC	CCCC	CCCC	CCCC	CCCC	CCCC	CCCC	CCCC	CCCC	CCCC	CCCC	ACCC	CCCC	CCCC	CCCC	CCCC	ACCC	CCCC	CCCC	CCCC	CCCC	CCCC	ACCC	CCCC	CCCC	CCCC	CCCC	ACCC
PotVar0022029	11	19469845	GGGG	GGGG	GGGG	GGGG	GGGG	GGGG	GGGG	GGGG	GGGG	GGGG	GGGG	GGGG	GGGG	GGGG	GGGG	GGGG	GGGG	GGGG	GGGG	GGGG	GGGG	GGGG	GGGG	GGGG	GGGG	GGGG	GGGG	GGGG	GGGG	GGGG	GGGG	GGGG	GGGG	GGGG	GGGG	GGGG	GGGG	GGGG	GGGG	GGGG	GGGG	GGGG	GGGG	GGGG	GGGG	GGGG	GGGG
PotVar0022083	7	1583725	CCCC	CCCC	CCCC	CCCC	ACCC	CCCC	CCCC	CCCC	CCCC	CCCC	CCCC	CCCC	CCCC	CCCC	CCCC	CCCC	CCCC	CCCC	CCCC	CCCC	CCCC	CCCC	CCCC	CCCC	CCCC	CCCC	CCCC	CCCC	CCCC	CCCC	CCCC	CCCC	CCCC	CCCC	CCCC	CCCC	CCCC	CCCC	CCCC	CCCC	CCCC	CCCC	CCCC	CCCC	CCCC	CCCC	CCCC
PotVar0022107	7	1503568	GGGG	AGGG	GGGG	GGGG	GGGG	GGGG	GGGG	GGGG	GGGG	GGGG	GGGG	GGGG	GGGG	NA	GGGG	GGGG	GGGG	GGGG	GGGG	GGGG	GGGG	GGGG	GGGG	GGGG	GGGG	GGGG	GGGG	GGGG	GGGG	GGGG	GGGG	GGGG	GGGG	GGGG	GGGG	AAGG	GGGG	GGGG	GGGG	GGGG	GGGG	GGGG	GGGG	GGGG	GGGG	GGGG	GGGG
PotVar0022115	7	1503172	TCCC	CCCC	CCCC	CCCC	CCCC	CCCC	TCCC	TTCC	TCCC	TTCC	TTCC	TTCC	TTCC	TCCC	TTCC	TTCC	CCCC	TCCC	TCCC	CCCC	TTCC	CCCC	TCCC	TCCC	CCCC	CCCC	CCCC	TCCC	TCCC	CCCC	TCCC	TCCC	CCCC	CCCC	TCCC	TCCC	CCCC	CCCC	TCCC	TCCC	TTCC	TCCC	TCCC	TCCC	CCCC	CCCC	CCCC
PotVar0022129	7	1502942	GGGG	GGGG	GGGG	GGGG	GGGG	GGGG	GGGG	GGGG	GGGG	GGGG	GGGG	GGGG	GGGG	GGGG	GGGG	GGGG	GGGG	GGGG	GGGG	GGGG	GGGG	GGGG	GGGG	GGGG	GGGG	GGGG	GGGG	GGGG	GGGG	GGGG	GGGG	GGGG	GGGG	GGGG	GGGG	GGGG	GGGG	GGGG	GGGG	GGGG	GGGG	GGGG	GGGG	GGGG	GGGG	GGGG	GGGG
PotVar0022139	7	1502809	TTTT	TTTT	TTTT	TTTT	TTTG	TTTT	TTTT	TTTT	TTTT	TTTT	TTTT	TTTT	TTTT	TTTT	TTTT	TTTT	TTTT	TTTT	TTTT	TTTT	TTTT	TTTT	TTTT	TTTT	TTTT	TTTT	TTTG	TTTT	TTTT	TTTT	TTTT	TTTT	TTTT	TTTT	TTTT	TTTT	TTTT	TTTT	TTTT	TTTT	TTTT	TTTT	TTTT	TTTT	TTTG	TTTG	TTTT
PotVar0022140	7	1502557	GGGG	GGGG	GGGG	GGGG	GGGG	GGGG	GGGG	GGGG	GGGG	GGGG	GGGG	GGGG	GGGG	GGGG	GGGG	GGGG	GGGG	GGGG	GGGG	GGGG	GGGG	GGGG	GGGG	GGGG	GGGG	GGGG	GGGG	GGGG	GGGG	GGGG	GGGG	GGGG	GGGG	AGGG	GGGG	GGGG	GGGG	GGGG	GGGG	GGGG	GGGG	GGGG	GGGG	GGGG	GGGG	GGGG	GGGG
PotVar0022229	7	1351694	GGGG	GGGG	GGGG	GGGG	GGGG	GGGG	GGGG	GGGG	GGGG	GGGG	GGGG	GGGG	GGGG	GGGG	GGGG	GGGG	GGGG	GGGG	GGGG	GGGG	GGGG	GGGG	GGGG	GGGG	GGGG	GGGG	GGGG	GGGG	GGGG	GGGG	GGGG	GGGG	GGGG	GGGG	GGGG	GGGG	GGGG	GGGG	GGGG	GGGG	GGGG	GGGG	GGGG	GGGG	GGGG	GGGG	GGGG
PotVar0022245	7	1351497	TCCC	CCCC	TCCC	CCCC	CCCC	TCCC	CCCC	TCCC	CCCC	CCCC	CCCC	CCCC	CCCC	TCCC	CCCC	CCCC	CCCC	TCCC	NA	TTCC	TCCC	TCCC	CCCC	CCCC	TCCC	TCCC	TCCC	CCCC	CCCC	TCCC	CCCC	CCCC	TCCC	CCCC	CCCC	TCCC	CCCC	CCCC	CCCC	TCCC	TCCC	TCCC	CCCC	CCCC	CCCC	CCCC	TCCC
PotVar0022249	7	1351450	TTCC	TTTC	TTTT	TTTC	TTTC	TTTC	TTCC	TTTT	TTTT	TTTT	TTTT	TTTT	TTTT	TTTT	TTTT	TTTT	TTCC	NA	TTTT	TTCC	TTTC	TTTC	TTTT	TTTC	TTTT	TTCC	TTTC	TTTT	TTTC	TTTC	TTTC	TTTT	TTTC	TTTC	TTTC	TTTT	TTTT	TTTT	TTCC	TTTT	TTTT	TTTT	TTTC	TTTT	TTTC	TTTT	TTTT
PotVar0022264	7	1351320	TGGG	GGGG	GGGG	GGGG	GGGG	GGGG	TGGG	TTGG	TGGG	TTGG	TTGG	TTGG	TTGG	TGGG	TGGG	TTGG	GGGG	TGGG	TTGG	GGGG	TTGG	GGGG	TGGG	TGGG	GGGG	GGGG	GGGG	TTGG	TGGG	GGGG	TGGG	TGGG	GGGG	GGGG	TGGG	TGGG	GGGG	GGGG	TGGG	TGGG	TTGG	TGGG	TGGG	TTGG	GGGG	GGGG	GGGG
PotVar0022266	7	1351242	CCCC	CCCC	CCCC	CCCC	TCCC	CCCC	CCCC	CCCC	CCCC	CCCC	CCCC	CCCC	CCCC	CCCC	CCCC	CCCC	TCCC	CCCC	CCCC	CCCC	CCCC	CCCC	CCCC	CCCC	CCCC	CCCC	TCCC	CCCC	CCCC	CCCC	CCCC	CCCC	CCCC	TCCC	CCCC	CCCC	CCCC	CCCC	CCCC	CCCC	CCCC	CCCC	CCCC	CCCC	TCCC	TCCC	CCCC
PotVar0022288	7	1351009	AAAG	AAAA	AAAA	AAAG	AAAA	AAAG	AAAG	AAGG	AAAG	AAGG	AAGG	AAGG	AAGG	AAAG	AAAG	AAGG	AAAA	AAAG	AAAG	AAAA	AAGG	AAAA	AAGG	AAAG	AAAA	AAAA	AAAA	AAGG	AAGG	AAAA	AAAG	AAAG	AAAA	AAAA	AAAG	AAAG	AAAG	AAAG	AAAG	AAGG	AAGG	AAAG	AAGG	AAAG	AAAA	AAAA	AAAG
PotVar0022336	7	1350553	TTTT	TTTT	TTTT	TTTT	TTTT	TTTT	TTTT	TTTT	TTTT	TTTT	TTTT	TTTT	TTTT	TTTT	TTTT	TTTT	TTTT	TTTT	TTTT	TTTT	TTTT	TTTT	TTTT	TTTT	TTTT	TTTT	TTTT	TTTT	TTTT	TTTT	TTTT	TTTT	TTTT	TTTC	TTTT	TTTT	TTTT	TTTT	TTTT	TTTT	TTTT	TTTT	TTTT	TTTT	TTTT	TTTT	TTTT
PotVar0022397	7	1348377	AGGG	AAAG	AAAG	AAGG	AAAG	AGGG	AAGG	AAAG	AAAA	AAAA	AAAA	AAAA	AAAA	AAAG	AAAA	AAAA	AAGG	AAGG	AAGG	GGGG	AAGG	AAGG	AAAG	AAAG	AAAG	AGGG	AAGG	AAAG	AAGG	AAGG	AAAG	AAAA	AAGG	AAAG	AAAG	AAAG	AAAG	AAAG	AAGG	AAGG	AAAG	AAAG	AAGG	AAAA	AAAG	AAAA	AAGG
PotVar0022400	7	1348326	CCCC	CCCC	CCCC	CCCC	CCCC	CCCC	CCCC	CCCC	CCCC	CCCC	CCCC	CCCC	CCCC	CCCC	CCCC	CCCC	CCCC	CCCC	CCCC	CCCC	CCCC	CCCC	CCCC	CCCC	CCCC	CCCC	CCCC	CCCC	CCCC	CCCC	CCCC	CCCC	CCCC	CCCC	CCCC	CCCC	CCCC	CCCC	CCCC	CCCC	CCCC	CCCC	CCCC	CCCC	CCCC	CCCC	CCCC
PotVar0022437	7	1348084	CCCC	CCCC	CCCC	TCCC	CCCC	TCCC	CCCC	CCCC	CCCC	CCCC	CCCC	CCCC	CCCC	CCCC	CCCC	CCCC	CCCC	CCCC	CCCC	CCCC	CCCC	CCCC	TCCC	CCCC	CCCC	CCCC	CCCC	TCCC	TCCC	CCCC	CCCC	CCCC	CCCC	CCCC	CCCC	CCCC	TCCC	TCCC	CCCC	TCCC	CCCC	CCCC	TCCC	CCCC	CCCC	CCCC	TCCC
PotVar0022442	7	1120011	TTTC	TTTT	TTTT	TTTT	TTTT	TTTT	TTTC	TTTC	TTTT	TTTC	TTTC	TTTC	TTTC	TTTC	TTTC	TTTC	TTTT	TTTC	TTCC	TTTT	TTCC	TTTT	TTTC	TTTT	TTTT	TTTT	TTTT	TTTC	TTTT	TTTT	TTTC	TTTT	TTTT	TTTT	TTTC	TTTC	TTTT	TTTT	TTTC	TTTT	TTTC	TTTT	TTTC	TTTC	TTTT	TTTT	TTTT
PotVar0022443	7	1119920	AAGG	AAAG	AAAA	AAAG	AAAG	AAAG	AAGG	AAAA	AAAA	AAAA	AAAA	AAAA	AAAA	AAAA	AAAA	AAAA	AAAG	AAAG	AAAA	AAAG	AAAG	AAAG	AAAA	AAAA	AAAA	AAGG	AAAG	AAAA	AAAG	AAAG	AAAG	AAAA	AAAG	AAAG	AAAG	AAAA	AAAA	AAAA	AAAG	AAAA	AAAA	AAAA	AAAG	AAAA	AAAG	AAAA	AAAA
PotVar0022478	7	1005773	AGGG	AAAG	AAAA	AAAG	AAGG	AAAG	AGGG	AAGG	AAAG	AAGG	AAGG	AAGG	AAGG	AAAG	AAAG	AAGG	AAGG	AAGG	AAGG	AAAG	AGGG	AAAG	AAAG	AAAG	AAAA	AAGG	AAGG	AAAG	AAGG	AAAG	AAGG	AAAG	AAAG	AAGG	AAGG	AAAG	AAAA	AAAA	AGGG	AAAG	AAGG	AAAG	AAGG	AAAG	AAGG	AAAA	AAAA
PotVar0022480	7	1005727	TTTC	TTTT	TTTT	TTTT	TTTT	TTTT	TTTT	TTTT	TTTT	TTTT	TTTT	TTTT	TTTT	TTTT	TTTT	TTTT	TTTT	TTTT	TTTT	TTTT	TTTT	TTTT	TTTT	TTTT	TTTT	TTTT	TTTT	TTTT	TTTT	TTTT	TTTT	TTTT	TTTT	TTTT	TTTT	TTTT	TTTT	TTTT	TTTT	TTTT	TTTT	TTTT	TTTT	TTTT	TTTT	TTTT	TTTT
PotVar0022483	7	1005719	CCCC	CCCC	CCCC	CCCC	CCCC	CCCC	CCCC	CCCC	CCCC	CCCC	CCCC	CCCC	CCCC	CCCC	CCCC	CCCC	CCCC	CCCC	CCCC	CCCC	CCCC	CCCC	CCCC	CCCC	CCCC	CCCC	CCCC	CCCC	CCCC	CCCC	CCCC	CCCC	CCCC	CCCC	CCCC	CCCC	CCCC	CCCC	CCCC	CCCC	CCCC	CCCC	CCCC	CCCC	CCCC	CCCC	CCCC
PotVar0022524	7	1002452	CCCC	CCCC	CCCC	CCCC	CCCC	CCCC	CCCC	CCCC	CCCC	CCCC	CCCC	CCCC	CCCC	CCCC	CCCC	CCCC	CCCC	CCCC	CCCC	CCCC	CCCC	CCCC	CCCC	CCCC	CCCC	CCCC	CCCC	CCCC	CCCC	CCCC	CCCC	CCCC	CCCC	CCCC	CCCC	CCCC	CCCC	CCCC	CCCC	CCCC	CCCC	CCCC	CCCC	CCCC	CCCC	CCCC	CCCC
PotVar0022529	7	1002389	AAAA	AAAA	AAAA	AAAA	AAAA	AAAA	AAAA	AAAG	AAAG	AAAG	AAAG	AAAG	AAAG	AAAA	AAAA	AAAG	AAAA	AAAA	AAAA	AAAA	AAAA	AAAA	AAAA	AAAG	AAAA	AAAA	AAAA	AAAA	AAAG	AAAA	AAAA	AAAG	AAAA	AAAA	AAAA	AAAA	AAAA	AAAA	AAAG	AAAG	AAAG	AAAG	AAAA	AAAA	AAAA	AAAA	AAAA
PotVar0022541	7	1002272	AAGG	AGGG	GGGG	AGGG	AGGG	AGGG	AAGG	GGGG	GGGG	GGGG	GGGG	GGGG	GGGG	GGGG	GGGG	GGGG	AGGG	AGGG	GGGG	AGGG	AGGG	AGGG	GGGG	GGGG	GGGG	AAGG	AGGG	GGGG	AGGG	AGGG	AGGG	GGGG	AGGG	AAGG	AGGG	GGGG	GGGG	GGGG	AGGG	GGGG	GGGG	GGGG	AGGG	GGGG	AGGG	GGGG	GGGG
PotVar0022549	7	1002107	TTTT	TTTT	TTTT	TTTT	TTTT	TTTT	TTTT	TTTT	TTTC	TTTT	TTTT	TTTT	TTTT	TTTC	TTTT	TTTT	TTTT	TTTT	TTTC	TTTT	TTTT	TTTT	TTTT	TTTC	TTTC	TTTC	TTTT	TTTC	TTTT	TTTT	TTTT	TTTT	TTTT	TTTT	TTTT	TTTC	TTTT	TTTT	TTTT	TTTT	TTTT	TTTT	TTTC	TTTC	TTTT	TTTT	TTTT
PotVar0022575	7	795856	GGGG	GGGG	AGGG	GGGG	GGGG	AGGG	GGGG	AGGG	AGGG	GGGG	GGGG	GGGG	GGGG	AGGG	GGGG	GGGG	GGGG	AGGG	AAGG	AAGG	AGGG	AAGG	GGGG	GGGG	AGGG	AGGG	AAGG	AGGG	GGGG	AGGG	GGGG	GGGG	AGGG	GGGG	GGGG	AGGG	GGGG	GGGG	AAGG	AGGG	AGGG	AGGG	GGGG	AGGG	AGGG	GGGG	AGGG
PotVar0022579	7	795789	TTCC	TTCC	CCCC	TCCC	TCCC	TCCC	TTCC	TCCC	TCCC	TTCC	NA	TTCC	TTCC	CCCC	CCCC	TTCC	TCCC	TCCC	CCCC	TCCC	TCCC	TCCC	CCCC	TTCC	CCCC	TTCC	TCCC	CCCC	TTCC	TCCC	TCCC	TCCC	TCCC	TCCC	TCCC	CCCC	CCCC	CCCC	TCCC	TCCC	TCCC	TCCC	TTCC	CCCC	TCCC	CCCC	CCCC
PotVar0022595	7	795577	GGGG	GGGG	GGGG	GGGG	AGGG	GGGG	GGGG	GGGG	GGGG	GGGG	GGGG	GGGG	GGGG	GGGG	GGGG	GGGG	AGGG	GGGG	GGGG	GGGG	GGGG	GGGG	GGGG	GGGG	GGGG	GGGG	AGGG	GGGG	GGGG	GGGG	GGGG	GGGG	GGGG	GGGG	GGGG	GGGG	GGGG	GGGG	GGGG	GGGG	GGGG	GGGG	GGGG	GGGG	AGGG	GGGG	GGGG
PotVar0022615	7	795149	AAAA	AAAA	AAAA	AAAA	AAAA	AAAA	AAAA	AAAA	AAAA	AAAA	AAAA	AAAA	AAAA	AAAA	AAAA	AAAA	AAAA	AAAA	AAAA	AAAA	AAAA	AAAA	AAAA	AAAA	AAAA	AAAA	AAAA	AAAA	AAAA	AAAA	AAAA	AAAA	AAAA	AAAA	AAAA	AAAA	AAAA	AAAA	AAAA	AAAA	AAAA	AAAA	AAAA	AAAA	AAAA	AAAA	AAAA
PotVar0022653	7	794709	AGGG	GGGG	AGGG	GGGG	GGGG	GGGG	AGGG	AGGG	GGGG	AGGG	AGGG	AGGG	AGGG	AGGG	AAGG	AGGG	GGGG	AGGG	AGGG	GGGG	AAGG	GGGG	AGGG	GGGG	GGGG	GGGG	GGGG	AGGG	GGGG	GGGG	AGGG	AGGG	GGGG	GGGG	AGGG	AGGG	GGGG	GGGG	AGGG	GGGG	AGGG	GGGG	AGGG	AGGG	GGGG	GGGG	GGGG
PotVar0022654	7	794683	GGGG	AGGG	GGGG	GGGG	GGGG	GGGG	GGGG	AGGG	AGGG	AAGG	NA	AAGG	AAGG	GGGG	GGGG	AAGG	GGGG	GGGG	GGGG	GGGG	GGGG	GGGG	GGGG	AAGG	GGGG	GGGG	GGGG	GGGG	AGGG	GGGG	GGGG	AGGG	GGGG	GGGG	GGGG	GGGG	GGGG	GGGG	GGGG	AGGG	AGGG	AGGG	AGGG	GGGG	GGGG	GGGG	GGGG
PotVar0022656	7	794645	TTTT	TTTT	TTTC	TTTC	TTTT	TTTC	TTTT	TTTT	TTTT	TTTT	TTTT	TTTT	TTTT	TTTC	TTTT	TTTT	TTCC	TTTT	TTTT	TTTT	TTTT	TTTC	TTCC	TTTT	TTTC	TTTC	TTTT	TTTC	TTTC	TTTC	TTTC	TTTT	TTTT	TTTC	TTTT	TTTC	TTCC	TTCC	TTTT	TTCC	TTTT	TTTT	TTTC	TTTC	TTTC	TTTC	TTCC
PotVar0022689	7	638232	GGGG	GGGG	TTGG	TGGG	GGGG	TTGG	GGGG	TGGG	GGGG	GGGG	GGGG	GGGG	GGGG	TGGG	GGGG	GGGG	GGGG	TGGG	TGGG	TTGG	TGGG	TTTG	TTGG	GGGG	TGGG	TTGG	TGGG	TGGG	TGGG	TTGG	TGGG	GGGG	TGGG	TGGG	GGGG	TGGG	TTGG	TTGG	TGGG	TTTG	TGGG	TGGG	TGGG	TGGG	TGGG	TGGG	TTTG
PotVar0022690	7	638169	AAAA	AAAA	AAAA	AAAA	AAAA	AAAA	AAAA	AAAA	AAAA	AAAA	AAAA	AAAA	AAAA	AAAA	AAAA	AAAA	AAAA	AAAA	AAAA	AAAA	AAAA	AAAA	AAAA	AAAA	AAAA	AAAA	AAAA	AAAA	AAAA	AAAA	AAAA	AAAA	AAAA	AAAA	AAAA	AAAA	AAAA	AAAA	AAAA	AAAA	AAAA	AAAA	AAAA	AAAA	AAAA	AAAA	AAAA
PotVar0022691	7	638125	AAGG	AAGG	AGGG	GGGG	AGGG	GGGG	AAGG	AAGG	AGGG	AAAG	AAAG	AAAG	AAAG	AGGG	AAGG	AAAG	AAGG	AGGG	AAGG	AGGG	AAGG	GGGG	AGGG	AAGG	GGGG	AGGG	AGGG	AGGG	AAGG	AGGG	AGGG	NA	AGGG	GGGG	AAGG	AGGG	GGGG	AGGG	AGGG	AGGG	AAGG	AGGG	AAAG	AGGG	AAGG	GGGG	GGGG
PotVar0022694	7	638064	ACCC	AACC	CCCC	CCCC	ACCC	CCCC	ACCC	ACCC	ACCC	AACC	AACC	AACC	AACC	CCCC	CCCC	AACC	ACCC	CCCC	CCCC	ACCC	CCCC	CCCC	CCCC	AACC	CCCC	ACCC	CCCC	CCCC	AACC	ACCC	CCCC	ACCC	ACCC	CCCC	ACCC	CCCC	CCCC	ACCC	CCCC	ACCC	ACCC	ACCC	AACC	CCCC	ACCC	CCCC	CCCC
PotVar0022708	7	637866	TTCC	TTCC	TTCC	TTTC	TTTC	TTCC	TTTC	TTTC	TTTT	TTTC	TTTC	TTTC	TTTC	TTTC	TTTT	TTTC	TTCC	TTTC	TTTC	TCCC	TTTC	TCCC	TTCC	TTTC	TTTC	TCCC	TTTC	TTTC	TTCC	TCCC	TTTC	TTTT	TTCC	TTCC	TTTC	TTTC	TTCC	TTCC	TTTC	TCCC	TTTC	TTTC	TCCC	TTTC	TTCC	TTTC	TCCC
PotVar0022711	7	637812	AGGG	AAGG	AAGG	AAAG	AAAG	AAAG	AAGG	AAGG	AAAG	AGGG	AGGG	AGGG	AGGG	AAGG	AAGG	AGGG	AGGG	AAAG	AAGG	AAAG	AAGG	AAAA	AGGG	AAGG	AAAG	AAGG	AAGG	AAGG	AGGG	AAGG	AAGG	AAGG	AAAG	AAGG	AAGG	AAGG	AAGG	AGGG	AAAG	AGGG	AAGG	AAAG	GGGG	AAGG	AGGG	AAAG	AAGG
PotVar0022712	7	637785	TGGG	GGGG	TGGG	TGGG	GGGG	TGGG	GGGG	GGGG	GGGG	GGGG	GGGG	GGGG	GGGG	TGGG	GGGG	GGGG	TGGG	GGGG	GGGG	GGGG	GGGG	GGGG	TTGG	GGGG	TGGG	TGGG	TGGG	TGGG	TGGG	TGGG	TGGG	GGGG	GGGG	TTGG	GGGG	TGGG	TTGG	TTGG	GGGG	TTGG	GGGG	GGGG	TGGG	TGGG	TGGG	TGGG	TTGG
PotVar0022719	7	637671	CCCC	CCCC	TCCC	CCCC	CCCC	TCCC	CCCC	TCCC	CCCC	CCCC	CCCC	CCCC	CCCC	CCCC	CCCC	CCCC	CCCC	TCCC	TCCC	TTCC	TCCC	TTTC	CCCC	CCCC	CCCC	TCCC	CCCC	CCCC	CCCC	TCCC	CCCC	CCCC	TCCC	CCCC	CCCC	CCCC	CCCC	CCCC	TCCC	TCCC	TCCC	TCCC	CCCC	CCCC	CCCC	CCCC	TCCC
PotVar0022723	7	637614	CCCC	CCCC	CCCC	CCCC	CCCC	CCCC	CCCC	CCCC	CCCC	CCCC	CCCC	CCCC	CCCC	CCCC	CCCC	CCCC	CCCC	CCCC	CCCC	CCCC	CCCC	CCCC	CCCC	CCCC	CCCC	CCCC	CCCC	CCCC	CCCC	CCCC	CCCC	CCCC	CCCC	CCCC	CCCC	CCCC	CCCC	CCCC	CCCC	CCCC	CCCC	CCCC	CCCC	CCCC	CCCC	CCCC	CCCC
PotVar0022763	7	637115	GGGG	GGGG	GGGG	GGGG	GGGG	GGGG	GGGG	TGGG	TGGG	TGGG	TGGG	TGGG	TGGG	GGGG	GGGG	TGGG	GGGG	GGGG	GGGG	GGGG	NA	GGGG	GGGG	TGGG	GGGG	GGGG	GGGG	GGGG	TGGG	GGGG	GGGG	TGGG	GGGG	GGGG	GGGG	GGGG	GGGG	TGGG	NA	TGGG	TGGG	TGGG	GGGG	GGGG	GGGG	GGGG	GGGG
PotVar0022817	7	588855	AAGG	AAAA	AAAG	AAAA	AAAA	AAAA	AAAG	AAGG	AAAG	AAGG	AAGG	AAGG	AAGG	AAAG	AAGG	AAGG	NA	AAAG	AAGG	AAAA	AAGG	AAAA	AAAG	AAAG	AAAA	AAAA	AAAA	AAAG	AAAG	AAAA	AAAG	AAGG	AAAA	AAAG	AAAG	AAAG	AAAA	AAAG	AAAG	AAAG	AAGG	AAAG	AAAG	AAAG	AAAA	AAAA	AAAA
PotVar0022866	7	588278	GGGG	GGGG	GGGG	GGGG	GGGG	GGGG	GGGG	GGGG	GGGG	GGGG	GGGG	GGGG	GGGG	GGGG	GGGG	GGGG	AGGG	GGGG	GGGG	GGGG	GGGG	GGGG	GGGG	GGGG	GGGG	GGGG	GGGG	GGGG	GGGG	GGGG	GGGG	GGGG	GGGG	GGGG	GGGG	GGGG	GGGG	GGGG	GGGG	GGGG	GGGG	GGGG	GGGG	GGGG	GGGG	GGGG	GGGG
PotVar0022871	7	588200	AGGG	GGGG	GGGG	GGGG	GGGG	GGGG	GGGG	GGGG	GGGG	GGGG	GGGG	GGGG	GGGG	GGGG	GGGG	GGGG	GGGG	GGGG	GGGG	GGGG	GGGG	GGGG	GGGG	GGGG	GGGG	GGGG	GGGG	GGGG	GGGG	GGGG	GGGG	GGGG	GGGG	AGGG	GGGG	GGGG	GGGG	GGGG	GGGG	GGGG	GGGG	GGGG	GGGG	GGGG	GGGG	GGGG	GGGG
PotVar0022881	7	588071	GGGG	GGGG	GGGG	GGGG	GGGG	GGGG	GGGG	GGGG	GGGG	GGGG	GGGG	GGGG	GGGG	GGGG	GGGG	GGGG	GGGG	GGGG	GGGG	GGGG	GGGG	GGGG	GGGG	GGGG	GGGG	GGGG	GGGG	GGGG	GGGG	GGGG	GGGG	GGGG	GGGG	GGGG	GGGG	GGGG	GGGG	GGGG	GGGG	GGGG	GGGG	GGGG	GGGG	GGGG	GGGG	GGGG	GGGG
PotVar0022930	7	587623	TTTC	TTTT	TTTT	TTTT	TTTT	TTTT	TTTT	TTTT	TTTT	TTTT	TTTT	TTTT	TTTT	TTTT	TTTT	TTTT	TTTT	TTTT	TTTT	TTTT	TTTT	TTTT	TTTT	TTTT	TTTT	TTTT	TTTT	TTTT	TTTT	TTTT	TTTT	TTTT	TTTT	TTTC	TTTT	TTTT	TTTT	TTTT	TTTT	TTTT	TTTT	TTTT	TTTT	TTTT	TTTT	TTTT	TTTT
PotVar0022931	7	587555	GGGG	GGGG	GGGG	GGGG	GGGG	GGGG	GGGG	GGGG	GGGG	GGGG	GGGG	GGGG	GGGG	GGGG	GGGG	GGGG	GGGG	GGGG	GGGG	GGGG	GGGG	GGGG	GGGG	GGGG	GGGG	GGGG	GGGG	GGGG	GGGG	GGGG	GGGG	GGGG	GGGG	GGGG	GGGG	GGGG	GGGG	GGGG	GGGG	GGGG	GGGG	GGGG	GGGG	GGGG	GGGG	GGGG	GGGG
PotVar0022978	7	587066	AGGG	AGGG	GGGG	AAGG	AGGG	AGGG	AAGG	AGGG	AGGG	GGGG	GGGG	GGGG	GGGG	AGGG	AGGG	GGGG	AAGG	AAGG	AGGG	AGGG	AGGG	AGGG	GGGG	GGGG	AAAG	AGGG	AAGG	AGGG	GGGG	AGGG	AAGG	AGGG	AAGG	AGGG	AGGG	AGGG	AGGG	GGGG	AAGG	GGGG	GGGG	GGGG	GGGG	AGGG	GGGG	AGGG	GGGG
PotVar0022997	7	586600	GGGG	AGGG	AAGG	AGGG	AAGG	AAGG	GGGG	AGGG	AAGG	AGGG	AGGG	AGGG	AGGG	AGGG	AGGG	AGGG	AGGG	AGGG	AGGG	AAGG	AGGG	AAAG	AGGG	AAGG	GGGG	AGGG	GGGG	AGGG	AGGG	AGGG	GGGG	AGGG	AGGG	AGGG	AGGG	AGGG	AGGG	AGGG	AGGG	AGGG	AAGG	AAAG	GGGG	AGGG	AGGG	AAGG	AAGG
PotVar0023000	7	586486	GGGG	GGGG	GGGG	GGGG	GGGG	GGGG	GGGG	GGGG	GGGG	GGGG	GGGG	GGGG	GGGG	GGGG	GGGG	GGGG	GGGG	GGGG	GGGG	GGGG	GGGG	GGGG	GGGG	GGGG	GGGG	GGGG	GGGG	GGGG	GGGG	GGGG	GGGG	GGGG	GGGG	GGGG	GGGG	GGGG	GGGG	GGGG	GGGG	GGGG	GGGG	GGGG	GGGG	GGGG	GGGG	GGGG	GGGG
PotVar0023040	7	584948	GGGG	AGGG	AGGG	AGGG	AAGG	AGGG	GGGG	GGGG	AAGG	AGGG	AGGG	AGGG	AGGG	AGGG	AGGG	AGGG	AGGG	GGGG	GGGG	GGGG	GGGG	GGGG	AGGG	AAGG	GGGG	GGGG	GGGG	AGGG	AGGG	GGGG	GGGG	AGGG	GGGG	AGGG	AGGG	AGGG	AGGG	AGGG	GGGG	GGGG	AGGG	AAGG	GGGG	AGGG	AGGG	AAGG	AGGG
PotVar0023044	7	584803	GGGG	GGGG	AGGG	AGGG	GGGG	AGGG	GGGG	GGGG	GGGG	GGGG	GGGG	GGGG	GGGG	AGGG	GGGG	GGGG	GGGG	GGGG	GGGG	GGGG	GGGG	GGGG	AAGG	GGGG	AGGG	AGGG	AGGG	AGGG	AGGG	AGGG	AGGG	GGGG	GGGG	AGGG	GGGG	AGGG	AAGG	AAGG	GGGG	AAGG	GGGG	GGGG	AGGG	AGGG	AGGG	AGGG	AAGG
PotVar0023049	7	584774	CCCC	CCCC	CCCC	CCCC	CCCC	CCCC	CCCC	CCCC	CCCC	CCCC	CCCC	CCCC	CCCC	CCCC	CCCC	CCCC	CCCC	CCCC	CCCC	CCCC	CCCC	CCCC	CCCC	CCCC	CCCC	CCCC	CCCC	CCCC	CCCC	CCCC	CCCC	CCCC	CCCC	CCCC	CCCC	CCCC	CCCC	CCCC	CCCC	CCCC	CCCC	CCCC	CCCC	CCCC	CCCC	CCCC	CCCC
PotVar0023140	8	56784350	TTTT	TTTT	TTTT	TTTT	TTTT	TTTC	TTTC	TTTC	TTTC	TTTT	TTTT	TTTT	TTTT	TTTT	TTTT	TTTT	TTTT	TTTT	TTCC	TTTT	TTTT	TTTT	TTTT	TTTT	TTTT	TTTC	TTTT	TTTT	TTTT	TTTC	TTTT	TTTT	TTTT	TTTT	TTTC	TTTT	TTTT	TTTT	TTTT	TTTC	TTTT	TTTC	TTTT	TTTT	TTCC	TTTC	TTTC
PotVar0023144	8	56784269	AAAG	AAAG	AAAG	AAGG	AAAA	AAAA	AAAG	AAAA	AAAA	AAAG	AAAG	AAAG	AAAG	AAGG	AAAG	AAAG	AAAA	AAAA	AAAA	AAAA	AAAA	AAAG	AGGG	AAGG	AAAA	AAAA	AAAG	AAAA	AAGG	AAAA	AAAA	AAAA	AAAG	AAAA	AAAA	AAGG	AAAA	AAAA	AAAG	AAGG	AAGG	AAAA	AAGG	AAAA	AAAA	AAAA	AAAG
PotVar0023147	8	56784206	TTCC	TCCC	TCCC	TCCC	CCCC	TTCC	TCCC	TCCC	CCCC	TCCC	TCCC	TCCC	TCCC	CCCC	TCCC	TCCC	TTTC	TCCC	TTCC	TCCC	CCCC	TCCC	CCCC	NA	CCCC	CCCC	TTCC	CCCC	TCCC	TCCC	TTTC	CCCC	TTCC	TCCC	CCCC	CCCC	TTCC	TTCC	TTCC	TCCC	TCCC	TCCC	TCCC	TCCC	TCCC	TCCC	TCCC
PotVar0023148	8	56784173	CCCC	CCCC	CCCC	CCCC	CCCC	TCCC	CCCC	CCCC	CCCC	CCCC	CCCC	CCCC	CCCC	CCCC	CCCC	CCCC	CCCC	CCCC	CCCC	CCCC	CCCC	CCCC	CCCC	TTCC	CCCC	CCCC	CCCC	CCCC	TCCC	CCCC	TCCC	CCCC	TCCC	CCCC	CCCC	CCCC	TTCC	CCCC	TCCC	TCCC	TCCC	TCCC	TCCC	CCCC	CCCC	TCCC	TCCC
PotVar0023184	8	56783272	CCCC	TCCC	TCCC	TCCC	CCCC	CCCC	TCCC	TCCC	TTCC	TTCC	TTCC	TTCC	TTCC	TCCC	CCCC	TTCC	TCCC	TCCC	CCCC	TTCC	TTTC	CCCC	CCCC	TCCC	TCCC	TTCC	CCCC	CCCC	CCCC	TTCC	CCCC	TCCC	CCCC	TCCC	TTCC	TCCC	TCCC	TTCC	TCCC	CCCC	CCCC	TCCC	TCCC	CCCC	TCCC	TTCC	TCCC
PotVar0023261	8	56781992	TTCC	TTCC	TTCC	TTCC	TTTT	TCCC	TCCC	NA	TCCC	TCCC	TCCC	TCCC	TCCC	TTTC	TTTC	TCCC	CCCC	TTCC	NA	TCCC	TCCC	TTTC	TTTT	TCCC	TTTC	TCCC	TTCC	TTTT	TTTC	CCCC	TCCC	TTTC	TTCC	TTCC	TCCC	TTTC	TCCC	CCCC	TCCC	TTCC	TTTC	TCCC	TTCC	TTTC	CCCC	CCCC	TCCC
PotVar0023265	8	56781939	TTCC	TTCC	TTCC	NA	CCCC	TTTC	TTTC	TTTC	TTTC	TTTC	TTTC	TTTC	TTTC	TCCC	TCCC	TTTC	TTTT	TTCC	TTTT	TTTC	TTTC	TCCC	CCCC	TTTC	TCCC	TTTC	TTCC	CCCC	TCCC	TTTT	TTTC	TCCC	TTCC	TTCC	TTTC	TCCC	TTTC	TTTT	TTTC	TTCC	TCCC	TTTC	TTCC	TCCC	TTTT	TTTT	TTTC
PotVar0023288	8	56628046	CCCC	CCCC	CCCC	CCCC	CCCC	TCCC	TCCC	TCCC	TCCC	CCCC	CCCC	CCCC	CCCC	CCCC	CCCC	CCCC	CCCC	CCCC	TCCC	CCCC	CCCC	CCCC	CCCC	CCCC	CCCC	TCCC	CCCC	CCCC	CCCC	TCCC	CCCC	CCCC	CCCC	CCCC	TCCC	CCCC	CCCC	CCCC	CCCC	TCCC	CCCC	TCCC	CCCC	CCCC	TTCC	TCCC	TCCC
PotVar0023292	8	56627977	CCCC	TCCC	CCCC	CCCC	CCCC	CCCC	CCCC	CCCC	CCCC	CCCC	CCCC	CCCC	CCCC	TCCC	CCCC	CCCC	CCCC	CCCC	CCCC	CCCC	CCCC	CCCC	TCCC	CCCC	CCCC	CCCC	TCCC	CCCC	CCCC	CCCC	CCCC	CCCC	TTCC	CCCC	CCCC	TCCC	CCCC	CCCC	CCCC	TCCC	TCCC	CCCC	CCCC	CCCC	CCCC	CCCC	TCCC
PotVar0023309	8	56627671	TTTC	TTTT	TTTT	TTTC	TTTT	TTTT	TTTC	TTTT	TTTT	TTTC	TTTC	TTTC	TTTC	NA	TTTC	TTTC	TTTT	TTTT	TTTT	TTTT	TTTT	TTTC	TTCC	TTTC	TTTT	TTTT	TTTT	TTTT	TTCC	TTTT	TTTT	TTTT	TTTT	TTTT	TTTT	TTTC	TTTT	TTTT	TTTC	TTTT	TTTC	TTTT	TTTC	TTTT	TTTT	TTTT	TTTT
PotVar0023333	8	56625656	TCCC	TTCC	TCCC	TCCC	TTTT	TCCC	CCCC	TCCC	TCCC	CCCC	CCCC	CCCC	CCCC	TTCC	TTCC	CCCC	CCCC	TTCC	CCCC	TCCC	TCCC	TTCC	TTCC	CCCC	TTTC	TCCC	NA	TTTT	CCCC	CCCC	TCCC	TTTC	TTCC	TTCC	TCCC	TTCC	TCCC	CCCC	CCCC	TCCC	TTCC	CCCC	CCCC	TTTC	CCCC	CCCC	TCCC
PotVar0023337	8	56625572	TTTC	TCCC	TTCC	TTCC	CCCC	TCCC	TTCC	TCCC	CCCC	TTCC	TTCC	TTCC	TTCC	TCCC	TTCC	TTCC	TTTC	TCCC	TTCC	TCCC	CCCC	TTCC	TTCC	TCCC	CCCC	CCCC	TTCC	CCCC	TTCC	TCCC	TTCC	CCCC	TCCC	TCCC	CCCC	TCCC	CCCC	TTCC	TTCC	TCCC	TCCC	TCCC	TTCC	TCCC	TCCC	TCCC	CCCC
PotVar0023375	8	56624935	CCCC	CCCC	CCCC	CCCC	CCCC	ACCC	ACCC	ACCC	ACCC	CCCC	CCCC	CCCC	CCCC	CCCC	CCCC	CCCC	CCCC	CCCC	ACCC	CCCC	CCCC	CCCC	CCCC	CCCC	CCCC	ACCC	CCCC	CCCC	CCCC	ACCC	CCCC	CCCC	CCCC	CCCC	ACCC	CCCC	CCCC	CCCC	CCCC	ACCC	CCCC	ACCC	CCCC	CCCC	AACC	ACCC	ACCC
PotVar0023381	8	56624763	CCCC	CCCC	CCCC	CCCC	CCCC	TCCC	CCCC	CCCC	CCCC	CCCC	CCCC	CCCC	CCCC	CCCC	CCCC	CCCC	CCCC	CCCC	CCCC	CCCC	CCCC	CCCC	CCCC	TTCC	CCCC	CCCC	CCCC	CCCC	TTCC	CCCC	TCCC	CCCC	TCCC	CCCC	CCCC	CCCC	TTCC	CCCC	TCCC	TCCC	TCCC	TCCC	TCCC	CCCC	CCCC	TCCC	TCCC
PotVar0023391	8	56590373	TTTT	TTTT	TTTT	TTTT	TTTT	TTTT	TTTT	TTTT	TTTT	TTTT	TTTT	TTTT	TTTT	TTTT	TTTT	TTTT	TTTT	TTTT	TTTT	TTTT	TTTT	TTTT	TTTT	TTTT	TTTT	TTTT	TTTT	TTTT	TTTT	TTTT	TTTT	TTTT	TTTT	TTTT	TTTT	TTTT	TTTT	TTTT	TTTT	TTTT	TTTT	TTTT	TTTT	TTTT	TTTT	TTTT	TTTT
PotVar0023392	8	56590329	TTTT	TTTT	TTTT	TTTT	TTTT	TTTC	TTTT	TTTT	TTTT	TTTT	TTTT	TTTT	TTTT	TTTT	TTTT	TTTT	TTTT	TTTT	TTTT	TTTT	TTTT	TTTT	TTTT	TTCC	TTTT	TTTT	TTTT	TTTT	TTCC	TTTT	TTTC	TTTT	TTTC	TTTT	TTTT	TTTT	TTCC	TTTT	TTTC	TTTC	TTTC	TTTC	TTTC	TTTT	TTTT	TTTC	TTTC
PotVar0023396	8	56590145	AACC	AAAC	AAAC	AAAC	AAAA	AAAC	AAAA	AAAC	AAAA	AAAC	AAAC	AAAC	AAAC	AAAA	AAAC	AAAC	ACCC	AAAC	AACC	AAAC	AAAA	AAAC	AAAA	AAAA	AAAA	AAAA	AACC	AAAA	AAAA	AAAC	AACC	AAAA	AAAC	AAAC	AAAA	AAAA	AAAA	NA	AAAC	AAAA	AAAA	AAAA	AAAA	AAAC	AAAC	AAAC	AAAA
PotVar0023408	8	56589975	CCCC	CCCC	TCCC	CCCC	CCCC	CCCC	CCCC	CCCC	CCCC	CCCC	CCCC	CCCC	CCCC	CCCC	CCCC	CCCC	CCCC	CCCC	CCCC	CCCC	CCCC	CCCC	CCCC	CCCC	CCCC	CCCC	CCCC	CCCC	CCCC	CCCC	CCCC	CCCC	CCCC	CCCC	CCCC	CCCC	CCCC	CCCC	CCCC	TCCC	CCCC	TCCC	TCCC	CCCC	CCCC	CCCC	CCCC
PotVar0023409	8	56589902	GGGG	GGGG	GGGG	GGGG	GGGG	AAGG	AGGG	AGGG	AGGG	GGGG	GGGG	GGGG	GGGG	GGGG	GGGG	GGGG	GGGG	GGGG	AGGG	GGGG	GGGG	GGGG	GGGG	AAGG	GGGG	AGGG	GGGG	GGGG	AAGG	AGGG	AGGG	GGGG	AGGG	GGGG	AGGG	GGGG	AAGG	GGGG	AGGG	AAGG	AGGG	AAGG	AGGG	GGGG	AAGG	AAGG	AAGG
PotVar0023429	8	56589596	TTCC	TCCC	TCCC	TCCC	CCCC	TTTC	TTCC	TTCC	TCCC	TCCC	TCCC	TCCC	TCCC	CCCC	TCCC	NA	NA	NA	NA	TCCC	CCCC	TCCC	CCCC	TTCC	CCCC	TCCC	TTCC	CCCC	NA	TTCC	TTTC	CCCC	TTCC	TCCC	TCCC	CCCC	TTCC	TTCC	TTCC	TTCC	TCCC	TTCC	TCCC	TCCC	TTTC	TTTC	TTCC
PotVar0023483	8	56588968	AAAG	AAAA	AAAA	AAAG	AAAA	AAAG	AAGG	AAAG	AAAG	AAAG	AAAG	AAAG	AAAG	AAAG	AAAG	AAAG	AAAA	AAAA	AAAG	AAAA	AAAA	AAAG	AAGG	AAAG	AAAA	AAAG	AAAA	AAAA	AAGG	AAAG	AAAA	AAAA	AAAA	AAAA	AAAG	AAAG	AAAA	AAAA	AAAG	AAAG	AAAG	AAAG	AAAG	AAAA	AAGG	AAAG	AAAG
PotVar0023506	8	56588668	GGGG	TGGG	TGGG	TGGG	GGGG	GGGG	TGGG	TGGG	TTGG	TTGG	TTGG	TTGG	TTGG	TGGG	GGGG	TTGG	TGGG	TGGG	GGGG	TTGG	TTTG	GGGG	GGGG	TGGG	TGGG	TTGG	GGGG	GGGG	GGGG	TTGG	GGGG	TGGG	GGGG	TGGG	TTGG	TGGG	TGGG	TTGG	TGGG	GGGG	GGGG	TGGG	TGGG	GGGG	TGGG	TGGG	TGGG
PotVar0023561	8	56440571	GGGG	GGGG	GGGG	GGGG	GGGG	AGGG	AGGG	AGGG	AGGG	GGGG	GGGG	GGGG	GGGG	GGGG	GGGG	GGGG	GGGG	GGGG	AGGG	GGGG	GGGG	GGGG	GGGG	GGGG	GGGG	AGGG	GGGG	GGGG	GGGG	AGGG	GGGG	GGGG	GGGG	GGGG	AGGG	GGGG	GGGG	GGGG	GGGG	AGGG	GGGG	AGGG	GGGG	GGGG	AAGG	AGGG	AGGG
PotVar0023563	8	56440505	TTTT	TTTT	TTTT	TTTT	TTTT	TTTT	TTTT	TTTT	TTTT	TTTT	TTTT	TTTT	TTTT	TTTT	TTTT	TTTT	TTTT	TTTT	TTTT	TTTT	TTTT	TTTT	TTTT	TTTT	TTTT	TTTT	TTTT	TTTT	TTTT	TTTT	TTTT	TTTT	TTTT	TTTT	TTTT	TTTT	TTTT	TTTT	TTTT	TTTT	TTTT	TTTT	TTTT	TTTT	TTTT	TTTT	TTTT
PotVar0023564	8	56440468	AAAG	AAAG	AAAA	AAAG	AAAG	AAAA	AAAG	AAAA	AAAA	AAAG	AAAG	AAAG	AAAG	AAGG	AAGG	AAAG	AAAA	AAAA	AAAA	AAAA	AAAG	AAAG	AGGG	AAAG	AAAA	AAAG	AAAG	AAGG	AAGG	AAAA	AAAG	AAAA	AAAG	AAAA	AAAA	AAGG	AAAA	AAAA	AAAG	AAAG	AAGG	AAAA	AAAG	AAAG	AAAA	AAAA	AAAG
PotVar0023576	8	56439822	GGGG	GGGG	GGGG	GGGG	GGGG	GGGG	GGGG	GGGG	GGGG	GGGG	GGGG	GGGG	GGGG	GGGG	GGGG	GGGG	GGGG	GGGG	GGGG	GGGG	GGGG	GGGG	GGGG	GGGG	GGGG	GGGG	GGGG	GGGG	GGGG	GGGG	GGGG	GGGG	GGGG	GGGG	GGGG	GGGG	GGGG	GGGG	GGGG	GGGG	GGGG	GGGG	GGGG	GGGG	GGGG	GGGG	GGGG
PotVar0023579	8	56439790	GGGG	AGGG	AGGG	AGGG	GGGG	AGGG	AAAG	AAGG	AAGG	AAGG	AAGG	AAGG	AAGG	AGGG	GGGG	AAGG	NA	AGGG	AAGG	AAGG	AAAG	GGGG	GGGG	AGGG	AGGG	AAAG	GGGG	GGGG	GGGG	AAAG	GGGG	AGGG	GGGG	AGGG	AAAG	AGGG	AGGG	AAGG	AGGG	AGGG	GGGG	AAGG	AGGG	GGGG	AAAG	AAGG	AAGG
PotVar0023580	8	56439715	AAAG	AAAA	AAAA	AAAG	AAAA	AAAA	AAAG	AAAA	AAAA	AAAG	AAAG	AAAG	AAAG	AAAG	AAAG	AAAG	AAAA	AAAA	AAAG	AAAA	AAAA	AAAG	AAGG	AAAG	AAAA	AAAA	AAAA	AAAA	AAGG	AAAA	AAAA	AAAA	AAAA	AAAA	AAAA	AAAG	AAAA	AAAA	AAAG	AAAA	AAAG	AAAA	AAAG	AAAA	AAAA	AAAA	AAAA
PotVar0023582	8	56439690	ACCC	AAAC	AACC	AACC	AAAA	ACCC	ACCC	AACC	AACC	AACC	AACC	AACC	AACC	AAAC	AACC	AACC	ACCC	AAAC	ACCC	AAAC	AAAA	AACC	AACC	ACCC	AAAA	AAAC	AACC	AAAA	CCCC	AACC	ACCC	AAAA	AACC	AAAC	AAAC	AAAC	AAAC	AACC	ACCC	ACCC	AACC	ACCC	ACCC	AAAC	ACCC	ACCC	AACC
PotVar0023583	8	56439624	AAGG	AGGG	AAGG	AGGG	GGGG	AAAG	AAGG	AAGG	AAGG	AGGG	AGGG	AGGG	AGGG	GGGG	AGGG	AGGG	AAAG	AGGG	AAAG	AGGG	GGGG	AGGG	GGGG	AAGG	GGGG	AGGG	AAGG	GGGG	AAGG	AAGG	AAAG	GGGG	AAGG	AGGG	AGGG	GGGG	AGGG	AAGG	AAGG	AAAG	AGGG	AAAG	AAGG	AGGG	AAAG	AAAG	AAGG
PotVar0023585	8	56439557	TTTT	TTTT	TTTC	TTTT	TTTT	TTTT	TTTT	TTTT	TTTT	TTTT	TTTT	TTTT	TTTT	TTTT	TTTT	TTTT	TTTT	TTTT	TTTT	TTTT	TTTT	TTTT	TTTT	TTTT	TTTT	TTTT	TTTT	TTTT	TTTT	TTTT	TTTT	TTTT	TTTT	TTTT	TTTT	TTTT	TTTT	TTTT	TTTT	TTTC	TTTT	TTTC	TTTC	TTTT	TTTT	TTTT	TTTT
PotVar0023602	8	56439339	NA	AAAG	AAAG	AAAG	AAAA	AAAG	AAAA	AAAG	AAAG	AAAG	AAAG	AAAG	AAAG	AAAA	AAAG	AAAG	AGGG	AAAG	AAGG	AAAG	AAAA	AAAG	AAAA	AAAA	AAAA	AAAA	AAGG	AAAA	AAAA	AAAG	AAGG	AAAA	AAAG	AAAG	AAAA	AAAA	AAAA	AAGG	AAAG	AAAA	AAAA	AAAA	AAAA	AAAG	AAAG	AAAG	AAAA
PotVar0023676	8	54778543	CCCC	CCCC	CCCC	CCCC	CCCC	CCCC	CCCC	CCCC	TCCC	TCCC	TCCC	TCCC	TCCC	CCCC	CCCC	TCCC	CCCC	CCCC	NA	CCCC	CCCC	CCCC	CCCC	CCCC	CCCC	CCCC	CCCC	CCCC	CCCC	TCCC	CCCC	CCCC	TCCC	CCCC	CCCC	CCCC	CCCC	CCCC	CCCC	TCCC	CCCC	NA	CCCC	CCCC	CCCC	NA	CCCC
PotVar0023678	8	54778465	CCCC	TCCC	TCCC	TCCC	CCCC	CCCC	TTCC	CCCC	TCCC	TTCC	TTCC	TTCC	TTCC	CCCC	CCCC	TTCC	CCCC	CCCC	TTCC	CCCC	CCCC	CCCC	CCCC	CCCC	CCCC	CCCC	CCCC	CCCC	CCCC	TCCC	CCCC	TCCC	TCCC	TCCC	CCCC	CCCC	CCCC	CCCC	CCCC	TTCC	TCCC	TCCC	CCCC	TCCC	CCCC	TTCC	TCCC
PotVar0023689	8	54778195	CCCC	TCCC	TCCC	TCCC	CCCC	CCCC	TCCC	CCCC	CCCC	CCCC	CCCC	CCCC	CCCC	CCCC	CCCC	CCCC	CCCC	CCCC	CCCC	CCCC	CCCC	CCCC	CCCC	CCCC	CCCC	CCCC	CCCC	CCCC	CCCC	CCCC	CCCC	TCCC	CCCC	TCCC	CCCC	CCCC	CCCC	CCCC	CCCC	TCCC	TCCC	CCCC	CCCC	TCCC	CCCC	TCCC	TCCC
PotVar0023717	8	54777565	CCCC	CCCC	CCCC	CCCC	CCCC	CCCC	CCCC	CCCC	CCCC	CCCC	CCCC	CCCC	CCCC	CCCC	CCCC	CCCC	CCCC	CCCC	CCCC	CCCC	CCCC	CCCC	CCCC	CCCC	CCCC	CCCC	CCCC	CCCC	CCCC	CCCC	CCCC	CCCC	CCCC	CCCC	CCCC	CCCC	CCCC	CCCC	CCCC	CCCC	CCCC	CCCC	CCCC	CCCC	CCCC	CCCC	CCCC
PotVar0023738	8	54777133	AAAA	AAAA	AAAA	AAAA	AAAA	AAAA	AAAA	AAAA	AAAA	AAAC	AAAC	AAAC	AAAC	AAAA	AAAA	AAAC	AAAA	AAAA	AAAA	AAAA	AAAA	AAAA	AAAA	AAAA	AAAA	AAAA	AAAA	AAAA	AAAA	AAAA	AAAA	AAAA	AAAA	AAAA	AAAA	AAAA	AAAA	AAAA	AAAA	AAAA	AAAA	AAAA	AAAA	AAAA	AAAA	AAAA	AAAA
PotVar0023743	8	54775465	AAAA	AAAC	AAAC	AAAC	AAAA	AAAA	AAAC	AAAA	AAAA	AAAA	AAAA	AAAA	AAAA	AAAA	AAAA	AAAA	AAAA	AAAA	AAAA	AAAA	AAAA	AAAA	AAAA	AAAA	AAAA	AAAA	AAAA	AAAA	AAAA	AAAA	AAAA	AAAC	AAAA	AAAC	AAAA	AAAA	AAAA	AAAA	AAAA	AAAC	AAAC	AAAA	AAAA	AAAC	AAAA	AAAC	AAAC
PotVar0023745	8	54775358	ACCC	AACC	ACCC	ACCC	AACC	CCCC	CCCC	CCCC	CCCC	ACCC	ACCC	ACCC	ACCC	AACC	AACC	ACCC	ACCC	ACCC	ACCC	AACC	AACC	ACCC	ACCC	AACC	AAAC	ACCC	AACC	ACCC	ACCC	AACC	CCCC	AACC	CCCC	ACCC	ACCC	AACC	AACC	ACCC	ACCC	CCCC	CCCC	ACCC	ACCC	CCCC	AAAC	ACCC	ACCC
PotVar0023747	8	54775285	TTTT	TTTT	TTTT	TTTT	TTTT	TTTT	TTTT	TTTT	TTTT	TTTC	TTTC	TTTC	TTTC	TTTT	TTTT	TTTC	TTTT	TTTT	NA	TTTT	TTTT	TTTT	TTTT	TTTT	TTTT	TTTT	TTTT	TTTT	TTTT	TTTT	TTTT	TTTT	TTTT	TTTT	TTTT	TTTT	TTTT	TTTT	TTTT	TTTT	TTTT	TTTT	TTTT	TTTT	TTTT	TTTT	TTTT
PotVar0023779	8	54759104	AAAA	AAAA	AAAA	AAAA	AAAA	AAAA	AAAA	AAAA	AAAG	AAAG	AAAG	AAAG	AAAG	AAAA	AAAA	AAAG	AAAA	AAAA	AAAG	AAAA	AAAA	AAAA	AAAA	AAAA	AAAA	AAAA	AAAA	AAAA	AAAA	AAAG	AAAA	AAAA	AAAG	AAAA	AAAA	AAAA	AAAA	AAAA	AAAA	AAAG	AAAA	AAAG	AAAA	AAAA	AAAA	AAAG	AAAA
PotVar0023792	8	54758890	TTTT	TTTT	TTTT	TTTT	TTTT	TTTT	TTTT	TTTT	TTTT	TTTC	TTTC	TTTC	TTTC	TTTT	TTTT	TTTC	TTTT	TTTT	TTTT	TTTT	TTTT	TTTT	TTTT	TTTT	TTTT	TTTT	TTTT	TTTT	TTTT	TTTT	TTTT	TTTT	TTTT	TTTT	TTTT	TTTT	TTTT	TTTT	TTTT	TTTT	TTTT	TTTT	TTTT	TTTT	TTTT	TTTT	TTTT
PotVar0023806	8	54757800	AAAA	AAAA	AAAA	AAAA	AAAA	AAAA	AAAA	AAAA	AAAA	AAAA	AAAA	AAAA	AAAA	AAAA	AAAA	AAAA	AAAA	AAAA	AAAA	AAAA	AAAA	AAAA	AAAA	AAAA	AAAA	AAAA	AAAA	AAAA	AAAA	AAAA	AAAA	AAAA	AAAA	AAAA	AAAA	AAAA	AAAA	AAAA	AAAA	AAAA	AAAA	AAAA	AAAA	AAAA	AAAA	AAAA	AAAA
PotVar0023817	8	54754626	CCCC	CCCC	CCCC	TCCC	CCCC	CCCC	TCCC	CCCC	TCCC	TCCC	TCCC	TCCC	TCCC	CCCC	CCCC	NA	CCCC	CCCC	NA	CCCC	CCCC	CCCC	CCCC	CCCC	CCCC	CCCC	CCCC	CCCC	CCCC	TCCC	CCCC	CCCC	TCCC	CCCC	CCCC	CCCC	CCCC	CCCC	CCCC	TCCC	CCCC	TCCC	CCCC	CCCC	CCCC	TCCC	CCCC
PotVar0023850	8	54753970	TTTT	TTTC	TTTC	TTTC	TTTT	TTTT	TTCC	TTTT	TTTC	TTCC	TTCC	TTCC	TTCC	TTTT	TTTT	TTCC	TTTT	TTTT	TTCC	TTTT	TTTT	TTTT	TTTT	TTTT	TTTT	TTTT	TTTT	TTTT	TTTT	TTTC	TTTT	TTTC	TTTC	TTTC	TTTT	TTTT	TTTT	TTTT	TTTT	TTCC	TTTC	TTTC	TTTT	TTTC	TTTT	TTCC	TTTC
PotVar0023867	8	54753174	AAAA	AAAG	AAAG	AAAA	AAAA	AAAA	AAAG	AAAA	AAAA	AAAA	AAAA	AAAA	AAAA	AAAA	AAAA	AAAA	AAAA	AAAA	AAAA	AAAA	AAAA	AAAA	AAAA	AAAA	AAAA	AAAA	AAAA	AAAA	AAAA	AAAA	AAAA	AAAG	AAAA	AAAG	AAAA	AAAA	AAAA	AAAA	AAAA	AAAG	AAAG	AAAA	AAAA	AAAG	AAAA	AAAG	AAAG
PotVar0023874	8	54752989	CCCC	CCCC	CCCC	CCCC	CCCC	CCCC	CCCC	CCCC	CCCC	ACCC	ACCC	ACCC	ACCC	CCCC	CCCC	ACCC	CCCC	CCCC	CCCC	CCCC	CCCC	CCCC	CCCC	CCCC	CCCC	CCCC	CCCC	CCCC	CCCC	CCCC	CCCC	CCCC	CCCC	CCCC	CCCC	CCCC	CCCC	CCCC	CCCC	CCCC	CCCC	CCCC	CCCC	CCCC	CCCC	CCCC	CCCC
PotVar0023875	8	54752935	GGGG	GGGG	GGGG	GGGG	GGGG	GGGG	GGGG	GGGG	GGGG	GGGG	GGGG	GGGG	GGGG	GGGG	GGGG	GGGG	GGGG	GGGG	GGGG	GGGG	GGGG	GGGG	GGGG	GGGG	GGGG	GGGG	GGGG	GGGG	GGGG	GGGG	GGGG	GGGG	GGGG	GGGG	GGGG	GGGG	GGGG	GGGG	GGGG	GGGG	GGGG	GGGG	GGGG	GGGG	GGGG	GGGG	GGGG
PotVar0023940	8	54751885	CCCC	CCCC	CCCC	CCCC	CCCC	CCCC	CCCC	CCCC	ACCC	ACCC	ACCC	ACCC	ACCC	CCCC	CCCC	ACCC	CCCC	CCCC	ACCC	CCCC	CCCC	CCCC	CCCC	CCCC	CCCC	CCCC	CCCC	CCCC	CCCC	ACCC	CCCC	CCCC	ACCC	CCCC	CCCC	CCCC	CCCC	CCCC	CCCC	ACCC	CCCC	ACCC	CCCC	CCCC	CCCC	ACCC	CCCC
PotVar0023957	8	54751516	AAAG	AGGG	AAGG	AAGG	AAGG	AAAA	AAGG	AAAA	AAAA	AAGG	AAGG	AAGG	AAGG	AAGG	AAGG	AAGG	AAAG	AAAG	AAGG	AAGG	AAGG	AAAG	AAAG	AAGG	AGGG	AAAG	AAGG	AAAG	AAAG	AAGG	AAAA	AGGG	AAAA	AAGG	AAAG	AAGG	AAGG	AAAG	AAAG	AAAG	AAAG	AAAG	AAAG	AAAG	AGGG	AAGG	AAGG
PotVar0023966	8	54751363	AAAA	AAAA	AAAA	AAAA	AAAA	AAAA	AAAA	AAAA	AAAA	AAAG	AAAG	AAAG	AAAG	AAAA	AAAA	AAAG	AAAA	AAAA	AAAA	AAAA	AAAA	AAAA	AAAA	AAAA	AAAA	AAAA	AAAA	AAAA	AAAA	AAAA	AAAA	AAAA	AAAA	AAAA	AAAA	AAAA	AAAA	AAAA	AAAA	AAAA	AAAA	AAAA	AAAA	AAAA	AAAA	AAAA	AAAA
PotVar0023981	8	54751110	GGGG	AGGG	AGGG	AGGG	GGGG	GGGG	AGGG	GGGG	GGGG	GGGG	GGGG	GGGG	GGGG	GGGG	GGGG	GGGG	GGGG	GGGG	GGGG	GGGG	GGGG	GGGG	GGGG	GGGG	GGGG	GGGG	GGGG	GGGG	GGGG	GGGG	GGGG	AGGG	GGGG	AGGG	GGGG	GGGG	GGGG	GGGG	GGGG	AGGG	AGGG	GGGG	GGGG	AGGG	GGGG	AGGG	AGGG
PotVar0024010	8	54670111	CCCC	CCCC	CCCC	CCCC	CCCC	CCCC	CCCC	CCCC	TCCC	TTCC	TTCC	TTCC	TTCC	CCCC	CCCC	TTCC	CCCC	CCCC	TCCC	CCCC	CCCC	CCCC	CCCC	CCCC	CCCC	CCCC	CCCC	CCCC	CCCC	NA	CCCC	CCCC	TCCC	CCCC	CCCC	CCCC	CCCC	CCCC	CCCC	TCCC	CCCC	TCCC	CCCC	CCCC	CCCC	NA	CCCC
PotVar0024020	8	54669859	CCCC	CCCC	CCCC	CCCC	CCCC	CCCC	CCCC	CCCC	CCCC	CCCC	CCCC	CCCC	CCCC	CCCC	CCCC	CCCC	CCCC	CCCC	CCCC	CCCC	CCCC	CCCC	CCCC	CCCC	CCCC	CCCC	CCCC	CCCC	CCCC	CCCC	CCCC	CCCC	CCCC	CCCC	CCCC	CCCC	CCCC	CCCC	CCCC	CCCC	CCCC	CCCC	CCCC	CCCC	CCCC	CCCC	CCCC
PotVar0024064	8	54669114	GGGG	GGGG	GGGG	GGGG	GGGG	GGGG	GGGG	GGGG	GGGG	GGGG	GGGG	GGGG	GGGG	GGGG	GGGG	GGGG	GGGG	GGGG	GGGG	GGGG	GGGG	GGGG	GGGG	GGGG	GGGG	GGGG	GGGG	GGGG	GGGG	GGGG	GGGG	GGGG	GGGG	GGGG	GGGG	GGGG	GGGG	GGGG	GGGG	GGGG	GGGG	GGGG	GGGG	GGGG	GGGG	GGGG	GGGG
PotVar0024071	8	54669004	GGGG	GGGG	GGGG	GGGG	GGGG	GGGG	TGGG	GGGG	TGGG	TTGG	TTGG	TTGG	TTGG	GGGG	GGGG	TTGG	GGGG	GGGG	TTGG	GGGG	GGGG	GGGG	GGGG	GGGG	GGGG	GGGG	GGGG	GGGG	GGGG	TGGG	GGGG	GGGG	TGGG	GGGG	GGGG	GGGG	GGGG	GGGG	GGGG	TGGG	GGGG	TGGG	GGGG	GGGG	GGGG	TGGG	GGGG
PotVar0024073	8	54668951	TTTT	TTTT	TTTT	TTTT	TTTT	TTTT	TTTT	TTTT	TTTT	TTTT	TTTT	TTTT	TTTT	TTTT	TTTT	TTTT	TTTT	TTTT	TTTT	TTTT	TTTT	TTTT	TTTT	TTTT	TTTT	TTTT	TTTT	TTTT	TTTT	TTTT	TTTT	TTTT	TTTT	TTTT	TTTT	TTTT	TTTT	TTTT	TTTT	TTTT	TTTT	TTTT	TTTT	TTTT	TTTT	TTTT	TTTT
PotVar0024092	8	54663505	CCCC	CCCC	CCCC	CCCC	CCCC	CCCC	CCCC	CCCC	CCCC	CCCC	CCCC	CCCC	CCCC	ACCC	CCCC	CCCC	CCCC	CCCC	CCCC	CCCC	CCCC	ACCC	ACCC	ACCC	CCCC	CCCC	CCCC	CCCC	ACCC	CCCC	CCCC	CCCC	CCCC	CCCC	CCCC	ACCC	CCCC	CCCC	CCCC	CCCC	CCCC	CCCC	CCCC	CCCC	CCCC	CCCC	CCCC
PotVar0024135	0	0	TTTT	TTTT	TTTT	TTTT	TTTT	TTTT	TTTT	TTTT	TTTT	TTTT	TTTT	TTTT	TTTT	TTTT	TTTT	TTTT	TTTT	TTTT	TTTT	TTTT	TTTT	TTTT	TTTT	TTTT	TTTT	TTTT	TTTT	TTTT	TTTT	TTTT	TTTT	TTTT	TTTT	TTTC	TTTT	TTTT	TTTT	TTTT	TTTT	TTTT	TTTT	TTTT	TTTT	TTTT	TTTT	TTTT	TTTT
PotVar0024141	0	0	GGGG	GGGG	GGGG	GGGG	GGGG	GGGG	GGGG	GGGG	GGGG	GGGG	GGGG	GGGG	GGGG	GGGG	GGGG	GGGG	GGGG	GGGG	GGGG	GGGG	GGGG	GGGG	GGGG	GGGG	GGGG	GGGG	GGGG	GGGG	GGGG	GGGG	GGGG	GGGG	GGGG	GGGG	GGGG	GGGG	GGGG	GGGG	GGGG	GGGG	GGGG	GGGG	GGGG	GGGG	GGGG	GGGG	GGGG
PotVar0024144	0	0	CCCC	TCCC	TTTT	TCCC	TCCC	TCCC	TCCC	TCCC	CCCC	CCCC	CCCC	CCCC	CCCC	CCCC	CCCC	CCCC	TCCC	TCCC	CCCC	CCCC	TTCC	TTTC	TTCC	TTCC	CCCC	CCCC	TCCC	TCCC	TTCC	TCCC	CCCC	TTTT	CCCC	CCCC	TCCC	CCCC	CCCC	TCCC	TTCC	TTCC	TTTC	TCCC	TCCC	CCCC	CCCC	CCCC	TTTC
PotVar0024527	5	2889969	CCCC	CCCC	CCCC	CCCC	CCCC	CCCC	CCCC	CCCC	CCCC	CCCC	CCCC	CCCC	CCCC	CCCC	CCCC	CCCC	CCCC	CCCC	CCCC	CCCC	TCCC	CCCC	CCCC	TCCC	CCCC	CCCC	CCCC	CCCC	CCCC	CCCC	CCCC	TTCC	TCCC	CCCC	CCCC	CCCC	CCCC	CCCC	CCCC	TTCC	CCCC	TCCC	TCCC	CCCC	CCCC	CCCC	CCCC
PotVar0024528	5	2890017	TTCC	TTCC	NA	CCCC	TCCC	TTCC	TTTC	TTTC	TTCC	TTCC	TTCC	TTCC	TTCC	TTTC	CCCC	TTCC	TTCC	TCCC	TCCC	TTCC	CCCC	TCCC	TTTC	TTCC	TCCC	TCCC	TCCC	TTTC	TTCC	TTCC	TCCC	CCCC	CCCC	TTCC	TTCC	TTTC	TTCC	TCCC	TTCC	TTCC	TTCC	TCCC	TTCC	TTCC	TTTC	TTCC	TCCC
PotVar0024602	5	2890658	AGGG	AGGG	AAGG	GGGG	GGGG	AGGG	AAAG	AAGG	AAAG	AGGG	AGGG	AGGG	AGGG	AGGG	AGGG	AGGG	AGGG	AGGG	AAGG	AAAG	GGGG	AGGG	AAAG	GGGG	AAGG	AGGG	AGGG	AAGG	AAGG	AAAG	AAGG	AGGG	AGGG	AGGG	AAGG	AGGG	AGGG	AGGG	AGGG	AGGG	GGGG	AAGG	AAAG	AAGG	AGGG	AAGG	AAGG
PotVar0024603	5	2890669	AAAA	AAAA	AAAA	AAAA	AAAA	AAAA	AAAA	AAAA	AAAA	AAAA	AAAA	AAAA	AAAA	AAAA	AAAA	AAAA	AAAG	AAAA	AAAG	AAAA	AAAA	AAAA	AAAA	AAAA	AAAA	AAAG	AAAA	AAAA	AAAA	AAAA	AAAG	AAAA	AAAA	AAAA	AAAA	AAAA	AAAA	AAAG	AAAA	AAAA	AAAA	AAAA	AAAA	AAAA	AAAA	AAAA	AAAA
PotVar0024611	5	2890835	ACCC	ACCC	ACCC	CCCC	CCCC	ACCC	AACC	AAAC	NA	ACCC	ACCC	ACCC	ACCC	ACCC	CCCC	ACCC	ACCC	ACCC	ACCC	AACC	CCCC	CCCC	AACC	CCCC	ACCC	ACCC	CCCC	AACC	ACCC	AACC	ACCC	CCCC	CCCC	ACCC	ACCC	ACCC	ACCC	ACCC	ACCC	ACCC	CCCC	ACCC	AACC	AACC	ACCC	AACC	CCCC
PotVar0024645	5	2958805	AAAA	AAAA	AAAG	AAAA	AAAA	AAAG	AAAA	AAAA	AAAA	AAAA	AAAA	AAAA	AAAA	AAAA	AAAG	AAAA	AAAA	AAGG	AAAA	AAAG	AAAA	AAAG	AAAA	AAAA	AAAG	AAAG	AAAA	AAAA	AAAA	AAAA	AAAA	AAAG	AAAG	AAAG	AAAA	AAAA	AAAA	AAAG	AAGG	AAAA	AAAG	AAAA	AAAA	AAAA	AAAA	AAAG	AAAG
PotVar0024646	5	2958808	AAAA	AAAA	AAAA	AAAA	AAAA	AAAA	AAAA	AAAA	AAAA	AAAA	AAAA	AAAA	AAAA	AAAA	AAAA	AAAA	AAAA	AAAA	AAAA	AAAA	AAAA	AAAA	AAAG	AAAA	AAAA	AAAA	AAAA	AAAA	AAAA	AAAA	AAAA	AAAA	AAAA	AAAA	AAAA	AAAA	AAAA	AAAA	AAAA	AAAA	AAAA	AAAG	AAAA	AAAA	AAAA	AAAA	AAAA
PotVar0024652	5	2959035	TCCC	CCCC	TCCC	CCCC	CCCC	TCCC	TCCC	TCCC	CCCC	CCCC	CCCC	CCCC	CCCC	TCCC	CCCC	CCCC	NA	CCCC	CCCC	CCCC	CCCC	TCCC	TCCC	TCCC	CCCC	CCCC	CCCC	TCCC	TCCC	CCCC	CCCC	CCCC	CCCC	TCCC	TCCC	TCCC	TCCC	CCCC	TCCC	TCCC	TTCC	CCCC	CCCC	CCCC	TCCC	CCCC	TCCC
PotVar0024709	5	2963583	TCCC	TTCC	TTTC	TTCC	TCCC	TTTC	TTTC	TCCC	TTCC	TTCC	TTCC	TTCC	TTCC	TTTC	TTCC	TTCC	TTTC	TTCC	TTTC	TTCC	TCCC	TTTC	TTTC	TTTC	TTCC	TTCC	TTCC	TCCC	TTTC	TTCC	TTCC	TTTT	TTTT	TTCC	TTTC	TTTC	TCCC	TTTT	TTTC	TTTT	TTTC	TTTC	TTTC	CCCC	TTCC	TCCC	TTTT
PotVar0024712	5	2963647	TTTT	TTCC	TTTC	TTTC	TTTC	TTCC	TTTC	TTTT	TTTC	TTTC	TTTC	TTTC	TTTC	TTTC	TTTC	TTTC	TTTC	TTCC	TTTC	TTTC	TTTC	TTTC	TTTC	TTTC	TTTC	TTTC	TTTT	TTTT	TTTC	TTTC	TTTT	TCCC	TTCC	TTTC	TTTC	TTTC	TTTT	TTCC	TTCC	TCCC	TTTC	TTCC	TTCC	TTTT	TTTC	TTTC	TTTC
PotVar0024727	5	2963857	CCCC	CCCC	CCCC	CCCC	CCCC	CCCC	CCCC	CCCC	CCCC	CCCC	CCCC	CCCC	CCCC	CCCC	CCCC	CCCC	TCCC	CCCC	TCCC	CCCC	CCCC	CCCC	CCCC	CCCC	CCCC	TCCC	CCCC	CCCC	CCCC	CCCC	TCCC	CCCC	CCCC	CCCC	CCCC	CCCC	CCCC	TCCC	CCCC	CCCC	CCCC	CCCC	CCCC	CCCC	TCCC	CCCC	CCCC
PotVar0024728	5	2963868	TTTG	TTGG	TTGG	TTGG	NA	TTGG	TGGG	TTTG	TTGG	TTGG	TTGG	TTGG	TTGG	TGGG	TTTG	TGGG	TGGG	TTTT	NA	TTTG	TTTT	TTGG	TTGG	TTGG	TTTG	TTTG	TTGG	TTTG	TGGG	TTGG	TTGG	TTTG	TTGG	TTTG	TGGG	TGGG	TTTG	TGGG	TTTG	TTGG	TTGG	TTTG	TTGG	TTTT	TTGG	TTTT	TGGG
PotVar0024743	5	2964013	GGGG	GGGG	TGGG	GGGG	GGGG	TGGG	GGGG	GGGG	GGGG	GGGG	GGGG	GGGG	GGGG	GGGG	TGGG	GGGG	TGGG	TTGG	GGGG	TGGG	GGGG	TGGG	TGGG	GGGG	TGGG	TGGG	GGGG	GGGG	GGGG	GGGG	GGGG	TGGG	TGGG	TGGG	GGGG	GGGG	GGGG	TGGG	TTGG	GGGG	TGGG	TGGG	GGGG	GGGG	GGGG	TGGG	TGGG
PotVar0024744	5	2964049	GGGG	AAGG	GGGG	AGGG	GGGG	AGGG	AGGG	GGGG	AGGG	AGGG	AGGG	AGGG	AGGG	AGGG	GGGG	AGGG	AGGG	GGGG	AGGG	GGGG	GGGG	GGGG	AGGG	GGGG	GGGG	GGGG	GGGG	GGGG	AGGG	AGGG	GGGG	GGGG	GGGG	GGGG	AGGG	AGGG	GGGG	AGGG	GGGG	AGGG	GGGG	AGGG	AGGG	GGGG	GGGG	GGGG	GGGG
PotVar0024748	5	2964109	GGGG	GGGG	GGGG	GGGG	AGGG	GGGG	GGGG	GGGG	GGGG	GGGG	GGGG	GGGG	GGGG	GGGG	GGGG	GGGG	GGGG	GGGG	GGGG	GGGG	GGGG	GGGG	GGGG	GGGG	GGGG	GGGG	GGGG	GGGG	GGGG	GGGG	GGGG	GGGG	GGGG	GGGG	GGGG	GGGG	GGGG	GGGG	GGGG	GGGG	GGGG	GGGG	GGGG	GGGG	GGGG	GGGG	GGGG
PotVar0024781	5	3358680	GGGG	AGGG	GGGG	AAGG	GGGG	AGGG	AGGG	GGGG	AGGG	AGGG	AGGG	AGGG	AGGG	AGGG	GGGG	AGGG	GGGG	GGGG	AGGG	GGGG	GGGG	GGGG	AGGG	GGGG	GGGG	GGGG	GGGG	GGGG	AGGG	AGGG	GGGG	AGGG	GGGG	GGGG	AGGG	AGGG	GGGG	AGGG	GGGG	AGGG	GGGG	AGGG	AGGG	GGGG	GGGG	GGGG	GGGG
PotVar0024787	5	3358775	TCCC	CCCC	TTTC	CCCC	TCCC	TTCC	TTCC	TTCC	TTCC	TTCC	TTCC	TTCC	TTCC	TTCC	TTCC	TTCC	NA	TTCC	TCCC	TTCC	TTCC	TTTC	TTCC	TTTC	TTCC	TCCC	TTCC	TTCC	TTCC	TCCC	TCCC	TTTC	TTTT	TTTC	TTCC	TTCC	TCCC	TTCC	TTTC	TTTC	TTTC	TTCC	TTCC	CCCC	TCCC	TCCC	TTTT
PotVar0024814	5	3360961	CCCC	ACCC	CCCC	CCCC	CCCC	CCCC	CCCC	CCCC	CCCC	CCCC	CCCC	CCCC	CCCC	CCCC	CCCC	CCCC	ACCC	CCCC	ACCC	CCCC	CCCC	CCCC	CCCC	CCCC	CCCC	ACCC	CCCC	CCCC	CCCC	CCCC	ACCC	CCCC	CCCC	CCCC	CCCC	CCCC	CCCC	ACCC	CCCC	CCCC	CCCC	CCCC	CCCC	CCCC	CCCC	CCCC	CCCC
PotVar0024816	5	3360985	AAAG	AAAA	AAAG	AAAA	AAAA	AAAG	AAAG	AAAG	AAAG	AAAA	AAAA	AAAA	AAAA	AAAG	AAAA	AAAA	AAAG	AAAA	AAAA	AAAA	AAAG	AAAG	AAAG	AAAG	AAAA	AAAA	AAAA	AAAG	AAAG	AAAA	AAAA	AAAG	AAAG	AAAG	AAAG	AAAG	AAAG	AAAA	AAAG	AAGG	AAGG	AAAG	AAAA	AAAA	AAAG	AAAA	AAAG
PotVar0024831	5	3361142	AAAA	AAAG	AAAA	AAAA	AAAA	AAAA	AAAA	AAAA	AAAA	AAAA	AAAA	AAAA	AAAA	AAAA	AAAA	AAAA	AAAA	AAAA	AAAA	AAAA	AAAA	AAAA	AAAA	AAAA	AAAA	AAAA	AAAA	AAAA	AAAA	AAAA	AAAA	AAAA	AAAA	AAAA	AAAA	AAAA	AAAA	AAAA	AAAA	AAAA	AAAA	AAAA	AAAA	AAAA	AAAA	AAAA	AAAA
PotVar0024936	5	3362274	AAAA	AAAG	AAAA	AAAG	AAAA	AAAG	AAAG	AAAA	AAAG	AAAG	AAAG	AAAG	AAAG	AAAG	AAAA	AAAG	AAAA	AAAA	NA	AAAA	AAAA	AAAA	AAAA	AAAA	AAAA	AAAA	AAAA	AAAA	AAAA	AAAG	AAAA	AAAG	AAAA	AAAA	AAAG	AAAG	AAAA	AAAG	AAAA	AAAA	AAAA	AAAG	AAAG	AAAA	AAAA	AAAA	AAAA
PotVar0024937	5	3362327	AAAG	AAGG	AGGG	AAGG	AGGG	AGGG	AGGG	AAGG	AGGG	AGGG	AGGG	AGGG	AGGG	AGGG	AAGG	AGGG	AGGG	AAGG	AGGG	AAGG	AAGG	AGGG	AGGG	AGGG	AAGG	AAAG	AAGG	AAGG	AGGG	AAGG	AAAG	GGGG	GGGG	AGGG	AGGG	AGGG	AAAG	GGGG	AGGG	GGGG	AGGG	AGGG	AGGG	AAAA	AAGG	AAAG	GGGG
PotVar0024997	5	3363636	CCCC	CCCC	CCCC	CCCC	TCCC	CCCC	CCCC	CCCC	CCCC	CCCC	CCCC	CCCC	CCCC	CCCC	CCCC	CCCC	CCCC	CCCC	CCCC	CCCC	CCCC	CCCC	CCCC	CCCC	CCCC	CCCC	CCCC	CCCC	CCCC	CCCC	CCCC	CCCC	CCCC	CCCC	CCCC	CCCC	CCCC	CCCC	CCCC	CCCC	CCCC	CCCC	CCCC	CCCC	CCCC	CCCC	CCCC
PotVar0024998	5	3363673	AGGG	GGGG	AAAG	GGGG	NA	AAGG	AAGG	AAGG	AAGG	AAGG	AAGG	AAGG	AAGG	AAGG	AAGG	AAGG	AAGG	AAGG	AGGG	AAGG	AAGG	AAAG	AAGG	AAAG	AAGG	AGGG	AAGG	AAGG	AAGG	AGGG	AGGG	AAAG	AAAA	AAAG	AAGG	AAGG	AGGG	AAGG	AAAG	AAAG	AAAG	AAGG	AAGG	GGGG	AGGG	AGGG	AAAA
PotVar0024999	5	3363745	GGGG	AGGG	GGGG	GGGG	AGGG	GGGG	GGGG	GGGG	GGGG	GGGG	GGGG	GGGG	GGGG	GGGG	GGGG	GGGG	GGGG	GGGG	GGGG	GGGG	GGGG	GGGG	GGGG	GGGG	GGGG	GGGG	GGGG	GGGG	GGGG	GGGG	GGGG	GGGG	GGGG	GGGG	GGGG	GGGG	GGGG	GGGG	GGGG	GGGG	GGGG	GGGG	GGGG	GGGG	GGGG	GGGG	GGGG
PotVar0025014	5	3363968	TTTT	TTTT	TTTT	TTTT	TTTT	TTTT	TTTT	TTTT	TTTT	TTTT	TTTT	TTTT	TTTT	TTTT	TTTT	TTTT	TTTC	TTTT	TTTC	TTTT	TTTT	TTTT	TTTT	TTTT	TTTT	TTTC	TTTT	TTTT	TTTT	TTTT	TTTC	TTTT	TTTT	TTTT	TTTT	TTTT	TTTT	TTTC	TTTT	TTTT	TTTT	TTTT	TTTT	TTTT	TTTT	TTTT	TTTT
PotVar0025024	5	3364528	CCCC	CCCC	CCCC	TCCC	CCCC	CCCC	CCCC	CCCC	CCCC	CCCC	CCCC	CCCC	CCCC	CCCC	CCCC	CCCC	CCCC	CCCC	CCCC	CCCC	CCCC	CCCC	TCCC	CCCC	CCCC	CCCC	CCCC	CCCC	TCCC	CCCC	CCCC	CCCC	CCCC	CCCC	CCCC	CCCC	CCCC	CCCC	CCCC	TCCC	CCCC	CCCC	CCCC	CCCC	CCCC	CCCC	CCCC
PotVar0025046	5	3365295	CCCC	CCCC	TCCC	CCCC	TCCC	CCCC	CCCC	TCCC	CCCC	CCCC	CCCC	CCCC	CCCC	CCCC	TCCC	CCCC	CCCC	CCCC	CCCC	CCCC	TCCC	TCCC	CCCC	TCCC	CCCC	CCCC	CCCC	CCCC	CCCC	CCCC	CCCC	CCCC	TCCC	TCCC	CCCC	CCCC	CCCC	CCCC	CCCC	CCCC	CCCC	CCCC	TCCC	CCCC	CCCC	CCCC	CCCC
PotVar0025052	5	3365443	GGGG	GGGG	NA	AGGG	AGGG	AGGG	AGGG	AGGG	AGGG	AAGG	AAGG	AAGG	AAGG	AGGG	AAGG	AAGG	AAGG	AAGG	AGGG	AAGG	AGGG	AAGG	AAGG	AAGG	AAGG	AGGG	AAGG	AGGG	AAGG	AGGG	AGGG	AAGG	AAAG	AAGG	AGGG	AGGG	GGGG	AAGG	AAGG	AAGG	AGGG	AGGG	AAGG	GGGG	GGGG	AGGG	AAAG
PotVar0025053	5	3365524	TCCC	CCCC	TCCC	CCCC	CCCC	TCCC	TCCC	TCCC	TCCC	CCCC	CCCC	CCCC	CCCC	TCCC	CCCC	CCCC	TCCC	CCCC	TCCC	CCCC	TCCC	TCCC	TCCC	TCCC	CCCC	TCCC	CCCC	TCCC	TCCC	CCCC	TCCC	TCCC	TCCC	TCCC	TCCC	TCCC	TCCC	TCCC	TCCC	TTCC	TTCC	TCCC	CCCC	CCCC	TCCC	CCCC	TCCC
PotVar0025065	5	3365686	CCCC	TCCC	CCCC	TTCC	TCCC	TCCC	TCCC	CCCC	TCCC	TCCC	TCCC	TCCC	TCCC	TCCC	CCCC	TCCC	CCCC	CCCC	TCCC	CCCC	CCCC	CCCC	TCCC	CCCC	CCCC	CCCC	CCCC	CCCC	TCCC	TCCC	CCCC	TCCC	CCCC	CCCC	TCCC	TCCC	CCCC	TCCC	CCCC	TCCC	CCCC	TCCC	TCCC	CCCC	TCCC	CCCC	CCCC
PotVar0025206	5	3401711	CCCC	CCCC	CCCC	TCCC	CCCC	CCCC	CCCC	CCCC	CCCC	CCCC	CCCC	CCCC	CCCC	CCCC	CCCC	CCCC	CCCC	CCCC	CCCC	CCCC	CCCC	CCCC	TCCC	CCCC	CCCC	CCCC	CCCC	CCCC	TCCC	CCCC	CCCC	CCCC	CCCC	CCCC	CCCC	CCCC	CCCC	CCCC	CCCC	TCCC	CCCC	CCCC	CCCC	CCCC	CCCC	CCCC	CCCC
PotVar0025296	5	3536694	TGGG	TTGG	TTTG	TTGG	TTTG	TTTG	TTTG	TTGG	TTTG	TTTT	TTTT	TTTT	TTTT	TTTG	TTGG	TTTT	TTTG	TTGG	TTTT	TTGG	TTTG	TTTG	TTTG	TTTG	TTGG	TTGG	TTTG	TTGG	TTTG	TTGG	TTGG	TTTT	TTTT	TTTG	TTTG	TTTG	TGGG	TTTG	TTTG	TTTT	TTTG	TTTG	TTTG	GGGG	NA	TTGG	TTTT
PotVar0025320	5	3538867	CCCC	CCCC	CCCC	CCCC	NA	CCCC	CCCC	CCCC	CCCC	CCCC	CCCC	CCCC	CCCC	CCCC	CCCC	CCCC	CCCC	CCCC	CCCC	CCCC	CCCC	CCCC	CCCC	CCCC	CCCC	CCCC	CCCC	CCCC	CCCC	CCCC	CCCC	CCCC	CCCC	CCCC	CCCC	CCCC	CCCC	CCCC	CCCC	CCCC	CCCC	CCCC	CCCC	CCCC	CCCC	CCCC	CCCC
PotVar0025331	5	3538982	GGGG	GGGG	GGGG	AGGG	GGGG	GGGG	GGGG	GGGG	GGGG	GGGG	GGGG	GGGG	GGGG	GGGG	GGGG	GGGG	GGGG	GGGG	GGGG	GGGG	GGGG	GGGG	AGGG	GGGG	GGGG	GGGG	GGGG	GGGG	AGGG	GGGG	GGGG	GGGG	GGGG	GGGG	GGGG	GGGG	GGGG	GGGG	GGGG	AGGG	GGGG	GGGG	GGGG	GGGG	GGGG	GGGG	GGGG
PotVar0025350	5	3539126	AGGG	GGGG	AGGG	GGGG	GGGG	AGGG	AGGG	AGGG	AGGG	GGGG	GGGG	GGGG	GGGG	AGGG	GGGG	GGGG	GGGG	GGGG	GGGG	GGGG	GGGG	AGGG	AGGG	AGGG	GGGG	GGGG	GGGG	AGGG	AGGG	GGGG	GGGG	GGGG	AGGG	AGGG	AGGG	AGGG	AGGG	GGGG	AGGG	AGGG	NA	AGGG	GGGG	GGGG	AGGG	GGGG	AGGG
PotVar0025360	5	3539328	CCCC	CCCC	AACC	CCCC	ACCC	ACCC	ACCC	ACCC	ACCC	ACCC	ACCC	ACCC	ACCC	CCCC	AACC	ACCC	ACCC	AACC	ACCC	AACC	AACC	AACC	CCCC	ACCC	AACC	ACCC	ACCC	ACCC	ACCC	ACCC	ACCC	AACC	AAAC	AACC	ACCC	CCCC	CCCC	ACCC	AACC	ACCC	ACCC	CCCC	AACC	CCCC	CCCC	ACCC	AACC
PotVar0025440	5	3767706	CCCC	CCCC	TCCC	CCCC	TCCC	CCCC	CCCC	TCCC	CCCC	CCCC	CCCC	CCCC	CCCC	CCCC	CCCC	CCCC	CCCC	CCCC	CCCC	CCCC	TCCC	TCCC	CCCC	TCCC	CCCC	CCCC	CCCC	CCCC	CCCC	CCCC	TCCC	CCCC	TCCC	TCCC	CCCC	CCCC	CCCC	CCCC	CCCC	CCCC	CCCC	CCCC	TCCC	CCCC	CCCC	CCCC	CCCC
PotVar0025443	5	3767832	GGGG	AGGG	GGGG	GGGG	GGGG	GGGG	GGGG	GGGG	GGGG	GGGG	GGGG	GGGG	GGGG	GGGG	GGGG	GGGG	GGGG	GGGG	GGGG	GGGG	GGGG	GGGG	GGGG	GGGG	GGGG	GGGG	GGGG	GGGG	GGGG	GGGG	GGGG	GGGG	GGGG	GGGG	GGGG	GGGG	GGGG	GGGG	GGGG	GGGG	GGGG	GGGG	GGGG	GGGG	GGGG	GGGG	GGGG
PotVar0025446	5	3767844	CCCC	CCCC	CCCC	CCCC	CCCC	CCCC	CCCC	CCCC	CCCC	CCCC	CCCC	CCCC	CCCC	CCCC	CCCC	CCCC	TCCC	CCCC	TCCC	CCCC	CCCC	CCCC	CCCC	CCCC	CCCC	TCCC	CCCC	CCCC	CCCC	CCCC	TCCC	CCCC	CCCC	CCCC	CCCC	CCCC	CCCC	TCCC	CCCC	CCCC	CCCC	CCCC	CCCC	CCCC	CCCC	CCCC	CCCC
PotVar0025449	5	3767949	TTTC	TTCC	TTTC	TTCC	TCCC	TTTC	TTTC	TTTC	TTCC	TCCC	TCCC	TCCC	TCCC	TTTC	TTTT	TCCC	TTCC	TTTT	TCCC	TTTC	TTCC	TTTC	TTTC	TTTC	TTTC	TTTC	TTTC	TTTT	TTTC	TTTC	TTCC	TTTC	TTTC	TTTC	TTTC	TTTC	TTTT	TTCC	TTTT	TTTC	TTTT	TTTC	TTCC	TTTC	TTTC	TTTC	TTTT
PotVar0025527	5	3768576	ACCC	ACCC	CCCC	ACCC	CCCC	ACCC	ACCC	CCCC	AACC	AACC	AACC	AACC	AACC	ACCC	CCCC	AACC	ACCC	CCCC	AACC	ACCC	ACCC	CCCC	CCCC	CCCC	ACCC	CCCC	ACCC	CCCC	CCCC	ACCC	CCCC	ACCC	CCCC	CCCC	ACCC	ACCC	CCCC	ACCC	CCCC	CCCC	CCCC	ACCC	ACCC	ACCC	CCCC	ACCC	CCCC
PotVar0025530	5	3768644	CCCC	CCCC	CCCC	TCCC	CCCC	CCCC	CCCC	CCCC	CCCC	CCCC	CCCC	CCCC	CCCC	CCCC	CCCC	CCCC	CCCC	CCCC	CCCC	CCCC	CCCC	CCCC	TCCC	CCCC	CCCC	CCCC	CCCC	CCCC	TCCC	CCCC	CCCC	CCCC	CCCC	CCCC	CCCC	CCCC	CCCC	CCCC	CCCC	TCCC	CCCC	CCCC	CCCC	CCCC	CCCC	CCCC	CCCC
PotVar0025554	5	3768934	AGGG	AAGG	AAGG	AAGG	AAAG	AAGG	AAGG	AGGG	AAAG	AAAG	AAAG	AAAG	AAAG	AAGG	AAGG	AAAG	AAAA	AGGG	AAAA	AAAG	AAGG	AGGG	AAGG	AAGG	AAAG	AGGG	AAAG	AGGG	AAGG	AAGG	AGGG	AAAA	AAAG	AAGG	AAGG	AAGG	GGGG	AAAA	AGGG	AAAG	AGGG	AAGG	AAAG	AGGG	AGGG	AAGG	AAAG
PotVar0025580	5	3813232	TCCC	TCCC	CCCC	TCCC	CCCC	TCCC	TCCC	CCCC	TTCC	TTCC	TTCC	TTCC	TTCC	TCCC	CCCC	TTCC	TCCC	CCCC	TTCC	TCCC	TCCC	CCCC	CCCC	CCCC	TCCC	CCCC	TCCC	CCCC	CCCC	TCCC	CCCC	TCCC	CCCC	CCCC	CCCC	TCCC	CCCC	TCCC	CCCC	CCCC	CCCC	TCCC	TCCC	TCCC	CCCC	TCCC	CCCC
PotVar0025592	5	3813315	TCCC	TCCC	TCCC	NA	TCCC	TCCC	TTCC	TTCC	TTCC	TTCC	TTCC	TTCC	TTCC	TCCC	CCCC	NA	TCCC	TCCC	NA	TTCC	TCCC	CCCC	TTCC	CCCC	TCCC	NA	TCCC	TTCC	TCCC	TTCC	CCCC	TCCC	CCCC	CCCC	CCCC	TCCC	TCCC	NA	TCCC	TCCC	CCCC	TCCC	TTCC	TTCC	TCCC	TTTC	CCCC
PotVar0025599	5	3813477	TTTT	TTGG	NA	TTTT	TTTG	TTTG	TTTT	TTTG	TTTT	TTGG	TTGG	TTGG	TTGG	TTTG	TTTG	NA	TGGG	TTTG	TTTG	TTTG	TTTG	TTTG	TTTG	TTGG	TTTG	TGGG	TTGG	TTTT	TTTT	TTTG	TGGG	TTTG	TTGG	TTGG	TTTT	TTTG	TTTT	TGGG	TTTG	TTTG	TTTG	TTTT	TTTG	TTTT	TTTG	TTTG	TTTG
PotVar0025600	5	3813489	AGGG	AGGG	GGGG	AGGG	GGGG	AGGG	AGGG	GGGG	AAGG	AAGG	AAGG	AAGG	AAGG	AGGG	GGGG	AAGG	AGGG	GGGG	AAGG	AGGG	AGGG	GGGG	GGGG	GGGG	AGGG	GGGG	AGGG	GGGG	GGGG	AGGG	GGGG	AGGG	GGGG	GGGG	GGGG	AGGG	GGGG	AGGG	GGGG	GGGG	GGGG	AGGG	AGGG	AGGG	GGGG	AGGG	GGGG
PotVar0025607	5	3813546	CCCC	TTCC	TCCC	CCCC	NA	CCCC	TCCC	TCCC	TCCC	CCCC	CCCC	CCCC	CCCC	TCCC	TCCC	CCCC	TCCC	CCCC	TCCC	TCCC	TCCC	TCCC	TCCC	TTCC	TCCC	TCCC	TTTC	TCCC	TCCC	TTCC	TTCC	TTCC	TTCC	TCCC	TCCC	TCCC	CCCC	TCCC	CCCC	TCCC	CCCC	TCCC	TTCC	CCCC	TCCC	CCCC	TTCC
PotVar0025609	5	3813616	TCCC	TTTT	TTTC	TTCC	TTTC	TTCC	TTTC	TTTC	TTTC	TTTT	TTTT	TTTT	TTTT	TTCC	TTCC	TTTT	TTTT	TTCC	TTTT	TTTT	TTCC	TCCC	TTTC	TTCC	TTTC	TTTT	TTTT	TTTC	TTCC	TTTT	TTTC	TTTT	TTTC	TTCC	TCCC	TTCC	TCCC	TTTT	TTCC	TTTC	TCCC	TTCC	TTTT	TTCC	TTTC	TTTT	TTTC
PotVar0025649	5	3814020	CCCC	CCCC	CCCC	CCCC	CCCC	CCCC	CCCC	CCCC	CCCC	CCCC	CCCC	CCCC	CCCC	CCCC	CCCC	CCCC	TCCC	CCCC	TCCC	CCCC	CCCC	CCCC	CCCC	CCCC	CCCC	TCCC	CCCC	CCCC	CCCC	CCCC	TCCC	CCCC	CCCC	CCCC	CCCC	CCCC	CCCC	TCCC	CCCC	CCCC	CCCC	CCCC	CCCC	CCCC	CCCC	CCCC	CCCC
PotVar0025720	5	3814700	CCCC	CCCC	ACCC	CCCC	CCCC	ACCC	CCCC	CCCC	CCCC	ACCC	ACCC	ACCC	ACCC	CCCC	ACCC	ACCC	ACCC	ACCC	CCCC	ACCC	CCCC	CCCC	CCCC	CCCC	ACCC	ACCC	CCCC	CCCC	CCCC	CCCC	CCCC	ACCC	ACCC	ACCC	CCCC	CCCC	CCCC	ACCC	ACCC	ACCC	ACCC	CCCC	CCCC	CCCC	CCCC	ACCC	ACCC
PotVar0025739	5	3814943	GGGG	GGGG	AGGG	GGGG	NA	GGGG	GGGG	AGGG	GGGG	GGGG	GGGG	GGGG	GGGG	GGGG	GGGG	GGGG	GGGG	GGGG	GGGG	GGGG	AGGG	AGGG	GGGG	AGGG	GGGG	GGGG	GGGG	GGGG	GGGG	GGGG	AGGG	GGGG	AGGG	AGGG	GGGG	GGGG	GGGG	GGGG	GGGG	GGGG	GGGG	GGGG	AGGG	GGGG	GGGG	GGGG	GGGG
PotVar0025740	5	3815012	CCCC	TCCC	CCCC	CCCC	CCCC	CCCC	CCCC	CCCC	CCCC	CCCC	CCCC	CCCC	CCCC	CCCC	CCCC	CCCC	TCCC	CCCC	CCCC	CCCC	CCCC	CCCC	CCCC	CCCC	CCCC	CCCC	CCCC	CCCC	CCCC	CCCC	CCCC	CCCC	CCCC	CCCC	CCCC	CCCC	CCCC	CCCC	CCCC	CCCC	CCCC	CCCC	CCCC	CCCC	CCCC	CCCC	CCCC
PotVar0025753	5	3815178	CCCC	CCCC	CCCC	CCCC	TCCC	CCCC	CCCC	CCCC	CCCC	CCCC	CCCC	CCCC	CCCC	CCCC	CCCC	CCCC	CCCC	CCCC	CCCC	CCCC	CCCC	CCCC	CCCC	CCCC	CCCC	CCCC	CCCC	CCCC	CCCC	CCCC	CCCC	CCCC	CCCC	CCCC	CCCC	CCCC	CCCC	CCCC	CCCC	CCCC	CCCC	CCCC	CCCC	CCCC	CCCC	CCCC	CCCC
PotVar0025762	5	3817430	AGGG	AGGG	GGGG	AAGG	AGGG	AGGG	AGGG	GGGG	AAGG	AAAG	AAAG	AAAG	AAAG	AGGG	GGGG	AAAG	AGGG	GGGG	AAGG	AGGG	AGGG	GGGG	AGGG	GGGG	AGGG	GGGG	AGGG	GGGG	AGGG	AGGG	GGGG	AGGG	GGGG	GGGG	GGGG	AGGG	GGGG	AGGG	GGGG	AGGG	GGGG	AGGG	AGGG	AGGG	AGGG	AGGG	GGGG
PotVar0025764	5	3817488	CCCC	ACCC	CCCC	CCCC	CCCC	CCCC	CCCC	CCCC	CCCC	CCCC	CCCC	CCCC	CCCC	CCCC	CCCC	CCCC	CCCC	CCCC	CCCC	CCCC	CCCC	CCCC	CCCC	CCCC	CCCC	CCCC	CCCC	CCCC	CCCC	CCCC	CCCC	CCCC	CCCC	CCCC	CCCC	CCCC	CCCC	CCCC	CCCC	CCCC	CCCC	CCCC	CCCC	CCCC	CCCC	CCCC	CCCC
PotVar0025773	5	3817658	TTTT	TTGG	TTTT	TTTT	TTTT	TTTT	TTTT	TTTT	TTTT	TTTT	TTTT	TTTT	TTTT	TTTG	TTTT	TTTT	TTTT	TTTT	TTTT	TTTT	TTTT	TTTT	TTTG	TTTG	TTTT	TTTG	TTGG	TTTT	TTTT	TTTG	TTTG	TTTT	TTTT	TTTT	TTTT	TTTG	TTTT	TTTT	TTTT	TTTT	TTTT	TTTT	TTTT	TTTT	TTTG	TTTT	TTTT
PotVar0025780	5	3874096	GGGG	AGGG	GGGG	GGGG	GGGG	GGGG	GGGG	GGGG	GGGG	GGGG	GGGG	GGGG	GGGG	GGGG	GGGG	GGGG	GGGG	GGGG	GGGG	GGGG	GGGG	GGGG	GGGG	GGGG	GGGG	GGGG	GGGG	GGGG	GGGG	GGGG	GGGG	GGGG	GGGG	GGGG	GGGG	GGGG	GGGG	GGGG	GGGG	GGGG	GGGG	GGGG	GGGG	GGGG	GGGG	GGGG	GGGG
PotVar0025817	5	3874348	CCCC	CCCC	TCCC	CCCC	TCCC	CCCC	TCCC	TCCC	TCCC	CCCC	CCCC	CCCC	CCCC	CCCC	TCCC	CCCC	CCCC	CCCC	TCCC	TCCC	TCCC	TCCC	CCCC	TCCC	TCCC	TCCC	TCCC	TCCC	TCCC	TCCC	TCCC	TTCC	TTCC	TCCC	TCCC	CCCC	CCCC	CCCC	CCCC	TCCC	CCCC	TCCC	TTCC	CCCC	CCCC	CCCC	NA
PotVar0025938	5	3875368	TTTC	TTCC	TTTC	TTCC	TTTC	TTTC	TTCC	TTCC	TTCC	TTCC	TTCC	TTCC	TTCC	TTTC	TTTT	TTCC	TTCC	TTTC	TCCC	TTCC	TTTC	TTTT	TTCC	TTTT	TTTC	TTCC	TTTC	TTCC	TTTC	TTCC	TTTC	TTTC	TTTT	TTTT	TTTT	TTTC	TTTC	TTCC	TTTC	TTTC	TTTT	TTTC	TTCC	TTCC	NA	TCCC	TTTT
PotVar0025959	5	3875492	TTTT	TTTT	TTTT	TTTT	NA	TTTT	TTTT	TTTT	TTTT	TTTT	TTTT	TTTT	TTTT	TTTT	TTTT	TTTT	TTTT	TTTT	TTTT	TTTT	TTTT	TTTT	TTTT	TTTT	TTTT	TTTT	TTTT	TTTT	TTTT	TTTT	TTTT	TTTT	TTTT	TTTT	TTTT	TTTT	TTTT	TTTT	TTTT	TTTT	TTTT	TTTT	TTTT	TTTT	TTTT	TTTT	TTTT
PotVar0025960	5	3875522	GGGG	GGGG	AGGG	GGGG	GGGG	AGGG	GGGG	GGGG	GGGG	AGGG	AGGG	AGGG	AGGG	GGGG	GGGG	NA	NA	AGGG	GGGG	AGGG	GGGG	GGGG	NA	GGGG	AGGG	GGGG	GGGG	GGGG	AGGG	GGGG	GGGG	AGGG	AGGG	AGGG	GGGG	GGGG	GGGG	GGGG	AGGG	AAGG	AGGG	GGGG	GGGG	GGGG	GGGG	NA	AGGG
PotVar0025980	5	3875761	TCCC	TTTC	TCCC	TTCC	CCCC	TCCC	TTCC	TTCC	TTCC	TTCC	TTCC	TTCC	TTCC	TTCC	CCCC	TTCC	TTCC	TCCC	TTCC	TTCC	TCCC	CCCC	TTTC	TCCC	TCCC	TTCC	TTTC	TTCC	TCCC	TTTC	TCCC	TCCC	CCCC	CCCC	CCCC	TTCC	TCCC	TCCC	TCCC	TCCC	CCCC	TCCC	TTCC	TTCC	TTTC	TTTC	CCCC
PotVar0025983	5	3875782	GGGG	TTGG	GGGG	TGGG	GGGG	GGGG	GGGG	GGGG	GGGG	GGGG	GGGG	GGGG	GGGG	TGGG	GGGG	GGGG	TGGG	GGGG	GGGG	GGGG	GGGG	GGGG	TTGG	TGGG	GGGG	TGGG	TTGG	GGGG	TGGG	TGGG	TGGG	GGGG	GGGG	GGGG	GGGG	TGGG	GGGG	GGGG	GGGG	TGGG	GGGG	GGGG	GGGG	GGGG	TGGG	GGGG	GGGG
PotVar0026011	5	3876138	CCCC	CCCC	CCCC	TCCC	CCCC	CCCC	CCCC	CCCC	CCCC	CCCC	CCCC	CCCC	CCCC	CCCC	CCCC	CCCC	CCCC	CCCC	CCCC	CCCC	CCCC	CCCC	TCCC	CCCC	CCCC	CCCC	CCCC	CCCC	TCCC	CCCC	CCCC	CCCC	CCCC	CCCC	CCCC	CCCC	CCCC	CCCC	CCCC	TCCC	CCCC	CCCC	CCCC	CCCC	CCCC	CCCC	CCCC
PotVar0026021	5	3876212	TTTT	TTTC	TTTC	TTTC	NA	TTTT	TTTC	TTCC	TTTT	TTTT	TTTT	TTTT	TTTT	TTTT	TTTT	TTTT	TTTT	TTTC	TTTT	TTTC	TTTT	TTTT	TTCC	TTTT	TTTT	TTTC	TTTT	TTCC	TTTC	TTTC	TTTT	TTTT	TTTT	TTTT	TTTT	TTTT	TTTC	TTTT	TTTC	TTTC	TTTT	TTTT	TTTC	TTTC	TTCC	TTCC	TTTT
PotVar0026022	5	3876223	GGGG	GGGG	GGGG	GGGG	GGGG	GGGG	GGGG	GGGG	GGGG	GGGG	GGGG	GGGG	GGGG	GGGG	GGGG	GGGG	AGGG	GGGG	AGGG	GGGG	GGGG	GGGG	GGGG	GGGG	GGGG	AGGG	GGGG	GGGG	GGGG	GGGG	AGGG	GGGG	GGGG	GGGG	GGGG	GGGG	GGGG	AGGG	GGGG	GGGG	GGGG	GGGG	GGGG	GGGG	GGGG	GGGG	GGGG
PotVar0026049	5	3876464	TTTC	CCCC	TTTC	TTCC	NA	TTTC	TTCC	TTCC	TTCC	TTCC	TTCC	TTCC	TTCC	TTCC	TTTT	TTCC	TTCC	TTTC	TCCC	TTCC	TTTC	TTTT	TCCC	TTTC	TTTC	TCCC	TCCC	TTCC	TTTC	TCCC	TTCC	TTTC	TTTT	TTTT	TTTT	TTCC	TTTC	TTCC	TTTC	TTTC	TTTT	TTTC	TTCC	TTCC	TCCC	TCCC	TTTT
PotVar0026051	5	3876481	TTTT	TTTG	TTTT	TTTT	TTTT	TTTT	TTTT	TTTT	TTTT	TTTT	TTTT	TTTT	TTTT	TTTT	TTTT	TTTT	TTTT	TTTT	TTTT	TTTT	TTTT	TTTT	TTTT	TTTT	TTTT	TTTT	TTTT	TTTT	TTTT	TTTT	TTTT	TTTT	TTTT	TTTT	TTTT	TTTT	TTTT	TTTT	TTTT	TTTT	TTTT	TTTT	TTTT	TTTT	TTTT	TTTT	TTTT
PotVar0026053	5	3876533	CCCC	CCCC	TCCC	CCCC	TCCC	CCCC	TCCC	TCCC	TCCC	CCCC	CCCC	CCCC	CCCC	CCCC	TCCC	CCCC	CCCC	CCCC	TCCC	TCCC	TCCC	TCCC	CCCC	TCCC	TCCC	TCCC	TCCC	TCCC	TCCC	TCCC	TCCC	TTCC	TTCC	TCCC	TCCC	CCCC	CCCC	CCCC	CCCC	TCCC	CCCC	TCCC	TTCC	CCCC	CCCC	CCCC	TTCC
PotVar0026054	5	3876535	GGGG	GGGG	GGGG	GGGG	GGGG	GGGG	GGGG	GGGG	GGGG	GGGG	GGGG	GGGG	GGGG	GGGG	GGGG	GGGG	AGGG	GGGG	AGGG	GGGG	GGGG	GGGG	GGGG	GGGG	GGGG	AGGG	GGGG	GGGG	GGGG	GGGG	AGGG	GGGG	GGGG	GGGG	GGGG	GGGG	GGGG	AGGG	GGGG	GGGG	GGGG	GGGG	GGGG	GGGG	GGGG	GGGG	GGGG
PotVar0026057	5	3876588	TTTC	CCCC	TCCC	TTCC	TCCC	TTCC	TCCC	TCCC	TCCC	CCCC	CCCC	CCCC	CCCC	TTCC	TTTC	CCCC	CCCC	TTCC	CCCC	CCCC	TTCC	TTTC	TCCC	TTCC	TCCC	CCCC	CCCC	TCCC	TTCC	CCCC	TCCC	CCCC	TCCC	TTCC	TTTC	TTCC	TTTC	TCCC	TTCC	TCCC	TTTC	TTCC	CCCC	TTCC	TCCC	CCCC	TCCC
PotVar0026091	5	4249963	AAAA	AAAG	AAAA	AAAA	AAAG	AAAA	AAAA	AAAA	AAAA	AAAA	AAAA	AAAA	AAAA	AAAA	AAAA	AAAA	AAAA	AAAA	AAAA	AAAA	AAAA	AAAA	AAAA	AAAA	AAAA	AAAA	AAAA	AAAA	AAAA	AAAA	AAAA	AAAA	AAAA	AAAA	AAAA	AAAA	AAAA	AAAA	AAAA	AAAA	AAAA	AAAA	AAAA	AAAA	AAAA	AAAA	AAAA
PotVar0026114	5	4250292	CCCC	CCCC	CCCC	CCCC	CCCC	CCCC	CCCC	CCCC	CCCC	CCCC	CCCC	CCCC	CCCC	CCCC	CCCC	CCCC	CCCC	CCCC	CCCC	CCCC	CCCC	CCCC	CCCC	CCCC	CCCC	CCCC	TCCC	CCCC	TCCC	CCCC	CCCC	TCCC	CCCC	CCCC	CCCC	CCCC	CCCC	CCCC	CCCC	CCCC	CCCC	CCCC	TCCC	CCCC	CCCC	CCCC	TCCC
PotVar0026274	5	4251934	CCCC	CCCC	CCCC	TCCC	CCCC	TCCC	CCCC	CCCC	CCCC	CCCC	CCCC	CCCC	CCCC	TCCC	TCCC	CCCC	CCCC	CCCC	CCCC	CCCC	CCCC	CCCC	CCCC	TCCC	CCCC	CCCC	CCCC	CCCC	TCCC	CCCC	CCCC	CCCC	CCCC	CCCC	TCCC	TCCC	TTCC	CCCC	CCCC	CCCC	TCCC	TCCC	CCCC	CCCC	CCCC	CCCC	CCCC
PotVar0026290	5	4252132	TTTT	TTTT	TTTT	TTTT	TTTT	TTTT	TTTT	TTTT	TTTT	TTTT	TTTT	TTTT	TTTT	TTTT	TTTT	TTTT	TTTT	TTTT	TTTT	TTTT	TTTT	TTTC	TTTT	TTTT	TTTT	TTTT	TTTT	TTTT	TTTT	TTTT	TTTT	TTTC	TTTT	TTTT	TTTT	TTTT	TTTT	TTTT	TTTT	TTTC	TTTT	TTTC	TTTT	TTTT	TTTT	TTTT	TTTC
PotVar0026296	5	4252165	AGGG	AAGG	GGGG	AAGG	AGGG	AAGG	AGGG	GGGG	AAGG	AAGG	AAGG	AAGG	AAGG	AAAG	AGGG	AAGG	AGGG	GGGG	AAGG	AGGG	AGGG	GGGG	GGGG	AGGG	AGGG	GGGG	AGGG	GGGG	AGGG	AGGG	GGGG	AGGG	GGGG	GGGG	AGGG	NA	NA	AGGG	GGGG	GGGG	AGGG	NA	AGGG	AGGG	GGGG	AGGG	GGGG
PotVar0026312	5	4252477	TTTT	TTTT	TTTT	TTTT	TTTT	TTTT	TTTT	TTTT	TTTT	TTTT	TTTT	TTTT	TTTT	TTTT	TTTT	TTTT	NA	TTTT	TTTC	TTTT	TTTT	TTTT	TTTT	TTTT	TTTT	TTCC	TTTT	TTTT	TTTT	TTTT	TTCC	TTTT	TTTT	NA	TTTT	TTTT	TTTT	TTTC	TTTT	TTTT	TTTT	TTTT	TTTT	TTTT	TTTT	TTTT	TTTT
PotVar0026313	5	4252576	AAAG	AAGG	AAAG	AGGG	NA	AAGG	AGGG	AAGG	AAGG	AGGG	AGGG	AGGG	AGGG	AAGG	AAAG	AGGG	NA	AAAG	AGGG	AAGG	AAAG	AAAA	AAGG	AAAG	AAAG	AGGG	AAAG	AAGG	AAGG	AAGG	AAAG	AAAG	AAAG	AAAG	AAAG	AAGG	AAGG	AAGG	AAAG	AAAG	AAAG	AAGG	AAGG	AAGG	AAGG	AAGG	AAAA
PotVar0026316	5	4252671	CCCC	CCCC	CCCC	TCCC	CCCC	TCCC	CCCC	CCCC	CCCC	CCCC	CCCC	CCCC	CCCC	TCCC	TCCC	CCCC	CCCC	CCCC	CCCC	CCCC	CCCC	CCCC	CCCC	TCCC	CCCC	CCCC	CCCC	CCCC	TCCC	CCCC	CCCC	CCCC	CCCC	CCCC	TCCC	TCCC	TTCC	CCCC	CCCC	CCCC	TCCC	TCCC	CCCC	CCCC	CCCC	CCCC	CCCC
PotVar0026317	5	4252738	CCCC	TCCC	CCCC	CCCC	CCCC	CCCC	CCCC	CCCC	CCCC	CCCC	CCCC	CCCC	CCCC	CCCC	CCCC	CCCC	CCCC	CCCC	CCCC	CCCC	CCCC	CCCC	CCCC	CCCC	CCCC	CCCC	CCCC	CCCC	CCCC	CCCC	CCCC	CCCC	CCCC	CCCC	CCCC	CCCC	CCCC	CCCC	CCCC	CCCC	CCCC	CCCC	CCCC	CCCC	CCCC	CCCC	CCCC
PotVar0026323	5	4252831	TTTT	TTTC	TTTC	TTTT	TTTT	TTTC	TTTT	TTTT	TTTT	TTTC	TTTC	TTTC	TTTC	TTTC	TTTT	TTTC	TTTC	TTTC	TTTT	TTTC	TTTT	TTTC	TTTT	TTTC	TTTC	TTTC	TCCC	TTTT	TTTC	TTTC	TTTC	TCCC	TTTC	TTTC	TTTT	TTTC	TTTT	TTTC	TTTC	TTCC	TTTC	TTTC	TTTC	TTTT	TTTC	TTTC	TCCC
PotVar0026326	5	4252890	TTTG	TTTG	TTTT	TTTG	TTTT	TTTG	TTTG	TTTT	TTGG	TTGG	TTGG	TTGG	TTGG	TTTG	TTTT	TTGG	TTTG	TTTT	TTGG	TTTG	TTTG	TTTT	TTTT	TTTT	TTTG	TTTT	TTTG	TTTT	TTTT	TTTG	TTTT	NA	TTTT	TTTT	TTTT	TTTG	TTTT	TTTG	TTTT	TTTT	TTTT	TTTG	TTTG	TTTG	TTTT	TTTG	TTTT
PotVar0026331	5	4252966	AAAA	AAAA	AAAC	AAAC	AAAA	AAAA	AACC	AACC	AAAA	AAAA	AAAA	AAAA	AAAA	AAAA	AAAA	AAAA	AAAA	AAAC	AAAA	AAAC	AAAA	AAAA	AACC	AAAA	AAAA	AAAC	AAAA	AACC	AAAC	AAAC	AAAA	AAAA	AAAC	AAAA	AAAA	AAAA	AAAA	AAAA	AAAC	AAAC	AAAA	AAAA	AAAC	AAAC	AAAC	AAAC	AAAA
PotVar0026350	5	4335252	TTTT	TTTT	TTTG	TTTT	TTTT	TTTG	TTTT	TTTT	TTTT	TTGG	TTGG	TTGG	TTGG	TTTT	TTTT	TTGG	TTTG	TTTG	TTTT	TTTG	TTTT	TTTT	TTTT	TTTT	TTTG	TTTT	TTTG	TTTT	TTTG	TTTT	TTTT	TTGG	TTTG	TTTG	TTTT	TTTT	TTTT	TTTG	TTTG	TTTG	TTTG	TTTT	TTTG	TTTT	TTTT	TTTG	TTGG
PotVar0026355	5	4335324	AAAA	AAGG	AAAG	AAAA	AAAA	AAAA	AAAG	AAAG	AAAG	AAAA	AAAA	AAAA	AAAA	AAAG	AAAG	AAAA	AAAA	AAAA	AAAG	AAAG	AAAG	AAAA	AAAA	AAGG	AAAG	AAAG	AAGG	AAAG	AAAA	AAGG	AAGG	AAAA	NA	AAAA	AAAG	AAAG	AAAA	AAAG	AAAA	AAAA	AAAA	AAAA	AAAG	AAAA	AAAG	AAAA	AAAA
PotVar0026358	5	4335381	TTTT	TTTT	TTTC	TTTT	NA	TTTC	TTTT	TTTT	TTTC	TTCC	TTCC	TTCC	TTCC	TTTT	TTTT	TTCC	TTTC	TTTC	TTTT	TTTC	TTTT	TTTT	TTTT	TTTT	TTTC	TTTT	TTTC	TTTT	TTTC	TTTT	TTTT	TTCC	TTTC	TTTC	TTTT	TTTT	TTTT	TTTC	TTTC	TTTC	TTTC	TTTT	TTTC	TTTT	TTTT	TTTC	TTCC
PotVar0026402	5	4337282	TTTT	TTTT	TTTC	TTTC	TTTT	TTTT	TTCC	TTCC	TTTT	TTTT	TTTT	TTTT	TTTT	TTTT	TTTT	TTTT	TTTT	TTTC	TTTT	TTTC	TTTT	TTTT	TTCC	TTTT	TTTT	TTTC	TTTT	TTCC	TTTC	TTTC	TTTT	TTTT	TTTC	TTTT	TTTT	TTTT	TTTT	TTTT	TTTC	TTTC	TTTT	TTTT	TTTC	TTTC	TTTC	TTTC	TTTT
PotVar0026420	5	4337526	TTTG	TTTG	TTTT	TTTG	TGGG	TTTG	TTTG	TTTT	TTGG	TTGG	TTGG	TTGG	TTGG	TTTG	TTTT	TTGG	TTTG	TTTT	TTGG	TTTG	TTTG	TTTT	TTTT	TTTT	TTTG	TTTT	TTTG	TTTT	TTTT	TTTG	TTTT	TTTG	TTTT	TTTT	TTTT	TTTG	TTTT	TTTG	TTTT	TTTT	TTTT	TTTG	TTTG	TTTG	TTTT	TTTG	TTTT
PotVar0026425	5	4337563	GGGG	AAGG	AAGG	GGGG	GGGG	AGGG	AGGG	AGGG	AGGG	AAGG	AAGG	AAGG	AAGG	AGGG	AGGG	AAGG	AGGG	AGGG	AGGG	AAGG	AGGG	AGGG	AGGG	AAGG	AAGG	AGGG	AAAG	AGGG	AGGG	AAGG	AAGG	AAAG	AAAG	AGGG	NA	AGGG	GGGG	AAGG	AGGG	AAGG	AGGG	AGGG	AAGG	GGGG	AGGG	AGGG	AAAG
PotVar0026555	5	4339579	AAAA	AAAA	AAAA	AAAA	AAAA	AAAA	AAAA	AAAA	AAAA	AAAA	AAAA	AAAA	AAAA	AAAA	AAAA	AAAA	AAAG	AAAA	AAAG	AAAA	AAAA	AAAA	AAAA	AAAA	AAAA	NA	AAAA	AAAA	AAAA	AAAA	AAAG	AAAA	AAAA	AAAG	AAAA	AAAA	AAAA	AAAA	AAAA	AAAA	AAAA	AAAA	AAAA	AAAA	AAAA	AAAA	AAAA
PotVar0026617	4	282657	CCCC	CCCC	CCCC	CCCC	CCCC	CCCC	CCCC	CCCC	CCCC	TCCC	TCCC	TCCC	TCCC	CCCC	CCCC	TCCC	CCCC	CCCC	CCCC	CCCC	CCCC	CCCC	CCCC	CCCC	CCCC	CCCC	TCCC	CCCC	CCCC	CCCC	CCCC	CCCC	CCCC	CCCC	CCCC	CCCC	CCCC	CCCC	CCCC	CCCC	CCCC	CCCC	CCCC	CCCC	CCCC	CCCC	CCCC
PotVar0026619	4	282664	AAAA	AAAA	AAAA	AAAG	AAAG	AAAA	AAAA	AAAA	AAAA	AAAA	AAAA	AAAA	AAAA	AAAG	AAAA	AAAA	AAGG	AAAG	AAAA	AAAG	AAAA	AAAA	AAAA	AAAG	AAAG	AAAA	AAAA	AAAA	AAAA	AAAA	AAAA	AAAG	AAAG	AAAA	AAAA	AAAG	AAAA	AAAA	AAAG	AAAG	AAAG	AAAG	AAAA	AAAA	AAAG	AAAG	AAAG
PotVar0026637	4	282828	TGGG	TGGG	TGGG	GGGG	TTTG	TTGG	GGGG	GGGG	TGGG	GGGG	GGGG	GGGG	GGGG	TGGG	TTGG	GGGG	GGGG	TGGG	GGGG	TGGG	GGGG	TGGG	TTGG	TGGG	TTGG	TGGG	GGGG	GGGG	TGGG	GGGG	GGGG	TTGG	GGGG	GGGG	TGGG	TGGG	TGGG	GGGG	TGGG	TGGG	TGGG	TGGG	GGGG	GGGG	GGGG	GGGG	TGGG
PotVar0026688	6	3433746	TCCC	TCCC	CCCC	TCCC	CCCC	CCCC	TCCC	TCCC	CCCC	CCCC	CCCC	CCCC	CCCC	TCCC	TCCC	CCCC	CCCC	CCCC	TTCC	TCCC	CCCC	CCCC	CCCC	CCCC	TCCC	CCCC	CCCC	TCCC	CCCC	CCCC	TTCC	CCCC	CCCC	CCCC	TTCC	TCCC	CCCC	CCCC	TCCC	CCCC	CCCC	CCCC	TCCC	CCCC	CCCC	TCCC	CCCC
PotVar0026715	6	3432777	AAAA	AAAA	AAAA	AAAA	AAAA	AAAA	AAAA	AAAA	AAAA	AAAA	AAAA	AAAA	AAAA	AAAA	AAAA	AAAA	AAAA	AAAA	AAAA	AAAA	AAAA	AAAA	AAAA	AAAA	AAAA	AAAA	AAAA	AAAA	AAAA	AAAA	AAAA	AAAA	AAAA	AAAA	AAAA	AAAA	AAAA	AAAA	AAAA	AAAA	AAAA	AAAA	AAAA	AAAA	AAAA	AAAA	AAAA
PotVar0026720	6	3432673	CCCC	CCCC	TCCC	CCCC	CCCC	TCCC	CCCC	CCCC	CCCC	CCCC	CCCC	CCCC	CCCC	CCCC	CCCC	CCCC	CCCC	CCCC	CCCC	CCCC	CCCC	CCCC	CCCC	CCCC	CCCC	CCCC	CCCC	CCCC	CCCC	CCCC	CCCC	CCCC	CCCC	CCCC	CCCC	CCCC	CCCC	CCCC	CCCC	TCCC	TCCC	CCCC	CCCC	CCCC	CCCC	CCCC	CCCC
PotVar0026728	6	3432576	CCCC	CCCC	CCCC	CCCC	TCCC	CCCC	CCCC	CCCC	CCCC	CCCC	CCCC	CCCC	CCCC	CCCC	CCCC	CCCC	CCCC	CCCC	CCCC	CCCC	CCCC	CCCC	CCCC	CCCC	TCCC	CCCC	CCCC	CCCC	CCCC	CCCC	CCCC	CCCC	CCCC	CCCC	CCCC	CCCC	CCCC	CCCC	CCCC	CCCC	CCCC	CCCC	CCCC	CCCC	CCCC	CCCC	CCCC
PotVar0026734	6	3432475	AACC	ACCC	CCCC	ACCC	CCCC	ACCC	CCCC	ACCC	ACCC	AACC	AACC	AACC	AACC	ACCC	AACC	AACC	AACC	ACCC	ACCC	AACC	ACCC	ACCC	CCCC	CCCC	ACCC	AACC	AACC	CCCC	ACCC	AAAC	ACCC	CCCC	AACC	ACCC	ACCC	ACCC	ACCC	AACC	CCCC	CCCC	CCCC	CCCC	ACCC	AACC	AACC	AAAC	CCCC
PotVar0026839	6	3216202	GGGG	AGGG	GGGG	GGGG	GGGG	GGGG	GGGG	GGGG	GGGG	GGGG	GGGG	GGGG	GGGG	GGGG	GGGG	GGGG	AGGG	GGGG	GGGG	GGGG	GGGG	GGGG	GGGG	GGGG	GGGG	GGGG	GGGG	GGGG	GGGG	GGGG	GGGG	GGGG	GGGG	GGGG	GGGG	GGGG	GGGG	GGGG	GGGG	GGGG	GGGG	GGGG	GGGG	GGGG	GGGG	GGGG	GGGG
PotVar0026844	6	3216133	CCCC	CCCC	TCCC	CCCC	CCCC	CCCC	CCCC	CCCC	CCCC	CCCC	CCCC	CCCC	CCCC	CCCC	CCCC	CCCC	CCCC	CCCC	CCCC	CCCC	CCCC	CCCC	CCCC	CCCC	CCCC	CCCC	CCCC	CCCC	CCCC	CCCC	CCCC	TCCC	TCCC	CCCC	CCCC	CCCC	CCCC	CCCC	CCCC	TCCC	TCCC	CCCC	CCCC	CCCC	CCCC	CCCC	CCCC
PotVar0026845	6	3216115	CCCC	CCCC	TCCC	CCCC	CCCC	CCCC	CCCC	CCCC	CCCC	CCCC	CCCC	CCCC	CCCC	CCCC	CCCC	CCCC	CCCC	TCCC	CCCC	CCCC	CCCC	TCCC	CCCC	CCCC	CCCC	CCCC	CCCC	CCCC	CCCC	CCCC	CCCC	CCCC	CCCC	CCCC	CCCC	CCCC	CCCC	CCCC	CCCC	CCCC	CCCC	CCCC	CCCC	CCCC	CCCC	TCCC	CCCC
PotVar0026864	6	3215884	GGGG	GGGG	NA	AGGG	GGGG	AAAG	AGGG	AAGG	GGGG	GGGG	GGGG	GGGG	GGGG	AGGG	GGGG	GGGG	GGGG	AGGG	GGGG	AGGG	AAGG	AAGG	AAGG	AAGG	GGGG	GGGG	GGGG	AGGG	AAGG	AGGG	GGGG	AAAG	GGGG	AGGG	AGGG	AGGG	AGGG	AGGG	AAGG	AAGG	AAAG	AAGG	AGGG	AGGG	GGGG	GGGG	AAGG
PotVar0026902	6	3215512	TTCC	TCCC	CCCC	TCCC	CCCC	TCCC	CCCC	CCCC	TTCC	TTCC	TTCC	TTCC	TTCC	TCCC	TTCC	TTCC	TTCC	CCCC	TCCC	TTCC	TCCC	CCCC	CCCC	CCCC	TCCC	TTCC	TTCC	CCCC	TCCC	TTTC	TCCC	CCCC	TTCC	TCCC	TCCC	TCCC	TCCC	TTCC	CCCC	CCCC	CCCC	CCCC	TCCC	TTCC	TTCC	TTCC	CCCC
PotVar0026930	6	3215199	GGGG	GGGG	AGGG	GGGG	GGGG	GGGG	GGGG	GGGG	AGGG	GGGG	GGGG	GGGG	GGGG	GGGG	GGGG	GGGG	GGGG	GGGG	GGGG	GGGG	GGGG	GGGG	GGGG	GGGG	GGGG	GGGG	GGGG	GGGG	GGGG	GGGG	GGGG	AGGG	GGGG	GGGG	GGGG	GGGG	GGGG	GGGG	GGGG	AGGG	AGGG	GGGG	GGGG	GGGG	GGGG	GGGG	GGGG
PotVar0026970	6	3214652	GGGG	AGGG	AGGG	GGGG	AAGG	GGGG	GGGG	GGGG	AGGG	AGGG	AGGG	AGGG	AGGG	AGGG	AGGG	AGGG	AGGG	AGGG	AGGG	GGGG	GGGG	AAGG	AGGG	AGGG	AAGG	AGGG	AGGG	AGGG	AGGG	GGGG	GGGG	GGGG	GGGG	AGGG	GGGG	AGGG	AGGG	GGGG	GGGG	GGGG	GGGG	AGGG	GGGG	AGGG	AAGG	AGGG	AGGG
PotVar0026995	6	3214250	AAAG	AAGG	AAGG	AAAG	GGGG	AAAA	AAGG	AAAG	AGGG	AAGG	AAGG	AAGG	AAGG	AAAG	AAAG	AAGG	AAGG	AGGG	AAGG	AAAA	AAAG	AAGG	AAGG	AAGG	AAGG	AAGG	AAGG	AAGG	AAAG	AAAA	AAAG	AAAG	NA	AAGG	AAAA	AAAG	AAGG	AAAG	AAAG	AAGG	AAAG	AAGG	AAAG	AAAG	AAGG	AAAG	AAGG
PotVar0027031	6	3213812	AAAG	AAAG	AAAA	AAAG	AAGG	AAAA	AAGG	AAAG	AAAG	AAAG	AAAG	AAAG	AAAG	AAAA	AAAA	AAAG	AAAG	AGGG	AAAA	AAAA	AAAG	AAAG	AAAG	AAAG	AAAA	AAAG	AAAG	AAAG	AAAA	AAAA	AAAG	AAAA	AAAG	AAAG	AAAA	AAAA	AAAG	AAAG	AAAG	AAAG	AAAA	AAAG	AAAG	AAAA	AAAA	AAAG	AAAG
PotVar0027035	6	3213693	TTTT	TTTC	TTTT	TTTT	TTTT	TTTT	TTTT	TTTT	TTTT	TTTT	TTTT	TTTT	TTTT	TTTT	TTTT	TTTT	TTTC	TTTT	TTTT	TTTT	TTTT	TTTT	TTTT	TTTT	TTTT	TTTT	TTTT	TTTT	TTTT	TTTT	TTTT	TTTT	TTTT	TTTT	TTTT	TTTT	TTTT	TTTT	TTTT	TTTT	TTTT	TTTT	TTTT	TTTT	TTTT	TTTT	TTTT
PotVar0027050	6	3213458	AGGG	AGGG	GGGG	AGGG	GGGG	GGGG	AGGG	AGGG	GGGG	GGGG	GGGG	GGGG	GGGG	AGGG	AGGG	GGGG	GGGG	GGGG	AAGG	AGGG	GGGG	GGGG	GGGG	GGGG	AGGG	GGGG	GGGG	AGGG	GGGG	GGGG	AAGG	GGGG	GGGG	GGGG	AAGG	AGGG	GGGG	GGGG	AGGG	GGGG	GGGG	GGGG	AGGG	GGGG	GGGG	AGGG	GGGG
PotVar0027083	6	3213197	TGGG	GGGG	GGGG	TGGG	TTGG	GGGG	TTGG	TGGG	TGGG	TGGG	TGGG	TGGG	TGGG	GGGG	GGGG	TGGG	GGGG	TTGG	GGGG	GGGG	TGGG	GGGG	TGGG	TGGG	GGGG	TGGG	TGGG	TGGG	GGGG	GGGG	TGGG	GGGG	TGGG	TGGG	GGGG	GGGG	TGGG	TGGG	TGGG	TGGG	GGGG	TGGG	TGGG	GGGG	GGGG	GGGG	TGGG
PotVar0027438	3	52982197	TTTT	TTTG	TTTT	TTGG	TTTG	TTTG	TTTG	TTTG	TTTT	TTTT	TTTT	TTTT	TTTT	TTTG	TTTG	TTTT	TTTG	TTTT	TTTT	TTTG	TTTG	TTTT	TTTT	TTTT	TTTT	TTTG	TTTT	TTTG	TTTT	TTTG	TTTG	TTTT	TTGG	TTTG	TTTT	TTTG	TTTT	TTTT	TTTT	TTTT	TTTT	TTTT	TTTG	TTTG	TTTT	NA	TTTT
PotVar0027449	3	52982090	AAAA	AAAG	AAAA	AAAA	AAAA	AAAG	AAAA	AAAA	AAAA	AAAG	AAAG	AAAG	AAAG	AAAG	AAAA	AAAG	AAAA	AAAA	NA	AAAA	AAAA	AAAA	AAAG	AAAA	AAAG	AAAA	AAAA	AAAG	AAAA	AAAG	AAAA	AAAG	AAAA	AAAA	AAAA	AAAG	AAAG	AAAA	AAAA	AAAG	AAGG	AAAA	AAAG	AAAA	AAAA	AAGG	AAAG
PotVar0027486	3	52981324	TTTT	TTTT	TTTT	TTTT	TTTT	TTTT	TTTT	TTTT	TTTC	TTTT	TTTT	TTTT	TTTT	TTTT	TTTT	TTTT	TTTC	TTTC	TTTT	TTTT	TTTT	TTTT	TTTT	TTTT	TTTT	TTTT	TTTT	TTTT	TTTT	TTTT	TTTC	TTTT	TTTT	TTTT	TTTT	TTTT	TTTC	TTTT	TTTT	TTTT	TTTT	TTTT	TTTT	TTTC	TTTC	TTTT	TTTT
PotVar0027489	3	52981273	TTTG	TTTT	TTTG	TTTT	TTTT	TTTT	TTTT	TTTT	TTTT	TTTT	TTTT	TTTT	TTTT	TTTT	TTTT	TTTT	TTTG	TTTT	TTTT	TTTT	TTTT	TTTT	TTTT	TTTT	TTTT	TTTT	TTTT	TTTT	TTTT	TTTT	TTTT	TTTT	TTTT	TTTT	TTTT	TTTT	TTTT	TTTT	TTTT	TTTT	TTTT	TTTT	TTTT	TTTT	TTTT	TTTT	TTTT
PotVar0027580	3	52979922	GGGG	GGGG	GGGG	GGGG	GGGG	GGGG	GGGG	GGGG	GGGG	GGGG	GGGG	GGGG	GGGG	GGGG	GGGG	GGGG	AGGG	GGGG	GGGG	GGGG	GGGG	GGGG	GGGG	GGGG	GGGG	GGGG	GGGG	GGGG	GGGG	GGGG	GGGG	GGGG	GGGG	GGGG	GGGG	GGGG	GGGG	GGGG	GGGG	GGGG	GGGG	GGGG	GGGG	GGGG	GGGG	GGGG	GGGG
PotVar0027654	12	9355688	TTTT	TTTT	TTTT	TTTT	TTTT	TTTT	TTTT	TTTT	TTTT	TTTT	TTTT	TTTT	TTTT	TTTC	TTTT	TTTT	TTTT	TTTT	TTTT	TTTT	TTTT	TTTT	TTTT	TTTT	TTTT	TTTT	TTTT	TTTT	TTTT	TTTT	TTTT	TTTT	TTTT	TTTC	TTTT	TTTC	TTTT	TTTT	TTTT	TTTT	TTTT	TTTT	TTTT	TTTT	TTTT	TTTT	TTTT
PotVar0027678	12	9356334	TTTT	TTTC	TTCC	TTTC	TTCC	TCCC	TTTC	TTTC	TTTC	TCCC	TCCC	TCCC	TCCC	TTTC	TTTT	TCCC	TTTC	TTCC	TTTC	TTTC	TTTC	TTTC	TTTC	TTTC	TTCC	TTCC	TTTC	TTCC	TTCC	TTCC	TTTC	TTCC	TCCC	TTTT	TTTC	TTTC	TTTC	TTTC	TTCC	TTTC	TTTC	TTTT	TTTC	TTTT	TTCC	TTTC	TTTC
PotVar0027679	12	9356335	GGGG	GGGG	NA	GGGG	AAGG	AGGG	NA	AGGG	GGGG	GGGG	GGGG	GGGG	GGGG	GGGG	GGGG	GGGG	AGGG	GGGG	GGGG	GGGG	AGGG	AGGG	GGGG	GGGG	AGGG	AGGG	GGGG	AGGG	AGGG	AAGG	GGGG	AGGG	AGGG	GGGG	GGGG	GGGG	NA	AGGG	AGGG	GGGG	AGGG	GGGG	AGGG	GGGG	AGGG	GGGG	NA
PotVar0027697	12	9356844	GGGG	GGGG	AGGG	GGGG	AAGG	AGGG	AGGG	AGGG	GGGG	GGGG	GGGG	GGGG	GGGG	GGGG	GGGG	GGGG	AGGG	GGGG	GGGG	GGGG	AGGG	AGGG	GGGG	GGGG	AGGG	AGGG	GGGG	AGGG	AGGG	AAGG	GGGG	AGGG	AGGG	GGGG	GGGG	GGGG	AGGG	AGGG	AGGG	GGGG	AGGG	GGGG	AGGG	GGGG	AGGG	GGGG	AGGG
PotVar0027702	12	9357003	AAGG	AGGG	GGGG	AGGG	AGGG	GGGG	AGGG	AAAG	GGGG	AGGG	AGGG	AGGG	AGGG	AAGG	AAAG	AGGG	AAGG	AGGG	AGGG	AAGG	AGGG	AAGG	AGGG	AGGG	AAGG	AGGG	AAAG	AAGG	AGGG	AGGG	GGGG	AAGG	GGGG	AGGG	AAGG	AAGG	AAGG	AAGG	AGGG	AGGG	AAGG	AAAA	AAAG	AAGG	AAGG	AAGG	AGGG
PotVar0027707	12	9357042	TTTT	TTTC	TTTC	TTTC	TTTC	TTCC	TTTT	TTTT	TTTC	TCCC	TCCC	TCCC	TCCC	TTCC	TTTT	TCCC	TTTC	TTCC	TTTC	TTTC	TTTT	TTTT	TTTC	TTTC	TTTC	TTTC	TTTC	TTTC	TTTC	TTTT	TTTC	TTTC	TTCC	TTTC	TTTC	TTCC	TTTT	TTTT	TTTC	TTTC	TTTT	TTTT	TTTT	TTTT	TTTC	TTTC	TTTT
PotVar0027722	12	9396595	TTCC	TTCC	TTCC	CCCC	CCCC	CCCC	CCCC	CCCC	TCCC	CCCC	CCCC	CCCC	CCCC	CCCC	CCCC	CCCC	CCCC	CCCC	CCCC	TCCC	TCCC	CCCC	CCCC	TCCC	CCCC	TCCC	CCCC	CCCC	CCCC	CCCC	CCCC	CCCC	CCCC	TCCC	CCCC	CCCC	TCCC	CCCC	TCCC	TCCC	TCCC	CCCC	CCCC	TCCC	CCCC	CCCC	TTCC
PotVar0027729	12	9396622	AAGG	AAGG	AAAG	GGGG	AAGG	AAGG	AAAG	AGGG	AAGG	GGGG	GGGG	GGGG	GGGG	AGGG	AGGG	GGGG	AGGG	AGGG	AGGG	AGGG	AAAG	AAGG	AAGG	AAGG	AGGG	AAGG	GGGG	AGGG	AAGG	AAAG	AAGG	AGGG	AAGG	AAGG	AGGG	AGGG	AAAG	AAGG	AAGG	AAGG	AAGG	GGGG	AGGG	AAGG	AGGG	AGGG	AAAG
PotVar0027746	12	9518000	CCCC	TCCC	TCCC	CCCC	CCCC	TTCC	CCCC	CCCC	TCCC	TTTC	TTTC	TTTC	TTTC	TCCC	CCCC	TTTC	CCCC	TTCC	TCCC	TCCC	CCCC	CCCC	TCCC	TCCC	TCCC	TCCC	TCCC	TCCC	TCCC	CCCC	TCCC	TCCC	TTCC	CCCC	TCCC	TCCC	CCCC	CCCC	TCCC	TCCC	CCCC	CCCC	CCCC	CCCC	TCCC	TCCC	CCCC
PotVar0027747	12	9518052	AGGG	AAGG	AGGG	NA	AAGG	AAGG	AAGG	AAAG	AGGG	AAAA	AAAA	AAAA	AAAA	AAAG	AAAG	AAAA	AAAG	AAAG	AAAG	AAAG	AGGG	AGGG	AAGG	AGGG	AAAG	AAGG	AAAA	AAAG	AAGG	AGGG	AGGG	AAAG	AAGG	AGGG	AAAG	AAAG	AAGG	AAGG	AAGG	AGGG	AAGG	AAGG	AAGG	AAGG	AAAG	AAAG	GGGG
PotVar0027750	12	9518100	GGGG	AGGG	GGGG	GGGG	GGGG	GGGG	GGGG	GGGG	GGGG	GGGG	GGGG	GGGG	GGGG	GGGG	GGGG	GGGG	GGGG	GGGG	GGGG	GGGG	GGGG	GGGG	GGGG	GGGG	GGGG	GGGG	GGGG	GGGG	GGGG	GGGG	GGGG	GGGG	GGGG	GGGG	GGGG	GGGG	GGGG	GGGG	GGGG	GGGG	GGGG	GGGG	GGGG	GGGG	GGGG	GGGG	GGGG
PotVar0027766	12	9518279	AGGG	GGGG	AGGG	GGGG	AAGG	AGGG	AGGG	AGGG	GGGG	GGGG	GGGG	GGGG	GGGG	GGGG	GGGG	GGGG	AGGG	GGGG	GGGG	GGGG	GGGG	AGGG	GGGG	GGGG	AGGG	AGGG	GGGG	AGGG	AGGG	AAGG	GGGG	GGGG	AGGG	GGGG	GGGG	GGGG	AGGG	AGGG	AGGG	GGGG	AGGG	GGGG	GGGG	GGGG	AGGG	GGGG	AGGG
PotVar0027776	12	9518366	AAAA	AAAA	AAAA	AAAA	AAAA	AAAA	AAAA	AAAA	AAAA	AAAA	AAAA	AAAA	AAAA	AAAA	AAAA	AAAA	AAAA	AAAA	AAAA	AAAA	AAAA	AAAA	AAAA	AAAA	AAAA	AAAA	AAAA	AAAA	AAAA	AAAA	AAAA	AAAA	AAAA	AAAA	AAAA	AAAA	AAAA	AAAA	AAAA	AAAA	AAAA	AAAA	AAAA	AAAA	AAAA	AAAA	AAAA
PotVar0027779	12	9518439	AAAA	AAAA	AAAA	AAAA	AAAA	AAAA	AAAA	AAAA	AAAA	AAAA	AAAA	AAAA	AAAA	AAAA	AAAA	AAAA	NA	AAAA	AAAA	AAAA	AAAA	AAAA	AAAA	AAAA	AAAA	AAAA	AAAA	AAAA	AAAA	AAAA	AAAA	AAAA	AAAA	AAAA	AAAA	AAAA	AAAG	AAAA	AAAA	AAAA	AAAA	AAAG	AAAA	AAAA	AAAA	AAAA	AAAA
PotVar0027781	12	9518500	TTTC	TCCC	TTTC	CCCC	TTCC	TCCC	TCCC	TCCC	TCCC	CCCC	CCCC	CCCC	CCCC	CCCC	CCCC	CCCC	TCCC	CCCC	CCCC	TCCC	TTCC	TCCC	CCCC	TTCC	TCCC	TTCC	CCCC	TCCC	TCCC	TTCC	CCCC	TCCC	TCCC	TCCC	CCCC	CCCC	TTCC	TCCC	TTCC	TTCC	TTCC	TTCC	TTCC	TCCC	TCCC	CCCC	TTTT
PotVar0027783	12	9518532	GGGG	GGGG	GGGG	GGGG	GGGG	AGGG	AGGG	GGGG	AAGG	GGGG	GGGG	GGGG	GGGG	AGGG	AGGG	GGGG	GGGG	AGGG	AGGG	GGGG	AGGG	AAGG	AAGG	AAGG	GGGG	GGGG	GGGG	GGGG	AGGG	AGGG	NA	GGGG	AGGG	AAGG	AGGG	AGGG	GGGG	AGGG	GGGG	AAGG	GGGG	AAGG	AGGG	AGGG	GGGG	AGGG	AGGG
PotVar0027790	12	9518667	AAAA	AAAA	AAAA	AAAA	AAAA	AAAA	AAAA	AAAA	AAAA	AAAA	AAAA	AAAA	AAAA	AAAA	AAAA	AAAA	AAAA	AAAA	AAAA	AAAA	AAAA	AAAA	AAAA	AAAA	AAAA	AAAA	AAAA	AAAA	AAAA	AAAA	AAAA	AAAA	AAAA	AAAA	AAAA	AAAA	AAAA	AAAA	AAAA	AAAA	AAAA	AAAA	AAAA	AAAA	AAAA	AAAA	AAAA
PotVar0027811	12	11041151	TCCC	TCCC	CCCC	TTTC	TTCC	CCCC	TCCC	TTTC	TCCC	CCCC	CCCC	CCCC	CCCC	TCCC	TCCC	CCCC	CCCC	TCCC	TCCC	TCCC	TCCC	TCCC	TCCC	CCCC	TCCC	TCCC	TTTC	TTCC	TCCC	TCCC	TTCC	TTCC	CCCC	TCCC	TTCC	TCCC	TCCC	TCCC	TCCC	CCCC	TCCC	TCCC	TTCC	TTCC	TTCC	TTTC	CCCC
PotVar0027836	12	11041473	AAAA	AAAA	AAAA	AAAG	AAAA	AAAA	AAAA	AAAA	AAAA	AAAA	AAAA	AAAA	AAAA	AAAA	AAAA	AAAA	AAAG	AAAA	AAAA	AAAA	AAAA	AAAA	AAAA	AAAA	AAAG	AAAA	AAAA	AAAA	AAAA	AAAA	AAAG	AAAA	AAAA	AAAA	AAAA	AAAA	AAAA	AAAA	AAAA	AAAA	AAAA	AAAA	AAAA	AAAA	AAAA	AAAA	AAAA
PotVar0027907	7	10839097	GGGG	AAAG	AGGG	GGGG	GGGG	AGGG	AGGG	NA	GGGG	AAGG	AAGG	AAGG	AAGG	AGGG	GGGG	AAGG	AAGG	GGGG	GGGG	AAGG	AAGG	AGGG	GGGG	GGGG	GGGG	GGGG	AAGG	AGGG	AGGG	AGGG	AGGG	AAGG	AGGG	GGGG	AGGG	AGGG	AAGG	GGGG	GGGG	GGGG	GGGG	AGGG	AGGG	GGGG	GGGG	GGGG	GGGG
PotVar0027924	7	10838770	AAAG	AAAG	AAAG	AAAA	AAAA	AAAG	AAGG	AAGG	AAAA	AAGG	AAGG	AAGG	AAGG	AAAA	AAAG	AAGG	AAAA	AAAA	AAAA	AAGG	AAGG	AAAG	AAAG	AAAA	AAAG	AAAA	AAGG	AGGG	AAAA	AAAG	AGGG	AAGG	AAAA	AAAA	AAGG	AAAA	AAAG	AAAG	AAAA	AAAA	AAAA	AAGG	AAAA	AAAA	AAAG	AAAG	AAAG
PotVar0027925	7	10838735	TTTG	TTTT	TTTT	TTTT	TTTG	TTTT	TTTG	TTTT	TTTG	TTTT	TTTT	TTTT	TTTT	TTTT	TTTG	TTTT	TTTG	TTTT	TTTG	TTTT	TTTT	TTTT	TTTG	TTTT	TTTG	TTTG	TTTG	TTTT	TTTT	TTTG	TTTT	TTTT	TTTG	TTTG	TTTT	TTTT	TTTT	TTTG	TTTT	TTTG	TTTG	TTTT	TTTT	TTTG	TTTG	TTTT	TTTG
PotVar0027937	7	10838551	AGGG	GGGG	AGGG	GGGG	GGGG	AGGG	AGGG	GGGG	GGGG	AGGG	AGGG	AGGG	AGGG	AGGG	AGGG	AGGG	GGGG	GGGG	AGGG	AGGG	GGGG	GGGG	AAGG	AGGG	AGGG	GGGG	GGGG	AAAG	AGGG	AGGG	AAGG	GGGG	GGGG	GGGG	AAGG	AGGG	GGGG	AGGG	AGGG	GGGG	AGGG	AAGG	GGGG	AGGG	AGGG	AGGG	AGGG
PotVar0027956	7	10838216	ACCC	CCCC	ACCC	CCCC	CCCC	CCCC	ACCC	CCCC	CCCC	CCCC	CCCC	CCCC	CCCC	CCCC	ACCC	CCCC	CCCC	CCCC	CCCC	ACCC	CCCC	CCCC	ACCC	CCCC	ACCC	CCCC	CCCC	AAAC	CCCC	ACCC	AACC	CCCC	CCCC	CCCC	AACC	CCCC	CCCC	ACCC	CCCC	CCCC	CCCC	ACCC	CCCC	CCCC	ACCC	ACCC	ACCC
PotVar0028024	7	10836978	CCCC	AAAC	AACC	ACCC	ACCC	AACC	AACC	AAAC	ACCC	AACC	AACC	AACC	AACC	AAAC	ACCC	NA	NA	AACC	CCCC	AACC	AAAC	AACC	ACCC	AACC	AACC	ACCC	AACC	ACCC	AACC	ACCC	ACCC	AACC	AACC	CCCC	ACCC	AAAC	AAAC	AACC	ACCC	AACC	ACCC	ACCC	AACC	CCCC	AACC	CCCC	ACCC
PotVar0028036	7	10836737	CCCC	CCCC	TTCC	TCCC	TCCC	TTCC	TCCC	TTCC	TCCC	CCCC	CCCC	CCCC	CCCC	TTCC	TCCC	CCCC	TCCC	TTTC	CCCC	CCCC	TTCC	TTCC	TCCC	TTTC	TTCC	TCCC	CCCC	CCCC	TTCC	CCCC	CCCC	TCCC	TTCC	TTCC	CCCC	TTCC	TTCC	TTCC	TTCC	TTTC	TTCC	TCCC	TTTC	TCCC	TTCC	CCCC	TTCC
PotVar0028042	7	10836359	TTTT	TTTT	TTTC	TTTT	TTTT	TTTC	TTTT	TTTC	TTTT	TTTT	TTTT	TTTT	TTTT	TTTT	TTTT	TTTT	TTTT	TTTC	TTTT	TTTT	TTTC	TTTC	TTTT	TTTC	TTTT	TTTT	TTTT	TTTT	TTTC	TTTT	TTTT	TTTC	TTTC	TTCC	TTTT	TTTT	TTTC	TTTT	TTTC	TTTC	TTTC	TTTC	TTCC	TTTC	TTTT	TTTT	TTTC
PotVar0028044	7	10836316	TTTT	TCCC	TTCC	TTTC	TTCC	TTCC	TCCC	TCCC	TTCC	TTCC	TTCC	TTCC	TTCC	TCCC	TTCC	TTCC	CCCC	NA	TTTC	TTCC	TCCC	TTTC	TTCC	TTCC	TCCC	TTCC	TCCC	TTTC	TTCC	TTCC	TTTC	TTCC	TCCC	TTTT	TTTC	TCCC	TCCC	TCCC	TTTC	TCCC	TTCC	TTTC	TTCC	TTTC	TCCC	TTTT	TTCC
PotVar0028046	7	10836282	TTCC	TTTC	TTTT	TCCC	TTTC	TTTT	TTTT	TTTT	TTCC	TTTT	TTTT	TTTT	TTTT	TTTT	TTTC	TTTT	TTTT	TTTC	TTCC	TTTC	TTTT	TTTC	TTTT	TTTT	TTTT	TTCC	TTTC	TTTT	TTTT	TTTC	TTTC	TTTC	TTTT	TTTC	TTTC	TTTT	TTTT	TTTT	TTTC	TTTT	TTTT	TTTT	TTTT	TTTC	TTTT	TCCC	TTTT
PotVar0028047	7	10836192	GGGG	GGGG	GGGG	GGGG	GGGG	GGGG	GGGG	GGGG	GGGG	AGGG	AGGG	AGGG	AGGG	GGGG	GGGG	NA	GGGG	GGGG	GGGG	GGGG	GGGG	GGGG	GGGG	GGGG	GGGG	GGGG	GGGG	GGGG	GGGG	GGGG	GGGG	GGGG	GGGG	GGGG	GGGG	GGGG	GGGG	GGGG	GGGG	GGGG	GGGG	GGGG	GGGG	GGGG	GGGG	GGGG	GGGG
PotVar0028053	7	10836072	AAAA	AAAA	AAAA	AAAA	AAAG	AAAA	AAAG	AAAA	AAAG	AAAA	AAAA	AAAA	AAAA	AAAA	AAAG	AAAA	AAAG	AAAA	AAAG	AAAA	AAAA	AAAA	AAAG	AAAA	AAAG	AAAG	AAAG	AAAA	AAAA	AAAG	AAAA	AAAA	AAAG	AAAA	AAAA	AAAA	AAAA	AAAG	AAAA	AAAG	AAAG	AAAA	AAAA	AAAG	AAAG	AAAA	AAAG
PotVar0028054	7	10836012	AAAA	AAAA	AAAA	AAAA	AAAA	AAAG	AAAA	AAAA	AAAA	AAAG	AAAG	AAAG	AAAG	AAAG	AAAA	AAAG	AAAA	AAAA	AAAG	AAAA	AAAA	AAAA	AAAG	AAAG	AAAA	AAAA	AAAA	AAAA	AAAG	AAAA	AAAA	AAAA	AAAA	AAAA	AAAA	AAAG	AAAA	AAAA	AAAG	AAAA	AAAG	AAAG	AAAA	AAAG	AAAA	AAAA	AAAA
PotVar0028059	7	10835818	TTCC	TTTC	TTTC	TCCC	TTCC	TTTC	TTTT	TTTC	TTCC	TTTC	TTTC	TTTC	TTTC	TTTT	TTTC	TTTC	TTTT	TTCC	TTCC	TTTC	TTTC	TCCC	TTTT	TTTC	TTTT	TTCC	TTTC	TTTT	TTTC	TTTC	TTTC	TTCC	TTTC	TCCC	TTTC	TTTT	TTTC	TTTT	TTCC	TTTC	TTTC	TTTC	TTCC	TTCC	TTTT	TCCC	TTTC
PotVar0028063	7	10835787	TTTC	TCCC	TCCC	TTTC	TTTC	TTCC	TCCC	NA	NA	TTCC	TTCC	TTCC	TTCC	TCCC	TTCC	NA	CCCC	TTCC	TTTT	TCCC	TCCC	TTTC	TTCC	TTCC	TCCC	TTTC	NA	CCCC	TTCC	TTCC	TCCC	TTCC	TTCC	TTTT	TCCC	TCCC	TCCC	TCCC	TTTC	TTCC	TTTC	NA	TTCC	TTTT	TCCC	TTTC	TTCC
PotVar0028081	7	10832563	CCCC	CCCC	ACCC	ACCC	ACCC	ACCC	NA	ACCC	ACCC	CCCC	CCCC	CCCC	CCCC	AACC	ACCC	CCCC	ACCC	AACC	CCCC	CCCC	ACCC	ACCC	ACCC	AACC	NA	ACCC	CCCC	CCCC	ACCC	CCCC	CCCC	CCCC	ACCC	CCCC	CCCC	AACC	ACCC	AACC	ACCC	AACC	ACCC	CCCC	ACCC	CCCC	AACC	CCCC	ACCC
PotVar0028083	7	10832513	TCCC	TCCC	CCCC	TTTC	TTTC	CCCC	TCCC	CCCC	TTTC	TCCC	TCCC	TCCC	TCCC	CCCC	TTCC	TCCC	TCCC	TCCC	TTTC	TCCC	CCCC	TTCC	TCCC	CCCC	TCCC	TTTC	TTCC	CCCC	CCCC	TTCC	TCCC	TCCC	TCCC	TCCC	TCCC	CCCC	CCCC	TCCC	TCCC	TCCC	TCCC	CCCC	CCCC	TTCC	TCCC	TTTC	TCCC
PotVar0028084	7	10832504	GGGG	TTGG	TTGG	TGGG	TGGG	TTGG	TGGG	TTGG	TGGG	GGGG	GGGG	GGGG	GGGG	TTTG	TGGG	GGGG	NA	NA	GGGG	TGGG	TTGG	TTGG	TGGG	TTTG	TTGG	TGGG	GGGG	TGGG	TTTG	TGGG	GGGG	TGGG	TTTG	TTGG	TGGG	TTTG	TTTG	TTGG	TTGG	TTTG	TTGG	TGGG	TTTT	TGGG	TTGG	GGGG	TTGG
PotVar0028091	7	10832401	AAAA	AAGG	AAAG	AAAA	AAAA	AAAG	AAAA	AAAG	AAAA	AAAA	AAAA	AAAA	AAAA	AAAG	AAAA	AAAA	AAGG	AAAG	AAAA	AAAG	AAAG	AAAG	AAAA	AAAG	AAAA	AAAA	AAAA	AAAG	AAGG	AAAG	AAAA	AAAG	AAGG	AAGG	AAAG	AAAG	AAGG	AAAA	AAAG	AAAG	AAAG	AAAG	AGGG	AAAG	AAAA	AAAA	AAAG
PotVar0028092	7	10832334	GGGG	AGGG	AGGG	GGGG	GGGG	AGGG	AGGG	AAGG	GGGG	AAGG	AAGG	AAGG	AAGG	GGGG	GGGG	AAGG	GGGG	GGGG	GGGG	AGGG	AAGG	GGGG	GGGG	GGGG	GGGG	GGGG	AAGG	GGGG	GGGG	GGGG	AGGG	AAGG	GGGG	GGGG	GGGG	GGGG	AGGG	GGGG	GGGG	GGGG	GGGG	AGGG	GGGG	GGGG	GGGG	GGGG	GGGG
PotVar0028133	7	9714893	TTTC	TTTT	TTTT	TTTT	TTTT	TTTT	TTTT	TTTT	TTTT	TTTT	TTTT	TTTT	TTTT	TTTT	TTTT	TTTT	TTTT	TTTT	TTTT	TTTT	TTTT	TTTT	TTTT	TTTT	TTTT	TTTT	TTTT	TTTT	TTTT	TTTT	TTTT	TTTT	TTTT	TTTC	TTTT	TTTT	TTTT	TTTT	TTTT	TTTT	TTTT	TTTT	TTTT	TTTT	TTTT	TTTT	TTTT
PotVar0028147	7	9714657	AAAA	AAAA	AAAA	AAAA	AAAG	AAAA	AAAG	AAAA	AAAG	AAAA	AAAA	AAAA	AAAA	AAAA	AAAG	AAAA	AAAG	AAAA	AAAG	AAAA	AAAA	AAAA	AAAG	AAAA	AAAG	AAAG	AAAG	AAAA	AAAA	AAAG	AAAA	AAAA	AAAG	AAAG	AAAA	AAAA	AAAA	AAAG	AAAA	AAAG	AAAG	AAAA	AAAA	AAGG	AAAG	AAAA	AAAG
PotVar0028271	7	9710454	AGGG	GGGG	GGGG	GGGG	AGGG	GGGG	AGGG	GGGG	AGGG	GGGG	GGGG	GGGG	GGGG	GGGG	AGGG	GGGG	AGGG	GGGG	AGGG	GGGG	GGGG	GGGG	AGGG	GGGG	AGGG	AGGG	AGGG	GGGG	GGGG	AGGG	GGGG	GGGG	AGGG	AAGG	GGGG	GGGG	GGGG	AGGG	GGGG	AGGG	AGGG	GGGG	GGGG	AAGG	AGGG	GGGG	AGGG
PotVar0028315	7	9707804	CCCC	CCCC	CCCC	CCCC	CCCC	CCCC	CCCC	TCCC	CCCC	CCCC	CCCC	CCCC	CCCC	CCCC	CCCC	CCCC	CCCC	CCCC	CCCC	CCCC	CCCC	CCCC	CCCC	CCCC	CCCC	CCCC	CCCC	CCCC	CCCC	CCCC	CCCC	TCCC	TCCC	CCCC	CCCC	CCCC	TCCC	CCCC	CCCC	TCCC	TCCC	TCCC	TCCC	CCCC	CCCC	CCCC	TCCC
PotVar0028319	7	9707783	GGGG	GGGG	GGGG	GGGG	GGGG	GGGG	GGGG	GGGG	GGGG	GGGG	GGGG	GGGG	GGGG	GGGG	GGGG	GGGG	GGGG	GGGG	GGGG	GGGG	GGGG	GGGG	GGGG	GGGG	GGGG	GGGG	GGGG	GGGG	GGGG	GGGG	GGGG	GGGG	GGGG	GGGG	GGGG	GGGG	GGGG	GGGG	GGGG	GGGG	GGGG	GGGG	GGGG	GGGG	GGGG	GGGG	GGGG
PotVar0028326	7	9707674	TTTT	TTTT	TTTT	TTTT	TTTT	TTTC	TTTT	NA	TTTT	TTCC	TTCC	TTCC	TTCC	TTTC	TTTT	TTCC	NA	TTTT	TTTT	TTTT	TTTT	TTTT	TTTC	NA	TTTC	TTTT	TTTT	TTTT	TTTC	TTTT	TTTT	TTTC	TTTC	TTTT	TTTT	TTTC	TTTC	TTTT	TTTC	TTTC	TTCC	TTCC	TTTC	TTTT	TTTT	TTTT	TTTC
PotVar0028351	7	9706232	GGGG	GGGG	GGGG	GGGG	GGGG	GGGG	GGGG	GGGG	GGGG	GGGG	GGGG	GGGG	GGGG	GGGG	GGGG	GGGG	GGGG	GGGG	GGGG	GGGG	GGGG	GGGG	GGGG	GGGG	GGGG	GGGG	GGGG	GGGG	GGGG	GGGG	GGGG	GGGG	GGGG	GGGG	GGGG	GGGG	GGGG	GGGG	GGGG	GGGG	GGGG	GGGG	GGGG	GGGG	GGGG	GGGG	GGGG
PotVar0028357	7	9706112	TTTT	TTTT	TTTT	TTTT	TTTT	TTTC	TTTT	TTTT	TTTT	TTCC	TTCC	TTCC	TTCC	TTTC	TTTT	TTCC	TTTT	TTTT	TTTT	TTTT	TTTT	TTTT	TTTC	TTTC	TTTC	TTTT	TTTT	TTTT	TTTC	TTTT	TTTT	TTTT	TTTT	TTTT	TTTT	TTTC	TTTT	TTTT	TTTC	TTTT	TTTC	TTTC	TTTT	TTTT	TTTT	TTTT	TTTT
PotVar0028359	7	9706028	TTTT	TTTT	TTTT	TTTT	TTTT	TTTT	TTTT	TTTT	TTTT	TTTT	TTTT	TTTT	TTTT	TTTT	TTTT	TTTT	TTTT	TTTT	TTTT	TTTT	TTTT	TTTC	TTTT	TTTT	TTTT	TTTT	TTTT	TTTT	TTTT	TTTT	TTTT	TTTT	TTTT	TTTT	TTTT	TTTT	TTTT	TTTT	TTTT	TTTT	TTTT	TTTT	TTTT	TTTT	TTTT	TTTT	TTTT
PotVar0028383	7	9705677	TCCC	TCCC	CCCC	TTTC	TCCC	CCCC	CCCC	CCCC	TCCC	CCCC	CCCC	CCCC	CCCC	CCCC	TCCC	CCCC	CCCC	TCCC	TTCC	TCCC	CCCC	TCCC	CCCC	CCCC	CCCC	TTCC	TCCC	CCCC	CCCC	TCCC	TCCC	TCCC	CCCC	TTCC	TCCC	CCCC	CCCC	CCCC	TCCC	CCCC	CCCC	CCCC	CCCC	TCCC	CCCC	TTTC	CCCC
PotVar0028391	7	9705360	AACC	CCCC	ACCC	CCCC	CCCC	CCCC	ACCC	CCCC	CCCC	CCCC	CCCC	CCCC	CCCC	CCCC	ACCC	CCCC	CCCC	CCCC	CCCC	ACCC	CCCC	CCCC	ACCC	CCCC	ACCC	CCCC	CCCC	AAAC	CCCC	ACCC	AACC	CCCC	CCCC	CCCC	AACC	CCCC	CCCC	ACCC	CCCC	CCCC	CCCC	ACCC	CCCC	CCCC	ACCC	NA	ACCC
PotVar0028392	7	9705335	AAAA	ACCC	ACCC	AAAC	AAAC	ACCC	AACC	ACCC	AACC	AACC	AACC	AACC	AACC	ACCC	AAAC	AACC	ACCC	ACCC	AAAC	AACC	CCCC	AACC	AAAC	ACCC	AAAC	AAAC	AACC	AAAC	ACCC	AAAC	AAAC	AACC	AACC	AAAA	AAAC	ACCC	ACCC	AACC	AACC	AACC	AAAC	AAAC	ACCC	AAAC	AACC	AAAA	AAAC
PotVar0028432	7	9700790	NA	CCCC	ACCC	CCCC	CCCC	CCCC	ACCC	CCCC	CCCC	CCCC	CCCC	CCCC	CCCC	CCCC	ACCC	CCCC	CCCC	CCCC	CCCC	ACCC	CCCC	CCCC	ACCC	CCCC	ACCC	CCCC	CCCC	AAAC	CCCC	ACCC	AACC	CCCC	CCCC	CCCC	AACC	CCCC	CCCC	ACCC	CCCC	CCCC	CCCC	ACCC	CCCC	CCCC	ACCC	ACCC	ACCC
PotVar0028438	7	9700710	CCCC	CCCC	ACCC	CCCC	CCCC	ACCC	CCCC	CCCC	CCCC	CCCC	CCCC	CCCC	CCCC	ACCC	CCCC	CCCC	ACCC	ACCC	CCCC	CCCC	ACCC	ACCC	CCCC	ACCC	CCCC	CCCC	CCCC	CCCC	ACCC	CCCC	CCCC	CCCC	CCCC	CCCC	CCCC	ACCC	ACCC	CCCC	ACCC	CCCC	CCCC	CCCC	ACCC	CCCC	CCCC	CCCC	CCCC
PotVar0028699	1	76909238	AAGG	AAGG	GGGG	AAAG	AAGG	AGGG	AAGG	AGGG	AAGG	AGGG	AGGG	AGGG	AGGG	AGGG	AAAG	AGGG	AGGG	AGGG	AAGG	GGGG	AAGG	AGGG	AAGG	AGGG	AAGG	AAAG	AAGG	AAGG	AGGG	AAGG	AAGG	AAGG	AAGG	AAGG	AAAG	AGGG	AGGG	GGGG	AGGG	AGGG	AAGG	AGGG	GGGG	GGGG	AGGG	AAAG	AAGG
PotVar0028711	1	76909458	AAAG	AAAA	AAGG	AAAA	AAAA	AAGG	AAAG	AAAG	AAAA	AAAA	AAAA	AAAA	AAAA	AAGG	AAAG	AAAA	NA	AAAG	AAAG	GGGG	AAGG	AAAG	AAAA	AAAG	AAAG	AAAA	AAAG	AAGG	AAAG	AAAG	AAAA	AAAG	AAAG	AAAG	AAAG	AAGG	AAAG	AAAG	AAAG	AAAA	AAAA	AAAA	AAAG	AAAA	AAAA	AAAG	AAAA
PotVar0028728	1	76910304	TTTG	TTTT	TTTG	TTTG	TTTG	TTTT	TTTG	TTTT	TTTT	TTTT	TTTT	TTTT	TTTT	TTTT	TTTT	TTTT	TTTT	TTTG	TTTG	TTTT	TTTT	TTTG	TTTG	TTTT	TTTT	TTTT	TTTT	TTTT	TTTG	TTTT	TTTG	TTTG	TTTT	TTTT	TTTT	TTTT	TTTG	TTTG	TTTG	TTTG	TTTT	TTTG	TTTG	TTGG	TTGG	TTTT	TTTG
PotVar0028742	1	76910579	TTTC	TTTT	TTTC	TTTC	TTTC	TTTT	TTTC	TTTT	TTTC	TTTT	TTTT	TTTT	TTTT	TTTT	TTTT	TTTT	TTTT	TTTC	TTTC	TTTT	TTTT	TTTC	TTTC	TTTT	TTTT	TTTT	TTTT	TTTT	TTTC	TTTT	TTTC	TTTC	TTTT	TTTT	TTTT	TTTT	TTTC	TTTC	TTTC	TTTC	TTTT	TTTC	TTTC	TTCC	TTCC	TTTT	TTTC
PotVar0028758	1	76913651	CCCC	AACC	ACCC	CCCC	ACCC	ACCC	CCCC	AACC	ACCC	AACC	AACC	AACC	AACC	ACCC	CCCC	AACC	CCCC	ACCC	CCCC	CCCC	CCCC	ACCC	ACCC	ACCC	ACCC	ACCC	ACCC	CCCC	CCCC	ACCC	ACCC	CCCC	ACCC	ACCC	CCCC	ACCC	ACCC	AACC	CCCC	ACCC	ACCC	ACCC	AACC	AACC	ACCC	CCCC	ACCC
PotVar0028786	1	77047246	CCCC	CCCC	CCCC	CCCC	CCCC	CCCC	CCCC	CCCC	TCCC	CCCC	CCCC	CCCC	CCCC	CCCC	CCCC	CCCC	CCCC	CCCC	CCCC	CCCC	CCCC	CCCC	CCCC	CCCC	CCCC	CCCC	CCCC	CCCC	CCCC	CCCC	CCCC	CCCC	CCCC	CCCC	CCCC	CCCC	CCCC	CCCC	CCCC	CCCC	CCCC	CCCC	CCCC	CCCC	CCCC	CCCC	CCCC
PotVar0028802	1	77047473	ACCC	CCCC	ACCC	ACCC	ACCC	CCCC	ACCC	NA	CCCC	CCCC	CCCC	CCCC	CCCC	CCCC	CCCC	CCCC	CCCC	ACCC	ACCC	CCCC	CCCC	ACCC	ACCC	CCCC	ACCC	CCCC	ACCC	CCCC	ACCC	ACCC	AACC	ACCC	CCCC	CCCC	ACCC	CCCC	ACCC	ACCC	ACCC	ACCC	CCCC	ACCC	ACCC	AACC	AACC	ACCC	ACCC
PotVar0028811	1	77048163	TTCC	TTCC	TTTT	TTCC	TTCC	TTTC	TTTC	TTTT	TTTC	TTTT	TTTT	TTTT	TTTT	TTTC	TCCC	TTTT	TTTC	TTTC	TTTC	TTTT	TTCC	TTTT	TTCC	TTTC	TTTT	TCCC	TTTC	TTCC	TTTC	TTTC	TTTC	TTCC	TTCC	TTCC	TTCC	TTTC	TTTC	TTTT	TTTC	TTTC	TTCC	TTTC	TTTT	TTTT	TTTC	TTTC	TTCC
PotVar0028819	1	77048403	AAAG	AAAA	AAGG	AAAG	AAAG	AAAG	AAGG	AAAG	AAAG	AAAG	AAAG	AAAG	AAAG	AAAG	AAAG	AAAG	AAAG	AAGG	AGGG	GGGG	AAAA	AAAG	AAAG	AAAG	AAGG	AAAA	AAGG	AAAG	AAGG	AAGG	AAGG	AAAG	AAAA	AAAG	AAAG	AAAG	AAGG	AGGG	AAGG	AAGG	AAAG	AAGG	AAGG	AAGG	AAGG	AAAG	AAAG
PotVar0028830	1	77048594	CCCC	CCCC	NA	CCCC	CCCC	TCCC	TCCC	TCCC	CCCC	CCCC	CCCC	CCCC	CCCC	TCCC	TCCC	CCCC	TCCC	TCCC	TCCC	TTTT	CCCC	CCCC	CCCC	CCCC	TCCC	CCCC	TCCC	TCCC	CCCC	TCCC	CCCC	CCCC	CCCC	TCCC	CCCC	TCCC	TCCC	TCCC	CCCC	CCCC	CCCC	CCCC	TCCC	CCCC	CCCC	CCCC	CCCC
PotVar0028851	1	77130371	AAAG	AAAA	AAAG	AAAG	AAAG	AAAA	AAAG	AAAA	AAAA	AAAA	AAAA	AAAA	AAAA	AAAA	AAAA	AAAA	AAAA	AAAG	AAGG	AAAA	AAAA	AAAG	AAAG	AAAG	AAAG	AAAA	AAAG	AAAA	AAGG	AAAG	AAGG	AAAG	AAAA	AAAA	AAAG	AAAA	AAAG	AAAG	AAGG	AAGG	AAAG	AAGG	AAAG	AAGG	AAGG	AAAG	AAAG
PotVar0028863	1	77130729	GGGG	GGGG	GGGG	GGGG	GGGG	GGGG	GGGG	GGGG	GGGG	GGGG	GGGG	GGGG	GGGG	GGGG	GGGG	GGGG	GGGG	GGGG	GGGG	GGGG	GGGG	GGGG	GGGG	GGGG	GGGG	GGGG	GGGG	GGGG	GGGG	GGGG	GGGG	GGGG	GGGG	GGGG	GGGG	GGGG	GGGG	AGGG	GGGG	GGGG	GGGG	GGGG	GGGG	GGGG	GGGG	GGGG	GGGG
PotVar0028895	1	77131168	AGGG	GGGG	AGGG	AGGG	AGGG	GGGG	AGGG	GGGG	GGGG	GGGG	GGGG	GGGG	GGGG	GGGG	GGGG	GGGG	GGGG	AGGG	AAGG	GGGG	GGGG	AGGG	AGGG	GGGG	AGGG	GGGG	AGGG	GGGG	AGGG	AGGG	AAGG	AGGG	GGGG	GGGG	AGGG	GGGG	AGGG	AGGG	AGGG	AGGG	GGGG	AGGG	AGGG	AAGG	AAGG	AGGG	AGGG
PotVar0028896	1	77131225	GGGG	GGGG	GGGG	GGGG	GGGG	GGGG	GGGG	GGGG	GGGG	GGGG	GGGG	GGGG	GGGG	GGGG	GGGG	GGGG	GGGG	GGGG	GGGG	GGGG	GGGG	GGGG	GGGG	GGGG	GGGG	GGGG	GGGG	GGGG	GGGG	GGGG	GGGG	GGGG	GGGG	GGGG	GGGG	GGGG	GGGG	GGGG	GGGG	GGGG	GGGG	GGGG	GGGG	GGGG	GGGG	GGGG	GGGG
PotVar0028899	1	77131330	AAGG	AAAA	AAGG	AAAG	AAAG	AAAG	AAGG	NA	AAAG	AAAG	AAAG	AAAG	AAAG	AAAG	AAAG	AAAG	NA	AAGG	AGGG	GGGG	AAAA	AAAG	AAAG	AAAG	AAGG	AAAA	AAGG	AAAG	AAGG	AAGG	AAGG	AAAG	AAAA	AAAG	AAAG	AAAG	AAGG	AGGG	AAGG	AAGG	AAAG	AAGG	AAGG	AAGG	AAGG	AAAG	AAAG
PotVar0028901	1	77131372	AAAA	AAAA	AAAA	AAAA	AAAA	AAAA	AAAA	AAAA	AAAA	AAAA	AAAA	AAAA	AAAA	AAAA	AAAA	AAAA	AAAA	AAAA	AAAA	AAAA	AAAA	AAAA	AAAA	AAAA	AAAA	AAAA	AAAA	AAAA	AAAA	AAAA	AAAA	AAAA	AAAA	AAAA	AAAA	AAAA	AAAA	AAAG	AAAA	AAAA	AAAA	AAAA	AAAA	AAAA	AAAA	AAAA	AAAA
PotVar0028927	1	77132556	GGGG	GGGG	GGGG	GGGG	GGGG	GGGG	GGGG	GGGG	GGGG	GGGG	GGGG	GGGG	GGGG	GGGG	GGGG	GGGG	GGGG	GGGG	GGGG	GGGG	GGGG	GGGG	GGGG	GGGG	GGGG	GGGG	GGGG	GGGG	GGGG	GGGG	GGGG	GGGG	GGGG	GGGG	GGGG	GGGG	GGGG	GGGG	GGGG	GGGG	GGGG	GGGG	GGGG	GGGG	GGGG	GGGG	GGGG
PotVar0028949	1	77350693	AAAC	AAAA	CCCC	AACC	AACC	ACCC	ACCC	AACC	AACC	CCCC	CCCC	CCCC	CCCC	ACCC	AAAC	CCCC	AAAC	ACCC	ACCC	CCCC	AACC	CCCC	AACC	AACC	AACC	AAAC	ACCC	AACC	ACCC	AACC	AACC	AACC	AACC	AAAC	AACC	ACCC	ACCC	CCCC	ACCC	ACCC	AACC	ACCC	ACCC	ACCC	ACCC	ACCC	AACC
PotVar0028966	1	77350994	GGGG	GGGG	GGGG	GGGG	GGGG	GGGG	GGGG	GGGG	GGGG	TGGG	TGGG	TGGG	TGGG	GGGG	GGGG	GGGG	GGGG	GGGG	GGGG	GGGG	GGGG	GGGG	GGGG	GGGG	GGGG	GGGG	GGGG	GGGG	GGGG	GGGG	GGGG	GGGG	GGGG	GGGG	GGGG	GGGG	GGGG	GGGG	GGGG	GGGG	GGGG	GGGG	GGGG	GGGG	GGGG	GGGG	GGGG
PotVar0028970	1	77351050	CCCC	CCCC	CCCC	CCCC	CCCC	CCCC	CCCC	CCCC	CCCC	CCCC	CCCC	CCCC	CCCC	CCCC	CCCC	CCCC	CCCC	CCCC	CCCC	CCCC	CCCC	CCCC	CCCC	CCCC	CCCC	CCCC	CCCC	CCCC	CCCC	CCCC	CCCC	CCCC	CCCC	CCCC	CCCC	CCCC	CCCC	TCCC	CCCC	CCCC	CCCC	CCCC	CCCC	CCCC	CCCC	CCCC	CCCC
PotVar0028973	1	77351120	AGGG	GGGG	AGGG	AGGG	AGGG	GGGG	AGGG	GGGG	GGGG	GGGG	GGGG	GGGG	GGGG	GGGG	GGGG	GGGG	GGGG	AGGG	AAGG	AGGG	GGGG	AGGG	AGGG	GGGG	AGGG	GGGG	AGGG	GGGG	AGGG	AGGG	AAGG	AGGG	GGGG	GGGG	AGGG	GGGG	AGGG	AAGG	AGGG	AGGG	GGGG	AGGG	AGGG	AAGG	AAGG	AGGG	AGGG
PotVar0029025	1	77351940	AAGG	AAGG	AAGG	AAAG	AAAG	AAAG	AAGG	AGGG	AAGG	AAAG	AAAG	AAAG	AAAG	AAAG	AAAG	AAAG	AAAG	AAGG	NA	GGGG	AAAA	AAAG	AAAG	AAAA	GGGG	AAAA	AAGG	AAAG	AAAG	AGGG	AGGG	AAAG	AAAA	AAGG	AAAG	AAAG	AAGG	NA	AAAG	AAAG	AAAA	AAAG	AGGG	AGGG	AAGG	AAAG	AAAG
PotVar0029043	1	77352261	GGGG	GGGG	GGGG	GGGG	GGGG	GGGG	GGGG	GGGG	GGGG	GGGG	GGGG	GGGG	GGGG	GGGG	GGGG	GGGG	GGGG	GGGG	GGGG	GGGG	GGGG	GGGG	GGGG	GGGG	GGGG	GGGG	GGGG	GGGG	GGGG	GGGG	GGGG	GGGG	GGGG	GGGG	GGGG	GGGG	GGGG	AGGG	GGGG	GGGG	GGGG	GGGG	GGGG	GGGG	GGGG	GGGG	GGGG
PotVar0029105	1	77942869	TTTC	TTTT	TTTT	TTTC	TTTC	TTTT	TTTT	TTTT	TTTC	TTTT	TTTT	TTTT	TTTT	TTTT	TTTT	TTTT	TTTT	TTTC	TTTT	TTTC	TTTT	TTTC	TTTC	TTTT	TTTT	TTTT	TTTT	TTTT	TTTT	TTTT	TTTC	TTTC	TTTT	TTTT	TTTT	TTTT	TTTC	TTCC	TTTC	TTTT	TTTT	TTTC	TTTT	TTTC	TTTC	TTTT	TTTT
PotVar0029113	1	77943017	AAAA	AAAA	AAAA	AAAA	AAAA	AAAA	AAAA	AAAA	AAAA	AAAG	AAAG	AAAG	AAAG	AAAA	AAAA	AAAG	AAAA	AAAA	AAAA	AAAA	AAAA	AAAA	AAAA	AAAA	AAAA	AAAA	AAAA	AAAA	AAAA	AAAA	AAAA	AAAA	AAAA	AAAA	AAAA	AAAA	AAAA	AAAA	AAAA	AAAA	AAAA	AAAA	AAAA	AAAA	AAAA	AAAA	AAAA
PotVar0029115	1	77943025	AGGG	AGGG	AGGG	AGGG	GGGG	AGGG	GGGG	GGGG	GGGG	GGGG	GGGG	GGGG	GGGG	AGGG	GGGG	GGGG	GGGG	GGGG	GGGG	GGGG	GGGG	GGGG	GGGG	AGGG	GGGG	GGGG	AGGG	AGGG	AGGG	GGGG	GGGG	GGGG	GGGG	GGGG	GGGG	AGGG	GGGG	GGGG	GGGG	GGGG	GGGG	GGGG	GGGG	GGGG	GGGG	GGGG	GGGG
PotVar0029118	1	77943092	AGGG	GGGG	AGGG	GGGG	GGGG	AGGG	AAGG	AGGG	GGGG	GGGG	GGGG	GGGG	GGGG	AGGG	AGGG	GGGG	AGGG	AGGG	AAGG	AAGG	GGGG	GGGG	GGGG	GGGG	AGGG	GGGG	AAGG	AGGG	AGGG	AAGG	AGGG	GGGG	GGGG	AGGG	AGGG	AGGG	AGGG	AAGG	GGGG	AGGG	GGGG	GGGG	AAGG	AGGG	AGGG	AGGG	AGGG
PotVar0029119	1	77943144	TCCC	TTTC	TTCC	TTCC	TTTC	TTCC	TTCC	TTTC	TTTC	TTTC	TTTC	TTTC	TTTC	TTCC	TTTC	TTTC	TTTC	TTCC	TTCC	TCCC	TTTT	TTCC	TTTC	TCCC	TTTC	TTTT	TCCC	TTCC	TCCC	TTCC	TTCC	TTTC	TTTT	TTTC	TTTC	TTCC	TTCC	CCCC	TTCC	TTCC	TTTC	TTCC	TTCC	TTCC	TTCC	TTTC	TTTC
PotVar0029142	1	77943572	AAAG	AAAG	AAAG	AAAG	AAAA	AAAG	AAAA	AAAA	AAAA	AAAA	AAAA	AAAA	AAAA	AAAG	AAAA	AAAA	AAAA	AAAA	AAAA	AAAA	AAAA	AAAA	AAAA	AAAG	AAAA	AAAA	AAAG	AAAG	AAAG	AAAA	AAAA	AAAA	AAAA	AAAA	AAAA	AAAG	AAAA	AAAA	AAAA	AAAA	AAAA	AAAA	AAAA	AAAA	AAAA	AAAA	AAAA
PotVar0029143	1	77943637	TTTT	TTCC	TTCC	TTTT	TTTC	TTTC	TTCC	TCCC	TTCC	TTCC	TTCC	TTCC	TTCC	TTCC	TTTC	TTCC	TTTC	TTTC	TTTC	TTTT	TCCC	TTCC	TTTC	TTTT	TTTC	TTCC	TTTT	TTTC	TTTC	TTTC	TTTC	TTCC	TTCC	TTCC	NA	TTCC	TTTC	TTTT	TTTC	TTTC	TTTC	TTTC	TTCC	TTCC	TTTC	TTTC	TTTC
PotVar0029221	1	77944515	AGGG	AGGG	GGGG	AAGG	AAGG	AGGG	GGGG	GGGG	AGGG	NA	NA	NA	NA	GGGG	AAGG	AGGG	AAGG	AGGG	AGGG	AGGG	AGGG	GGGG	AAGG	AGGG	AAGG	AAGG	AGGG	AGGG	GGGG	AGGG	AGGG	AGGG	AAGG	AGGG	AGGG	GGGG	AGGG	GGGG	AGGG	AGGG	AAGG	AGGG	GGGG	GGGG	AGGG	AAGG	AAGG
PotVar0029251	1	77945105	CCCC	CCCC	CCCC	CCCC	CCCC	CCCC	CCCC	CCCC	CCCC	CCCC	CCCC	CCCC	CCCC	CCCC	CCCC	CCCC	CCCC	CCCC	CCCC	CCCC	CCCC	CCCC	CCCC	CCCC	CCCC	CCCC	CCCC	CCCC	CCCC	CCCC	CCCC	CCCC	CCCC	CCCC	CCCC	CCCC	CCCC	TCCC	CCCC	CCCC	CCCC	CCCC	CCCC	CCCC	CCCC	CCCC	CCCC
PotVar0029324	1	78348432	GGGG	GGGG	GGGG	AGGG	AGGG	GGGG	AGGG	GGGG	GGGG	GGGG	GGGG	GGGG	GGGG	GGGG	GGGG	GGGG	AGGG	AGGG	AAGG	AGGG	GGGG	AGGG	GGGG	GGGG	AAGG	GGGG	AGGG	GGGG	AGGG	AGGG	AAGG	AGGG	GGGG	AGGG	GGGG	GGGG	AGGG	AGGG	AGGG	AGGG	GGGG	GGGG	AGGG	AAGG	AAGG	AGGG	AGGG
PotVar0029332	1	78348560	TGGG	GGGG	TGGG	GGGG	GGGG	TGGG	TGGG	TGGG	GGGG	GGGG	GGGG	GGGG	GGGG	TGGG	TGGG	GGGG	GGGG	TGGG	GGGG	TTGG	GGGG	GGGG	GGGG	GGGG	GGGG	GGGG	TGGG	TGGG	GGGG	TGGG	GGGG	GGGG	GGGG	GGGG	TGGG	TGGG	TGGG	TGGG	GGGG	GGGG	GGGG	GGGG	TGGG	GGGG	GGGG	GGGG	GGGG
PotVar0029334	1	78348613	GGGG	GGGG	GGGG	GGGG	GGGG	GGGG	GGGG	GGGG	GGGG	GGGG	GGGG	GGGG	GGGG	GGGG	GGGG	GGGG	GGGG	GGGG	GGGG	GGGG	GGGG	GGGG	GGGG	GGGG	GGGG	GGGG	GGGG	GGGG	GGGG	GGGG	GGGG	GGGG	GGGG	GGGG	GGGG	GGGG	GGGG	AGGG	GGGG	GGGG	GGGG	GGGG	GGGG	GGGG	GGGG	GGGG	GGGG
PotVar0029349	1	78348835	TCCC	CCCC	CCCC	CCCC	CCCC	CCCC	CCCC	CCCC	TCCC	CCCC	CCCC	CCCC	CCCC	CCCC	CCCC	CCCC	CCCC	CCCC	CCCC	CCCC	CCCC	CCCC	CCCC	CCCC	TCCC	CCCC	CCCC	CCCC	CCCC	CCCC	CCCC	CCCC	CCCC	CCCC	CCCC	CCCC	CCCC	CCCC	CCCC	CCCC	CCCC	CCCC	CCCC	CCCC	CCCC	CCCC	CCCC
PotVar0029355	1	78348957	AACC	AAAA	AAAC	AAAC	AAAC	AAAC	AACC	AAAC	AAAC	AAAC	AAAC	AAAC	AAAC	AAAC	AAAC	AAAC	AAAC	AACC	AACC	ACCC	AAAA	AACC	AAAC	AAAC	AACC	AAAA	AACC	AAAC	AACC	AACC	AACC	AAAC	AAAA	AAAC	AAAC	AAAC	AACC	ACCC	AACC	AACC	AAAC	AACC	AACC	AACC	AACC	AAAC	AAAC
PotVar0029356	1	78348968	AAAG	AAAG	NA	AAAG	AAAG	AAGG	AAAA	AAGG	AAAA	AAGG	AAGG	AAGG	AAGG	NA	AAAA	AAGG	AAAG	AAAG	AAAG	AAAA	AGGG	AAGG	AAAG	AAAG	AAAA	AAAG	AAAG	AAGG	AAGG	AAAA	AAAA	AAGG	NA	AAAG	AAAG	AGGG	AAAG	AAAG	AAAG	AAAG	AAAG	AAAG	AAAG	AAAG	AAAG	AAAG	AAAG
PotVar0029382	1	78349343	CCCC	CCCC	TTCC	CCCC	TCCC	TCCC	CCCC	TTCC	CCCC	TTCC	TTCC	TTCC	TTCC	TTCC	CCCC	TTCC	TCCC	TCCC	TCCC	CCCC	TTTC	TTCC	TCCC	CCCC	CCCC	TCCC	CCCC	TCCC	TCCC	CCCC	CCCC	TTCC	TTCC	NA	TCCC	TTCC	TCCC	TCCC	TCCC	TCCC	NA	TCCC	CCCC	TCCC	TCCC	TCCC	TCCC
PotVar0029454	2	24386556	AAAA	AAAG	AAAA	AAAA	AAAA	AAAA	AAAA	AAAA	AAAA	AAAA	AAAA	AAAA	AAAA	AAAA	AAAA	AAAA	AAAA	AAAA	AAAA	AAAA	AAAA	AAAA	AAAA	AAAA	AAAA	AAAA	AAAA	AAAA	AAAA	AAAA	AAAA	AAAA	AAAA	AAAA	AAAA	AAAA	AAAA	AAAA	AAAA	AAAA	AAAA	AAAA	AAAA	AAAA	AAAA	AAAA	AAAA
PotVar0029477	2	24386874	TTTC	TTTT	CCCC	TCCC	TTTT	TTTC	TTTC	TTTC	TTTC	TTTC	TTTC	TTTC	TTTC	TTTC	TTTT	TTTC	TCCC	TTTC	NA	TTTT	TTTT	TTCC	TTTC	TCCC	TTTT	TTTC	TTCC	TTTT	TTCC	TTTC	TTCC	TTTT	TTTC	TTTT	TTTC	TTTC	TTTC	TTTC	TTTC	TTTC	TTTC	TTTC	TTTC	TTTT	TTCC	TTTT	TCCC
PotVar0029505	2	24387185	AAGG	AGGG	GGGG	GGGG	AGGG	AGGG	AGGG	AGGG	GGGG	GGGG	GGGG	GGGG	GGGG	GGGG	AAGG	GGGG	GGGG	AGGG	GGGG	AGGG	AGGG	GGGG	GGGG	AGGG	AAGG	GGGG	GGGG	AAGG	AGGG	AGGG	AGGG	GGGG	GGGG	AAGG	AAGG	GGGG	AGGG	AGGG	GGGG	AGGG	AGGG	AGGG	GGGG	AGGG	GGGG	AGGG	GGGG
PotVar0029506	2	24387207	CCCC	ACCC	CCCC	CCCC	CCCC	CCCC	ACCC	CCCC	ACCC	CCCC	CCCC	CCCC	CCCC	CCCC	CCCC	CCCC	CCCC	CCCC	CCCC	CCCC	CCCC	CCCC	CCCC	CCCC	CCCC	CCCC	CCCC	ACCC	CCCC	CCCC	CCCC	CCCC	CCCC	ACCC	CCCC	CCCC	CCCC	ACCC	CCCC	CCCC	CCCC	CCCC	CCCC	CCCC	CCCC	CCCC	CCCC
PotVar0029507	2	24387239	CCCC	TCCC	CCCC	CCCC	CCCC	CCCC	TCCC	CCCC	TTCC	TTCC	TTCC	TTCC	TTCC	TTCC	CCCC	TCCC	CCCC	NA	CCCC	TCCC	TTCC	CCCC	TCCC	CCCC	CCCC	TTTC	TTCC	TCCC	TCCC	CCCC	CCCC	TTTC	CCCC	TTCC	CCCC	TTCC	CCCC	TCCC	TCCC	CCCC	TCCC	TCCC	TTCC	TCCC	TCCC	TCCC	CCCC
PotVar0029524	2	24387615	CCCC	TCCC	CCCC	TCCC	TCCC	TCCC	CCCC	TCCC	CCCC	TCCC	TCCC	TCCC	TCCC	CCCC	TCCC	TCCC	CCCC	TCCC	CCCC	CCCC	CCCC	TCCC	CCCC	CCCC	TCCC	CCCC	CCCC	CCCC	CCCC	TCCC	CCCC	TCCC	CCCC	CCCC	CCCC	CCCC	CCCC	TCCC	TCCC	CCCC	CCCC	CCCC	CCCC	TCCC	CCCC	TTCC	CCCC
PotVar0029530	2	24387762	AAAG	AAAG	AAAG	AGGG	AAAA	AAGG	AAGG	AAGG	AGGG	AGGG	AGGG	AGGG	AGGG	GGGG	AAAA	AGGG	AGGG	AAGG	AAAG	NA	AAGG	AGGG	AGGG	AGGG	AAAG	GGGG	GGGG	AAGG	AGGG	AAAG	AAGG	AGGG	AAAG	AAGG	AAGG	GGGG	AAAG	AAGG	AGGG	AGGG	AGGG	AAGG	AGGG	AAAG	AGGG	AAAG	AGGG
PotVar0029531	2	24387873	TTTC	TTTT	TTTT	TTTT	TTCC	TTTT	TTTC	TTTT	TTTC	TTTT	TTTT	TTTT	TTTT	TTTT	TTTC	TTTT	TTTC	TTTT	TTCC	TTTC	TTTC	TTTT	TTTC	TTTT	TTTT	TTTT	TTTT	TTTT	TTTT	TTTC	TTTC	TTTT	TCCC	TTTT	TTTT	TTTT	TTCC	TTTT	TTTT	TTTT	TTTT	TTTC	TTTC	TTTC	TTTC	TTTT	TTTC
[truncated: 11,129 more rows]
[truncated: 91 more columns]
