# Supplementary material for: Diversity and population structure of Nordic potato cultivars and breeding clones
Source: BMC Plant Biol. 2022 Jul 18;22:350. doi: 10.1186/s12870-022-03726-2 (PMC9290215; doi:10.1186/s12870-022-03726-2)
Supplement: Supplementary file 2 — Additional file 2. [file 12870_2022_3726_MOESM2_ESM.csv]

clone	SG	Shape	Eye	DM	DM_scale_Ulrika	DM_scale	population
Aegeblomme	NA	8.25	3	NA	6	6	NordGen
Annika	NA	NA	NA	NA	NA	NA	NordGen
Appell	NA	NA	NA	NA	NA	NA	NordGen
Åspotet	NA	6.33	6.666666667	NA	5	5	NordGen
Backpotatis	NA	NA	NA	NA	8.5	8.5	NordGen
Birgitta	NA	7.5	8	NA	4.666666667	4.666666667	NordGen
Björna	NA	7	5	NA	7.333333333	7.333333333	NordGen
Blå_Dalsland	NA	7.25	6	NA	5.666666667	5.666666667	NordGen
Blå_Mandel	NA	7.33	6	NA	7	7	NordGen
Blaar_Islenskar	NA	7	5	NA	6.5	6.5	NordGen
Columbo	NA	NA	NA	NA	NA	NA	NordGen
Congo	NA	7	6.333333333	NA	4	4	NordGen
Danva	NA	NA	NA	NA	NA	NA	NordGen
Early_Rose	NA	7.67	5	NA	4	4	NordGen
Elin	NA	6.67	8	NA	4	4	NordGen
Elsa	NA	6.25	7	NA	5	5	NordGen
Eva	NA	6	5	NA	4.5	4.5	NordGen
Fjellfinn	NA	6.67	7	NA	5	5	NordGen
Gular_Islenskar	NA	6.25	4.25	NA	7	7	NordGen
Gullauge	NA	6.25	5	NA	6	6	NordGen
Hankkijan_Tuomas	NA	6.5	7	NA	7	7	NordGen
Hårek	NA	8	6	NA	9	9	NordGen
Jaakko	NA	8	6.333333333	NA	5	5	NordGen
Jämtlands_Vit	NA	7.25	4.25	NA	7	7	NordGen
Jossing	NA	8	6.5	NA	9	9	NordGen
Kaptah	NA	NA	NA	NA	NA	NA	NordGen
Karjalan_Musta	NA	NA	NA	NA	9	9	NordGen
Karna	NA	8	6.333333333	NA	4.5	4.5	NordGen
Kiva	NA	7	7	NA	4.333333333	4.333333333	NordGen
Koijari	NA	NA	NA	NA	NA	NA	NordGen
Koto	NA	7	7	NA	5.5	5.5	NordGen
Köttpotatis	NA	8	3.666666667	NA	4	4	NordGen
Kulta	NA	NA	NA	NA	NA	NA	NordGen
Lang_Svenske	NA	7.5	7	NA	5.666666667	5.666666667	NordGen
Lange_Rode	NA	8	7	NA	5.333333333	5.333333333	NordGen
Leksands_Vit	NA	6.25	3.75	NA	8	8	NordGen
Lemin_Punanen	NA	4	2	NA	8	8	NordGen
Maria	NA	NA	NA	NA	NA	NA	NordGen
Marius	NA	5.5	5	NA	8.333333333	8.333333333	NordGen
Minea	NA	7	6	NA	3.5	3.5	NordGen
N_73_20_11	NA	7.67	7	NA	5	5	NordGen
N_73_22_2	NA	NA	NA	NA	9	9	NordGen
Norjalainen_Laivaperuna	NA	NA	NA	NA	NA	NA	NordGen
Nr91_102	NA	NA	NA	NA	NA	NA	NordGen
Octavia	NA	7.67	8	NA	4	4	NordGen
Osmo	NA	NA	NA	NA	NA	NA	NordGen
P_117	NA	7	8	NA	4.75	4.75	NordGen
P_141	NA	6.25	6	NA	3.5	3.5	NordGen
P_325	NA	6.75	5	NA	6	6	NordGen
P_40	NA	5.75	5.5	NA	9	9	NordGen
Pito	NA	NA	NA	NA	4.666666667	4.666666667	NordGen
Posmo	NA	NA	NA	NA	NA	NA	NordGen
Prestkvern	NA	6	6	NA	9	9	NordGen
Rättvisk_Röd	NA	7.75	4	NA	8.666666667	8.666666667	NordGen
Raudar_Islenskar	NA	7.33	3	NA	7.666666667	7.666666667	NordGen
Ringerikspotet	NA	NA	NA	NA	NA	NA	NordGen
Rod_Kvaefjord	NA	7.25	3	NA	6.666666667	6.666666667	NordGen
Röda_Krokar	NA	7	7	NA	8.5	8.5	NordGen
Rödbrokig_Svensk	NA	7.5	3.5	NA	9	9	NordGen
Rosva	NA	7	7	NA	2.666666667	2.666666667	NordGen
Sabina	NA	5.75	6.333333333	NA	7.5	7.5	NordGen
Sanna	NA	NA	NA	NA	NA	NA	NordGen
Semlo	NA	6.75	7	NA	7	7	NordGen
Sort_IV_fra_Aukrust	NA	7.67	4	NA	7	7	NordGen
Sparrispotatis	NA	8	2	NA	6.5	6.5	NordGen
Stina	NA	5.75	5	NA	9	9	NordGen
Tammiston_Aikainen	NA	7.33	6.666666667	NA	3.5	3.5	NordGen
Tärendö_Karl_Krekula	NA	NA	NA	NA	NA	NA	NordGen
Tertus	NA	6	7.75	NA	4	4	NordGen
Tylva	NA	NA	NA	NA	9	9	NordGen
Tysk_Blå	NA	7.5	5	NA	8	8	NordGen
Valtti	NA	6.75	5	NA	5.333333333	5.333333333	NordGen
Vestar	NA	7.67	6	NA	6.5	6.5	NordGen
Veto	NA	6.5	4.75	NA	7.5	7.5	NordGen
Y_67_20_40	NA	6.33	4.666666667	NA	5.5	5.5	NordGen
1201001	1.0735	4	6	18.842688	4.2	6.5	SLU
1201002	1.07825	3.333333333	6	19.845128	6	6.25	SLU
1204010	1.07875	4.333333333	6.666666667	19.950648	6	6.75	SLU
1205001	1.0715	4.333333333	7.333333333	18.420608	7	5.25	SLU
1209001	1.075	5	7.333333333	19.159248	5.5	6	SLU
1211009	1.079	5	7.333333333	20.003408	6.25	6.75	SLU
1212001	1.06675	6.666666667	6.666666667	17.418168	6	5	SLU
1212003	1.0835	4.666666667	5.666666667	20.953088	6	6.75	SLU
1213001	1.06975	3.333333333	5.333333333	18.051288	6	5	SLU
1213008	1.07425	3.666666667	4.666666667	19.000968	6	4.75	SLU
1306006	1.0695	4	6.666666667	17.998528	6	5.5	SLU
1306009	1.058	8	7.333333333	15.571568	6.25	2.25	SLU
1312007	1.056	6	6.333333333	15.149488	6.75	2	SLU
1312011	1.06825	4.666666667	5.333333333	17.734728	6.75	4.5	SLU
1313014	1.07825	3.333333333	6	19.845128	5.75	6.25	SLU
1314003	1.07875	4.333333333	6.666666667	19.950648	5.75	6.75	SLU
1314010	1.0715	4.333333333	7.333333333	18.420608	4.75	5.25	SLU
1314013	1.075	5	7.333333333	19.159248	5	6	SLU
1314015	1.079	5	7.333333333	20.003408	5.75	6.75	SLU
1326009	1.06675	6.666666667	6.666666667	17.418168	4	5	SLU
1328015	1.0835	4.666666667	5.666666667	20.953088	6.5	6.75	SLU
1337013	1.06975	3.333333333	5.333333333	18.051288	4	5	SLU
1337015	1.07425	3.666666667	4.666666667	19.000968	4.25	4.75	SLU
1337017	1.0695	4	6.666666667	17.998528	4.25	5.5	SLU
1342004	1.058	8	7.333333333	15.571568	2	2.25	SLU
1344002	1.056	6	6.333333333	15.149488	2	2	SLU
1346003	1.06825	4.666666667	5.333333333	17.734728	3.75	4.5	SLU
1346005	1.06675	4.333333333	5.666666667	17.418168	2.75	3.25	SLU
1346011	1.07625	3.333333333	6	19.423048	5.75	6.75	SLU
1350004	1.068	3.333333333	5.666666667	17.681968	4	5	SLU
1401003	1.079	7	6	20.003408	6	8	SLU
1402003	1.082	7	6	20.636528	7	9	SLU
1402009	1.081	7	5	20.425488	6	8	SLU
1410005	1.083	5	4	20.847568	7	9	SLU
1415001	1.059	7	6	15.782608	1	1	SLU
1415003	1.056	6	5	15.149488	1	1	SLU
1419001	1.056	3	4	15.149488	1	1	SLU
1419009	1.044	5	5	12.617008	1	1	SLU
1419010	1.067	8	6	17.470928	3	3	SLU
1433004	1.082	7	6	20.636528	7	9	SLU
2-IV-4	1.07075	6.333333333	6	18.262328	5	5.75	SLU
2-IV-6	1.06825	7	6.666666667	17.734728	4	5.25	SLU
Bintje	1.073107143	5.222222222	5.611111111	18.75977943	4.642857143	5.607142857	Cultivar grown today
Carolus	1.074461538	6.545454545	6.090909091	19.04561108	4.884615385	6.615384615	Cultivar grown today
Connect	1.070576923	5	6.4	18.22580185	4.038461538	5.692307692	Cultivar grown today
King_Edward	1.074814815	4.272727273	4.727272727	19.12016652	5.037037037	5.888888889	Cultivar grown today
Solist	1.064076923	4.545454545	6.545454545	16.85404185	2.615384615	2.961538462	Cultivar grown today
