# Supplementary material for: Diversity and population structure of Nordic potato cultivars and breeding clones
Source: BMC Plant Biol. 2022 Jul 18;22:350. doi: 10.1186/s12870-022-03726-2 (PMC9290215; doi:10.1186/s12870-022-03726-2)
Supplement: Supplementary file 3 — Additional file 3: Table S1. List of the 133 accessions included in the study including information of population (germplasm origin) and clonal type. *Origin for the NordGen population means Nordic country the genotype was collected from, not country of breeding program. **Breeding cycle for breeding clones from the SLU breeding program, Tn. Where n denotes the number of cycles of selections in the breeding program. [file 12870_2022_3726_MOESM3_ESM.xlsx]

## Sheet: Sheet1
Accession	Population	Clonal type	Origin*	Breeding cycle**
Bintje	Cultivar grown today	Cultivar
Bionica	Cultivar grown today	Cultivar
Carolus	Cultivar grown today	Cultivar
Connect	Cultivar grown today	Cultivar
Desiree	Cultivar grown today	Cultivar
King_Edward	Cultivar grown today	Cultivar
Kuras	Cultivar grown today	Cultivar
Sarpo_Mira	Cultivar grown today	Cultivar
Solist	Cultivar grown today	Cultivar
Aegeblomme	NordGen	Farmer's cultivar	Denmark
Annika	NordGen	Cultivar	Sweden
Appell	NordGen	Cultivar	Sweden
Åspotet	NordGen	Cultivar	Norway
Backpotatis	NordGen	Farmer's cultivar	Sweden
Birgitta	NordGen	Cultivar	Sweden
Björna	NordGen	Farmer's cultivar	Sweden
Blå Dalsland	NordGen	Farmer's cultivar	Sweden
Blå Mandel	NordGen	Farmer's cultivar	Sweden
Blaar Islenskar	NordGen	Farmer's cultivar	Iceland
Columbo	NordGen	Cultivar	Sweden
Congo	NordGen	Farmer's cultivar	Sweden
Danva	NordGen	Cultivar	Denmark
Early Rose	NordGen	Cultivar	Sweden
Elin	NordGen	Cultivar	Sweden
Elsa	NordGen	Cultivar	Sweden
Eva	NordGen	Cultivar	Sweden
Fjellfinn	NordGen	Farmer's cultivar	Norway
Gular Islenskar	NordGen	Farmer's cultivar	Iceland
Gullauge	NordGen	Farmer's cultivar	Norway
Hankkijan Tuomas	NordGen	Cultivar	Finland
Hårek	NordGen	Cultivar	Norway
Jaakko	NordGen	Cultivar	Finland
Jämtlands Vit	NordGen	Farmer's cultivar	Sweden
Jøssing	NordGen	Cultivar	Norway
Kaptah	NordGen	Cultivar	Denmark
Karjalan Musta	NordGen	Farmer's cultivar	Finland
Karna	NordGen	Cultivar	Sweden
Kiva	NordGen	Cultivar	Denmark
Koijari	NordGen	Farmer's cultivar	Finland
Koto	NordGen	Cultivar	Finland
Köttpotatis	NordGen	Farmer's cultivar	Sweden
Kulta	NordGen	Cultivar	Finland
Lang Svenske	NordGen	Farmer's cultivar	Norway
Lange Rode	NordGen	Farmer's cultivar	Denmark
Leksands Vit	NordGen	Farmer's cultivar	Sweden
Lemin Punanen	NordGen	Farmer's cultivar	Finland
Maria	NordGen	Cultivar	Sweden
Marius	NordGen	Cultivar	Norway
Minea	NordGen	Cultivar	Denmark
N 73 20 11	NordGen	Breeding clone	Norway
N 73 22 2	NordGen	Breeding clone	Norway
Norjalainen Laivaperuna	NordGen	Farmer's cultivar	Finland
Nr91 102	NordGen	Breeding clone	Sweden
Octavia	NordGen	Cultivar	Denmark
Osmo	NordGen	Cultivar	Finland
P 117	NordGen	Breeding clone	Sweden
P 141	NordGen	Breeding clone	Sweden
P 325	NordGen	Breeding clone	Sweden
P 40	NordGen	Breeding clone	Sweden
Pito	NordGen	Cultivar	Finland
Posmo	NordGen	Cultivar	Denmark
Prestkvern	NordGen	Cultivar	Norway
Rättviks Röd	NordGen	Farmer's cultivar	Sweden
Raudar Islenskar	NordGen	Farmer's cultivar	Iceland
Ringerikspotet	NordGen	Farmer's cultivar	Norway
Rød Kvaefjord	NordGen	Farmer's cultivar	Norway
Röda Krokar	NordGen	Farmer's cultivar	Sweden
Rödbrokig Svensk	NordGen	Farmer's cultivar	Sweden
Rosva	NordGen	Cultivar	Denmark
Sabina	NordGen	Cultivar	Sweden
Sanna	NordGen	Cultivar	Finland
Semlo	NordGen	Cultivar	Denmark
Sort IV fra Aukrust	NordGen	Farmer's cultivar	Norway
Sparrispotatis	NordGen	Farmer's cultivar	Sweden
Stina	NordGen	Cultivar	Sweden
Tammiston Aikainen	NordGen	Cultivar	Finland
Tärendö Karl Krekula	NordGen	Farmer's cultivar	Sweden
Tertus	NordGen	Cultivar	Denmark
Tylva	NordGen	Cultivar	Denmark
Tysk Blå	NordGen	Farmer's cultivar	Sweden
Valtti	NordGen	Cultivar	Finland
Vestar	NordGen	Cultivar	Norway
Veto	NordGen	Cultivar	Finland
Y 67 20 40	NordGen	Breeding clone	Norway
3022	SLU	Breeding clone		T6+
101006	SLU	Breeding clone		T6+
101011	SLU	Breeding clone		T6+
101021	SLU	Breeding clone		T6+
502047	SLU	Breeding clone		T6+
913077	SLU	Breeding clone		T6+
913083	SLU	Breeding clone		T6+
1201001	SLU	Breeding clone		T5
1201002	SLU	Breeding clone		T5
1204010	SLU	Breeding clone		T5
1205001	SLU	Breeding clone		T5
1209001	SLU	Breeding clone		T5
1211009	SLU	Breeding clone		T5
1212001	SLU	Breeding clone		T5
1212003	SLU	Breeding clone		T5
1213001	SLU	Breeding clone		T5
1213008	SLU	Breeding clone		T5
1306006	SLU	Breeding clone		T4
1306009	SLU	Breeding clone		T4
1312007	SLU	Breeding clone		T4
1312011	SLU	Breeding clone		T4
1313014	SLU	Breeding clone		T4
1314003	SLU	Breeding clone		T4
1314010	SLU	Breeding clone		T4
1314013	SLU	Breeding clone		T4
1314015	SLU	Breeding clone		T4
1326009	SLU	Breeding clone		T4
1328015	SLU	Breeding clone		T4
1337013	SLU	Breeding clone		T4
1337015	SLU	Breeding clone		T4
1337017	SLU	Breeding clone		T4
1342004	SLU	Breeding clone		T4
1344002	SLU	Breeding clone		T4
1346003	SLU	Breeding clone		T4
1346005	SLU	Breeding clone		T4
1346011	SLU	Breeding clone		T4
1350004	SLU	Breeding clone		T4
1401003	SLU	Breeding clone		T3
1402003	SLU	Breeding clone		T3
1402009	SLU	Breeding clone		T3
1410005	SLU	Breeding clone		T3
1415001	SLU	Breeding clone		T3
1415003	SLU	Breeding clone		T3
1419001	SLU	Breeding clone		T3
1419009	SLU	Breeding clone		T3
1419010	SLU	Breeding clone		T3
1433004	SLU	Breeding clone		T3
2-IV-4	SLU	Breeding clone		T4
2-IV-6	SLU	Breeding clone		T4
